# Supplementary material for: A predictive framework for stop-loss variants with C-terminal extensions
Source: Nucleic Acids Res. 2026 Jan 20;54(2):gkag031. doi: 10.1093/nar/gkag031 (PMC12817085; doi:10.1093/nar/gkag031)
Supplement: gkag031_Supplemental_Files [file gkag031_supplemental_files.zip]

Archive with 2 entries (2 files):
- NAR-03347-Met-N-2025.R1_Supplementary Figures.pdf
- NAR-03347-Met-N-2025.R1_Supplementary_Tables.xlsx
