# Supplementary material for: A predictive framework for stop-loss variants with C-terminal extensions
Source: Nucleic Acids Res. 2026 Jan 20;54(2):gkag031. doi: 10.1093/nar/gkag031 (PMC12817085; doi:10.1093/nar/gkag031)
Supplement: gkag031_Supplemental_Files [file gkag031_supplemental_files.zip › NAR-03347-Met-N-2025.R1_Supplementary_Tables.xlsx]

## Sheet: Table S1
Table S1. Single-nucleotide deletions leading to possible codon changes in stop codons.
Stop codon	First nucleotide of 3' UTR (+4)	Deleted position
		+1		+2		+3
		First nucleotide deletion	Changed amino acids	Second nucleotide deletion	Changed amino acids	Third nucleotide deletion	Changed amino acids
TGA	A	(T>-)GAA	Glu	T(G>-)AA	Stop	TG(A>-)A	Stop
	T	(T>-)GAT	Asp	T(G>-)AT	Tyr	TG(A>-)T	Cys
	G	(T>-)GAG	Glu	T(G>-)AG	Stop	TG(A>-)G	Trp
	C	(T>-)GAC	Asp	T(G>-)AC	Tyr	TG(A>-)C	Cys
TAA	A	(T>-)AAA	Lys	T(A>-)AA	Stop	TA(A>-)A	Stop
	T	(T>-)AAT	Asn	T(A>-)AT	Tyr	TA(A>-)T	Tyr
	G	(T>-)AAG	Lys	T(A>-)AG	Stop	TA(A>-)G	Stop
	C	(T>-)AAC	Asn	T(A>-)AC	Tyr	TA(A>-)C	Tyr
TAG	A	(T>-)AGA	Arg	T(A>-)GA	Stop	TA(G>-)A	Stop
	T	(T>-)AGT	Ser	T(A>-)GT	Cys	TA(G>-)T	Tyr
	G	(T>-)AGG	Arg	T(A>-)GG	Trp	TA(G>-)G	Stop
	C	(T>-)AGC	Ser	T(A>-)GC	Cys	TA(G>-)C	Tyr

## Sheet: Table S2
Table S2. Single-nucleotide insertions leading to possible codon changes in stop codons.
Stop codon	Nucleotide insertion	Inserted position
		Between -1 and +1		Between +1 and +2		Between +2 and +3
		Changed codons	Changed amino acids	Changed codons	Changed amino acids	Changed codons	Changed amino acids
TGA	A	(->A)TG	Met	T(->A)G	Stop	TG(->A)	Stop
	T	(->T)TG	Leu	T(->T)G	Leu	TG(->T)	Cys
	G	(->G)TG	Val	T(->G)G	Trp	TG(->G)	Trp
	C	(->C)TG	Leu	T(->C)G	Ser	TG(->C)	Cys
TAA	A	(->A)TA	Ile	T(->A)A	Stop	TA(->A)	Stop
	T	(->T)TA	Leu	T(->T)A	Leu	TA(->T)	Tyr
	G	(->G)TA	Val	T(->G)A	Stop	TA(->G)	Stop
	C	(->C)TA	Leu	T(->C)A	Ser	TA(->C)	Tyr
TAG	A	(->A)TA	Ile	T(->A)A	Stop	TA(->A)	Stop
	T	(->T)TA	Leu	T(->T)A	Leu	TA(->T)	Tyr
	G	(->G)TA	Val	T(->G)A	Stop	TA(->G)	Stop
	C	(->C)TA	Leu	T(->C)A	Ser	TA(->C)	Tyr

## Sheet: Table S3
Table S3. TAILVAR scores for single-nucleotide substitutions
CHR	POS	REF	ALT	Transcript	Gene	HGVS_coding	HGVS_protein	TAILVAR
chr1	70006	T	A	ENST00000641515	OR4F5	c.979T>A	p.Ter327LysextTer11	0.015
chr1	70006	T	C	ENST00000641515	OR4F5	c.979T>C	p.Ter327GlnextTer11	0.02
chr1	70006	T	G	ENST00000641515	OR4F5	c.979T>G	p.Ter327GluextTer11	0.015
chr1	70007	A	C	ENST00000641515	OR4F5	c.980A>C	p.Ter327SerextTer11	0.02
chr1	70007	A	G	ENST00000641515	OR4F5	c.980A>G	p.Ter327TrpextTer11	0.015
chr1	70007	A	T	ENST00000641515	OR4F5	c.980A>T	p.Ter327LeuextTer11	0.025
chr1	70008	G	C	ENST00000641515	OR4F5	c.981G>C	p.Ter327TyrextTer11	0.06
chr1	70008	G	T	ENST00000641515	OR4F5	c.981G>T	p.Ter327TyrextTer11	0.06
chr1	944151	T	A	ENST00000616016	SAMD11	c.2533T>A	p.Ter845ArgextTer5	0.26
chr1	944151	T	C	ENST00000616016	SAMD11	c.2533T>C	p.Ter845ArgextTer5	0.26
chr1	944151	T	G	ENST00000616016	SAMD11	c.2533T>G	p.Ter845GlyextTer5	0.245
chr1	944152	G	C	ENST00000616016	SAMD11	c.2534G>C	p.Ter845SerextTer5	0.19
chr1	944152	G	T	ENST00000616016	SAMD11	c.2534G>T	p.Ter845LeuextTer5	0.25
chr1	944153	A	C	ENST00000616016	SAMD11	c.2535A>C	p.Ter845CysextTer5	0.445
chr1	944153	A	G	ENST00000616016	SAMD11	c.2535A>G	p.Ter845TrpextTer5	0.385
chr1	944153	A	T	ENST00000616016	SAMD11	c.2535A>T	p.Ter845CysextTer5	0.445
chr1	944694	T	A	ENST00000327044	NOC2L	c.2250A>T	p.Ter750CysextTer37	0.55
chr1	944694	T	C	ENST00000327044	NOC2L	c.2250A>G	p.Ter750TrpextTer37	0.57
chr1	944694	T	G	ENST00000327044	NOC2L	c.2250A>C	p.Ter750CysextTer37	0.55
chr1	944695	C	A	ENST00000327044	NOC2L	c.2249G>T	p.Ter750LeuextTer37	0.465
chr1	944695	C	G	ENST00000327044	NOC2L	c.2249G>C	p.Ter750SerextTer37	0.465
chr1	944696	A	C	ENST00000327044	NOC2L	c.2248T>G	p.Ter750GlyextTer37	0.6
chr1	944696	A	G	ENST00000327044	NOC2L	c.2248T>C	p.Ter750ArgextTer37	0.64
chr1	944696	A	T	ENST00000327044	NOC2L	c.2248T>A	p.Ter750ArgextTer37	0.64
chr1	965189	T	A	ENST00000338591	KLHL17	c.1927T>A	p.Ter643ArgextTer14	0.35
chr1	965189	T	C	ENST00000338591	KLHL17	c.1927T>C	p.Ter643ArgextTer14	0.35
chr1	965189	T	G	ENST00000338591	KLHL17	c.1927T>G	p.Ter643GlyextTer14	0.265
chr1	965190	G	C	ENST00000338591	KLHL17	c.1928G>C	p.Ter643SerextTer14	0.325
chr1	965190	G	T	ENST00000338591	KLHL17	c.1928G>T	p.Ter643LeuextTer14	0.345
chr1	965191	A	C	ENST00000338591	KLHL17	c.1929A>C	p.Ter643CysextTer14	0.415
chr1	965191	A	G	ENST00000338591	KLHL17	c.1929A>G	p.Ter643TrpextTer14	0.33
chr1	965191	A	T	ENST00000338591	KLHL17	c.1929A>T	p.Ter643CysextTer14	0.415
chr1	974573	T	A	ENST00000379410	PLEKHN1	c.1834T>A	p.Ter612ArgextTer4	0.42
chr1	974573	T	C	ENST00000379410	PLEKHN1	c.1834T>C	p.Ter612ArgextTer4	0.42
chr1	974573	T	G	ENST00000379410	PLEKHN1	c.1834T>G	p.Ter612GlyextTer4	0.16
chr1	974574	G	C	ENST00000379410	PLEKHN1	c.1835G>C	p.Ter612SerextTer4	0.11
chr1	974574	G	T	ENST00000379410	PLEKHN1	c.1835G>T	p.Ter612LeuextTer4	0.11
chr1	974575	A	C	ENST00000379410	PLEKHN1	c.1836A>C	p.Ter612CysextTer4	0.24
chr1	974575	A	G	ENST00000379410	PLEKHN1	c.1836A>G	p.Ter612TrpextTer4	0.125
chr1	974575	A	T	ENST00000379410	PLEKHN1	c.1836A>T	p.Ter612CysextTer4	0.24
chr1	976172	C	A	ENST00000433179	PERM1	c.2373G>T	p.Ter791TyrextTer11	0.05
chr1	976172	C	G	ENST00000433179	PERM1	c.2373G>C	p.Ter791TyrextTer11	0.055
chr1	976173	T	A	ENST00000433179	PERM1	c.2372A>T	p.Ter791LeuextTer11	0.05
chr1	976173	T	C	ENST00000433179	PERM1	c.2372A>G	p.Ter791TrpextTer11	0.05
chr1	976173	T	G	ENST00000433179	PERM1	c.2372A>C	p.Ter791SerextTer11	0.055
chr1	976174	A	C	ENST00000433179	PERM1	c.2371T>G	p.Ter791GluextTer11	0.08
chr1	976174	A	G	ENST00000433179	PERM1	c.2371T>C	p.Ter791GlnextTer11	0.095
chr1	976174	A	T	ENST00000433179	PERM1	c.2371T>A	p.Ter791LysextTer11	0.09
chr1	1054979	T	A	ENST00000379370	AGRN	c.6136T>A	p.Ter2046ArgextTer10	0.835
chr1	1054979	T	C	ENST00000379370	AGRN	c.6136T>C	p.Ter2046ArgextTer10	0.83
chr1	1054979	T	G	ENST00000379370	AGRN	c.6136T>G	p.Ter2046GlyextTer10	0.76
chr1	1054980	G	C	ENST00000379370	AGRN	c.6137G>C	p.Ter2046SerextTer10	0.72
chr1	1054980	G	T	ENST00000379370	AGRN	c.6137G>T	p.Ter2046LeuextTer10	0.745
chr1	1054981	A	C	ENST00000379370	AGRN	c.6138A>C	p.Ter2046CysextTer10	0.785
chr1	1054981	A	G	ENST00000379370	AGRN	c.6138A>G	p.Ter2046TrpextTer10	0.815
chr1	1054981	A	T	ENST00000379370	AGRN	c.6138A>T	p.Ter2046CysextTer10	0.785
chr1	1071817	C	A	ENST00000453464	RNF223	c.750G>T	p.Ter250TyrextTer57	0.17
chr1	1071817	C	G	ENST00000453464	RNF223	c.750G>C	p.Ter250TyrextTer57	0.17
chr1	1071818	T	A	ENST00000453464	RNF223	c.749A>T	p.Ter250LeuextTer57	0.31
chr1	1071818	T	C	ENST00000453464	RNF223	c.749A>G	p.Ter250TrpextTer57	0.29
chr1	1071818	T	G	ENST00000453464	RNF223	c.749A>C	p.Ter250SerextTer57	0.27
chr1	1071819	A	C	ENST00000453464	RNF223	c.748T>G	p.Ter250GluextTer57	0.275
chr1	1071819	A	G	ENST00000453464	RNF223	c.748T>C	p.Ter250GlnextTer57	0.28
chr1	1071819	A	T	ENST00000453464	RNF223	c.748T>A	p.Ter250LysextTer57	0.305
chr1	1082893	T	A	ENST00000421241	C1orf159	c.597A>T	p.Ter199CysextTer43	0.15
chr1	1082893	T	C	ENST00000421241	C1orf159	c.597A>G	p.Ter199TrpextTer43	0.17
chr1	1082893	T	G	ENST00000421241	C1orf159	c.597A>C	p.Ter199CysextTer43	0.155
chr1	1082894	C	A	ENST00000421241	C1orf159	c.596G>T	p.Ter199LeuextTer43	0.165
chr1	1082894	C	G	ENST00000421241	C1orf159	c.596G>C	p.Ter199SerextTer43	0.085
chr1	1082895	A	C	ENST00000421241	C1orf159	c.595T>G	p.Ter199GlyextTer43	0.11
chr1	1082895	A	G	ENST00000421241	C1orf159	c.595T>C	p.Ter199ArgextTer43	0.18
chr1	1082895	A	T	ENST00000421241	C1orf159	c.595T>A	p.Ter199ArgextTer43	0.175
chr1	1203844	T	A	ENST00000379268	TNFRSF18	c.726A>T	p.Ter242CysextTer46	0.27
chr1	1203844	T	C	ENST00000379268	TNFRSF18	c.726A>G	p.Ter242TrpextTer46	0.27
chr1	1203844	T	G	ENST00000379268	TNFRSF18	c.726A>C	p.Ter242CysextTer46	0.27
chr1	1203845	C	A	ENST00000379268	TNFRSF18	c.725G>T	p.Ter242LeuextTer46	0.295
chr1	1203845	C	G	ENST00000379268	TNFRSF18	c.725G>C	p.Ter242SerextTer46	0.27
chr1	1203846	A	C	ENST00000379268	TNFRSF18	c.724T>G	p.Ter242GlyextTer46	0.27
chr1	1203846	A	G	ENST00000379268	TNFRSF18	c.724T>C	p.Ter242ArgextTer46	0.28
chr1	1203846	A	T	ENST00000379268	TNFRSF18	c.724T>A	p.Ter242ArgextTer46	0.28
chr1	1217512	T	A	ENST00000360001	SDF4	c.1068A>T	p.Ter356CysextTer64	0.895
chr1	1217512	T	C	ENST00000360001	SDF4	c.1068A>G	p.Ter356TrpextTer64	0.895
chr1	1217512	T	G	ENST00000360001	SDF4	c.1068A>C	p.Ter356CysextTer64	0.895
chr1	1217513	C	A	ENST00000360001	SDF4	c.1067G>T	p.Ter356LeuextTer64	0.915
chr1	1217513	C	G	ENST00000360001	SDF4	c.1067G>C	p.Ter356SerextTer64	0.89
chr1	1217514	A	C	ENST00000360001	SDF4	c.1066T>G	p.Ter356GlyextTer64	0.895
chr1	1217514	A	G	ENST00000360001	SDF4	c.1066T>C	p.Ter356ArgextTer64	0.9
chr1	1217514	A	T	ENST00000360001	SDF4	c.1066T>A	p.Ter356ArgextTer64	0.9
chr1	1233266	T	A	ENST00000379198	B3GALT6	c.988T>A	p.Ter330ArgextTer73	0.815
chr1	1233266	T	C	ENST00000379198	B3GALT6	c.988T>C	p.Ter330ArgextTer73	0.815
chr1	1233266	T	G	ENST00000379198	B3GALT6	c.988T>G	p.Ter330GlyextTer73	0.815
chr1	1233267	G	C	ENST00000379198	B3GALT6	c.989G>C	p.Ter330SerextTer73	0.825
chr1	1233267	G	T	ENST00000379198	B3GALT6	c.989G>T	p.Ter330LeuextTer73	0.87
chr1	1233268	A	C	ENST00000379198	B3GALT6	c.990A>C	p.Ter330CysextTer73	0.835
chr1	1233268	A	G	ENST00000379198	B3GALT6	c.990A>G	p.Ter330TrpextTer73	0.84
chr1	1233268	A	T	ENST00000379198	B3GALT6	c.990A>T	p.Ter330CysextTer73	0.835
chr1	1255203	T	A	ENST00000349431	UBE2J2	c.780A>T	p.Ter260CysextTer36	0.73
chr1	1255203	T	C	ENST00000349431	UBE2J2	c.780A>G	p.Ter260TrpextTer36	0.71
chr1	1255203	T	G	ENST00000349431	UBE2J2	c.780A>C	p.Ter260CysextTer36	0.73
chr1	1255204	C	A	ENST00000349431	UBE2J2	c.779G>T	p.Ter260LeuextTer36	0.71
chr1	1255204	C	G	ENST00000349431	UBE2J2	c.779G>C	p.Ter260SerextTer36	0.72
chr1	1255205	A	C	ENST00000349431	UBE2J2	c.778T>G	p.Ter260GlyextTer36	0.705
chr1	1255205	A	G	ENST00000349431	UBE2J2	c.778T>C	p.Ter260ArgextTer36	0.72
chr1	1255205	A	T	ENST00000349431	UBE2J2	c.778T>A	p.Ter260ArgextTer36	0.72
chr1	1291608	T	A	ENST00000379116	SCNN1D	c.2407T>A	p.Ter803ArgextTer86	0.18
chr1	1291608	T	C	ENST00000379116	SCNN1D	c.2407T>C	p.Ter803ArgextTer86	0.18
chr1	1291608	T	G	ENST00000379116	SCNN1D	c.2407T>G	p.Ter803GlyextTer86	0.175
chr1	1291609	G	C	ENST00000379116	SCNN1D	c.2408G>C	p.Ter803SerextTer86	0.195
chr1	1291609	G	T	ENST00000379116	SCNN1D	c.2408G>T	p.Ter803LeuextTer86	0.235
chr1	1291610	A	C	ENST00000379116	SCNN1D	c.2409A>C	p.Ter803CysextTer86	0.185
chr1	1291610	A	G	ENST00000379116	SCNN1D	c.2409A>G	p.Ter803TrpextTer86	0.19
chr1	1291610	A	T	ENST00000379116	SCNN1D	c.2409A>T	p.Ter803CysextTer86	0.185
chr1	1293564	C	A	ENST00000354700	ACAP3	c.2505G>T	p.Ter835TyrextTer131	0.985
chr1	1293564	C	G	ENST00000354700	ACAP3	c.2505G>C	p.Ter835TyrextTer131	0.985
chr1	1293565	T	A	ENST00000354700	ACAP3	c.2504A>T	p.Ter835LeuextTer131	0.99
chr1	1293565	T	C	ENST00000354700	ACAP3	c.2504A>G	p.Ter835TrpextTer131	0.99
chr1	1293565	T	G	ENST00000354700	ACAP3	c.2504A>C	p.Ter835SerextTer131	0.99
chr1	1293566	A	C	ENST00000354700	ACAP3	c.2503T>G	p.Ter835GluextTer131	0.98
chr1	1293566	A	G	ENST00000354700	ACAP3	c.2503T>C	p.Ter835GlnextTer131	0.98
chr1	1293566	A	T	ENST00000354700	ACAP3	c.2503T>A	p.Ter835LysextTer131	0.98
chr1	1311377	T	A	ENST00000379031	PUSL1	c.910T>A	p.Ter304ArgextTer38	0.235
chr1	1311377	T	C	ENST00000379031	PUSL1	c.910T>C	p.Ter304ArgextTer38	0.235
chr1	1311377	T	G	ENST00000379031	PUSL1	c.910T>G	p.Ter304GlyextTer38	0.24
chr1	1311378	G	C	ENST00000379031	PUSL1	c.911G>C	p.Ter304SerextTer38	0.235
chr1	1311378	G	T	ENST00000379031	PUSL1	c.911G>T	p.Ter304LeuextTer38	0.255
chr1	1311379	A	C	ENST00000379031	PUSL1	c.912A>C	p.Ter304CysextTer38	0.24
chr1	1311379	A	G	ENST00000379031	PUSL1	c.912A>G	p.Ter304TrpextTer38	0.235
chr1	1311379	A	T	ENST00000379031	PUSL1	c.912A>T	p.Ter304CysextTer38	0.24
chr1	1311859	T	A	ENST00000435064	INTS11	c.1803A>T	p.Ter601CysextTer30	0.565
chr1	1311859	T	C	ENST00000435064	INTS11	c.1803A>G	p.Ter601TrpextTer30	0.55
chr1	1311859	T	G	ENST00000435064	INTS11	c.1803A>C	p.Ter601CysextTer30	0.565
chr1	1311860	C	A	ENST00000435064	INTS11	c.1802G>T	p.Ter601LeuextTer30	0.565
chr1	1311860	C	G	ENST00000435064	INTS11	c.1802G>C	p.Ter601SerextTer30	0.535
chr1	1311861	A	C	ENST00000435064	INTS11	c.1801T>G	p.Ter601GlyextTer30	0.495
chr1	1311861	A	G	ENST00000435064	INTS11	c.1801T>C	p.Ter601ArgextTer30	0.545
chr1	1311861	A	T	ENST00000435064	INTS11	c.1801T>A	p.Ter601ArgextTer30	0.545
chr1	1327761	T	A	ENST00000343938	CPTP	c.643T>A	p.Ter215LysextTer44	0.465
chr1	1327761	T	C	ENST00000343938	CPTP	c.643T>C	p.Ter215GlnextTer44	0.48
chr1	1327761	T	G	ENST00000343938	CPTP	c.643T>G	p.Ter215GluextTer44	0.46
chr1	1327762	A	C	ENST00000343938	CPTP	c.644A>C	p.Ter215SerextTer44	0.425
chr1	1327762	A	G	ENST00000343938	CPTP	c.644A>G	p.Ter215TrpextTer44	0.45
chr1	1327762	A	T	ENST00000343938	CPTP	c.644A>T	p.Ter215LeuextTer44	0.5
chr1	1327763	G	C	ENST00000343938	CPTP	c.645G>C	p.Ter215TyrextTer44	0.265
chr1	1327763	G	T	ENST00000343938	CPTP	c.645G>T	p.Ter215TyrextTer44	0.265
chr1	1334462	T	A	ENST00000339381	TAS1R3	c.2557T>A	p.Ter853ArgextTer36	0.03
chr1	1334462	T	C	ENST00000339381	TAS1R3	c.2557T>C	p.Ter853ArgextTer36	0.035
chr1	1334462	T	G	ENST00000339381	TAS1R3	c.2557T>G	p.Ter853GlyextTer36	0.03
chr1	1334463	G	C	ENST00000339381	TAS1R3	c.2558G>C	p.Ter853SerextTer36	0.035
chr1	1334463	G	T	ENST00000339381	TAS1R3	c.2558G>T	p.Ter853LeuextTer36	0.075
chr1	1334464	A	C	ENST00000339381	TAS1R3	c.2559A>C	p.Ter853CysextTer36	0.04
chr1	1334464	A	G	ENST00000339381	TAS1R3	c.2559A>G	p.Ter853TrpextTer36	0.035
chr1	1334464	A	T	ENST00000339381	TAS1R3	c.2559A>T	p.Ter853CysextTer36	0.04
chr1	1336142	T	A	ENST00000378888	DVL1	c.2088A>T	p.Ter696CysextTer55	0.99
chr1	1336142	T	C	ENST00000378888	DVL1	c.2088A>G	p.Ter696TrpextTer55	0.99
chr1	1336142	T	G	ENST00000378888	DVL1	c.2088A>C	p.Ter696CysextTer55	0.99
chr1	1336143	C	A	ENST00000378888	DVL1	c.2087G>T	p.Ter696LeuextTer55	0.98
chr1	1336143	C	G	ENST00000378888	DVL1	c.2087G>C	p.Ter696SerextTer55	0.97
chr1	1336144	A	C	ENST00000378888	DVL1	c.2086T>G	p.Ter696GlyextTer55	1
chr1	1336144	A	G	ENST00000378888	DVL1	c.2086T>C	p.Ter696ArgextTer55	1
chr1	1336144	A	T	ENST00000378888	DVL1	c.2086T>A	p.Ter696ArgextTer55	1
chr1	1353604	C	A	ENST00000309212	MXRA8	c.1329G>T	p.Ter443TyrextTer101	0.285
chr1	1353604	C	G	ENST00000309212	MXRA8	c.1329G>C	p.Ter443TyrextTer101	0.285
chr1	1353605	T	A	ENST00000309212	MXRA8	c.1328A>T	p.Ter443LeuextTer101	0.46
chr1	1353605	T	C	ENST00000309212	MXRA8	c.1328A>G	p.Ter443TrpextTer101	0.465
chr1	1353605	T	G	ENST00000309212	MXRA8	c.1328A>C	p.Ter443SerextTer101	0.445
chr1	1353606	A	C	ENST00000309212	MXRA8	c.1327T>G	p.Ter443GluextTer101	0.645
chr1	1353606	A	G	ENST00000309212	MXRA8	c.1327T>C	p.Ter443GlnextTer101	0.645
chr1	1353606	A	T	ENST00000309212	MXRA8	c.1327T>A	p.Ter443LysextTer101	0.64
chr1	1373801	T	A	ENST00000338338	AURKAIP1	c.600A>T	p.Ter200CysextTer12	0.43
chr1	1373801	T	C	ENST00000338338	AURKAIP1	c.600A>G	p.Ter200TrpextTer12	0.45
chr1	1373801	T	G	ENST00000338338	AURKAIP1	c.600A>C	p.Ter200CysextTer12	0.43
chr1	1373802	C	A	ENST00000338338	AURKAIP1	c.599G>T	p.Ter200LeuextTer12	0.43
chr1	1373802	C	G	ENST00000338338	AURKAIP1	c.599G>C	p.Ter200SerextTer12	0.375
chr1	1373803	A	C	ENST00000338338	AURKAIP1	c.598T>G	p.Ter200GlyextTer12	0.405
chr1	1373803	A	G	ENST00000338338	AURKAIP1	c.598T>C	p.Ter200ArgextTer12	0.435
chr1	1373803	A	T	ENST00000338338	AURKAIP1	c.598T>A	p.Ter200ArgextTer12	0.435
chr1	1387231	T	A	ENST00000400809	CCNL2	c.1563A>T	p.Ter521CysextTer22	0.755
chr1	1387231	T	C	ENST00000400809	CCNL2	c.1563A>G	p.Ter521TrpextTer22	0.735
chr1	1387231	T	G	ENST00000400809	CCNL2	c.1563A>C	p.Ter521CysextTer22	0.755
chr1	1387232	C	A	ENST00000400809	CCNL2	c.1562G>T	p.Ter521LeuextTer22	0.92
chr1	1387232	C	G	ENST00000400809	CCNL2	c.1562G>C	p.Ter521SerextTer22	0.755
chr1	1387233	A	C	ENST00000400809	CCNL2	c.1561T>G	p.Ter521GlyextTer22	0.76
chr1	1387233	A	G	ENST00000400809	CCNL2	c.1561T>C	p.Ter521ArgextTer22	0.755
chr1	1387233	A	T	ENST00000400809	CCNL2	c.1561T>A	p.Ter521ArgextTer22	0.755
chr1	1402083	T	A	ENST00000344843	MRPL20	c.450A>T	p.Ter150CysextTer6	0.315
chr1	1402083	T	C	ENST00000344843	MRPL20	c.450A>G	p.Ter150TrpextTer6	0.305
chr1	1402083	T	G	ENST00000344843	MRPL20	c.450A>C	p.Ter150CysextTer6	0.32
chr1	1402084	C	A	ENST00000344843	MRPL20	c.449G>T	p.Ter150LeuextTer6	0.265
chr1	1402084	C	G	ENST00000344843	MRPL20	c.449G>C	p.Ter150SerextTer6	0.235
chr1	1402085	A	C	ENST00000344843	MRPL20	c.448T>G	p.Ter150GlyextTer6	0.245
chr1	1402085	A	G	ENST00000344843	MRPL20	c.448T>C	p.Ter150ArgextTer6	0.295
chr1	1402085	A	T	ENST00000344843	MRPL20	c.448T>A	p.Ter150ArgextTer6	0.295
chr1	1419100	T	A	ENST00000537107	ANKRD65	c.1200A>T	p.Ter400CysextTer19	0.175
chr1	1419100	T	C	ENST00000537107	ANKRD65	c.1200A>G	p.Ter400TrpextTer19	0.17
chr1	1419100	T	G	ENST00000537107	ANKRD65	c.1200A>C	p.Ter400CysextTer19	0.175
chr1	1419101	C	A	ENST00000537107	ANKRD65	c.1199G>T	p.Ter400LeuextTer19	0.18
chr1	1419101	C	G	ENST00000537107	ANKRD65	c.1199G>C	p.Ter400SerextTer19	0.18
chr1	1419102	A	C	ENST00000537107	ANKRD65	c.1198T>G	p.Ter400GlyextTer19	0.16
chr1	1419102	A	G	ENST00000537107	ANKRD65	c.1198T>C	p.Ter400ArgextTer19	0.155
chr1	1419102	A	T	ENST00000537107	ANKRD65	c.1198T>A	p.Ter400ArgextTer19	0.155
chr1	1427785	T	A	ENST00000378821	TMEM88B	c.490T>A	p.Ter164ArgextTer238	0.665
chr1	1427785	T	C	ENST00000378821	TMEM88B	c.490T>C	p.Ter164ArgextTer238	0.665
chr1	1427785	T	G	ENST00000378821	TMEM88B	c.490T>G	p.Ter164GlyextTer238	0.65
chr1	1427786	G	C	ENST00000378821	TMEM88B	c.491G>C	p.Ter164SerextTer238	0.655
chr1	1427786	G	T	ENST00000378821	TMEM88B	c.491G>T	p.Ter164LeuextTer238	0.67
chr1	1427787	A	C	ENST00000378821	TMEM88B	c.492A>C	p.Ter164CysextTer238	0.665
chr1	1427787	A	G	ENST00000378821	TMEM88B	c.492A>G	p.Ter164TrpextTer238	0.67
chr1	1427787	A	T	ENST00000378821	TMEM88B	c.492A>T	p.Ter164CysextTer238	0.665
chr1	1439785	T	A	ENST00000476993	VWA1	c.1336T>A	p.Ter446LysextTer14	0.04
chr1	1439785	T	C	ENST00000476993	VWA1	c.1336T>C	p.Ter446GlnextTer14	0.04
chr1	1439785	T	G	ENST00000476993	VWA1	c.1336T>G	p.Ter446GluextTer14	0.035
chr1	1439786	A	C	ENST00000476993	VWA1	c.1337A>C	p.Ter446SerextTer14	0.035
chr1	1439786	A	T	ENST00000476993	VWA1	c.1337A>T	p.Ter446LeuextTer14	0.04
chr1	1439787	A	C	ENST00000476993	VWA1	c.1338A>C	p.Ter446TyrextTer14	0.035
chr1	1439787	A	T	ENST00000476993	VWA1	c.1338A>T	p.Ter446TyrextTer14	0.035
chr1	1468528	T	A	ENST00000378785	ATAD3C	c.1234T>A	p.Ter412ArgextTer26	0.04
chr1	1468528	T	C	ENST00000378785	ATAD3C	c.1234T>C	p.Ter412ArgextTer26	0.04
chr1	1468528	T	G	ENST00000378785	ATAD3C	c.1234T>G	p.Ter412GlyextTer26	0.045
chr1	1468529	G	C	ENST00000378785	ATAD3C	c.1235G>C	p.Ter412SerextTer26	0.04
chr1	1468529	G	T	ENST00000378785	ATAD3C	c.1235G>T	p.Ter412LeuextTer26	0.04
chr1	1468530	A	C	ENST00000378785	ATAD3C	c.1236A>C	p.Ter412CysextTer26	0.035
chr1	1468530	A	G	ENST00000378785	ATAD3C	c.1236A>G	p.Ter412TrpextTer26	0.045
chr1	1468530	A	T	ENST00000378785	ATAD3C	c.1236A>T	p.Ter412CysextTer26	0.035
chr1	1495815	T	A	ENST00000673477	ATAD3B	c.1945T>A	p.Ter649LysextTer30	0.2
chr1	1495815	T	C	ENST00000673477	ATAD3B	c.1945T>C	p.Ter649GlnextTer30	0.205
chr1	1495815	T	G	ENST00000673477	ATAD3B	c.1945T>G	p.Ter649GluextTer30	0.205
chr1	1495816	A	C	ENST00000673477	ATAD3B	c.1946A>C	p.Ter649SerextTer30	0.19
chr1	1495816	A	G	ENST00000673477	ATAD3B	c.1946A>G	p.Ter649TrpextTer30	0.22
chr1	1495816	A	T	ENST00000673477	ATAD3B	c.1946A>T	p.Ter649LeuextTer30	0.27
chr1	1495817	G	C	ENST00000673477	ATAD3B	c.1947G>C	p.Ter649TyrextTer30	0.245
chr1	1495817	G	T	ENST00000673477	ATAD3B	c.1947G>T	p.Ter649TyrextTer30	0.245
chr1	1534070	T	A	ENST00000378756	ATAD3A	c.1759T>A	p.Ter587ArgextTer62	0.61
chr1	1534070	T	C	ENST00000378756	ATAD3A	c.1759T>C	p.Ter587ArgextTer62	0.61
chr1	1534070	T	G	ENST00000378756	ATAD3A	c.1759T>G	p.Ter587GlyextTer62	0.585
chr1	1534071	G	C	ENST00000378756	ATAD3A	c.1760G>C	p.Ter587SerextTer62	0.6
chr1	1534071	G	T	ENST00000378756	ATAD3A	c.1760G>T	p.Ter587LeuextTer62	0.635
chr1	1534072	A	C	ENST00000378756	ATAD3A	c.1761A>C	p.Ter587CysextTer62	0.61
chr1	1534072	A	G	ENST00000378756	ATAD3A	c.1761A>G	p.Ter587TrpextTer62	0.61
chr1	1534072	A	T	ENST00000378756	ATAD3A	c.1761A>T	p.Ter587CysextTer62	0.61
chr1	1535359	T	A	ENST00000378733	TMEM240	c.522A>T	p.Ter174CysextTer65	0.98
chr1	1535359	T	C	ENST00000378733	TMEM240	c.522A>G	p.Ter174TrpextTer65	0.98
chr1	1535359	T	G	ENST00000378733	TMEM240	c.522A>C	p.Ter174CysextTer65	0.98
chr1	1535360	C	A	ENST00000378733	TMEM240	c.521G>T	p.Ter174LeuextTer65	0.98
chr1	1535360	C	G	ENST00000378733	TMEM240	c.521G>C	p.Ter174SerextTer65	0.93
chr1	1535361	A	C	ENST00000378733	TMEM240	c.520T>G	p.Ter174GlyextTer65	0.925
chr1	1535361	A	G	ENST00000378733	TMEM240	c.520T>C	p.Ter174ArgextTer65	0.925
chr1	1535361	A	T	ENST00000378733	TMEM240	c.520T>A	p.Ter174ArgextTer65	0.925
chr1	1542066	T	A	ENST00000291386	SSU72	c.585A>T	p.Ter195CysextTer32	0.95
chr1	1542066	T	C	ENST00000291386	SSU72	c.585A>G	p.Ter195TrpextTer32	0.955
chr1	1542066	T	G	ENST00000291386	SSU72	c.585A>C	p.Ter195CysextTer32	0.95
chr1	1542067	C	A	ENST00000291386	SSU72	c.584G>T	p.Ter195LeuextTer32	0.99
chr1	1542067	C	G	ENST00000291386	SSU72	c.584G>C	p.Ter195SerextTer32	0.95
chr1	1542068	A	C	ENST00000291386	SSU72	c.583T>G	p.Ter195GlyextTer32	0.94
chr1	1542068	A	G	ENST00000291386	SSU72	c.583T>C	p.Ter195ArgextTer32	0.935
chr1	1542068	A	T	ENST00000291386	SSU72	c.583T>A	p.Ter195ArgextTer32	0.935
chr1	1599335	T	A	ENST00000422725	FNDC10	c.681A>T	p.Ter227CysextTer34	0.685
chr1	1599335	T	C	ENST00000422725	FNDC10	c.681A>G	p.Ter227TrpextTer34	0.685
chr1	1599335	T	G	ENST00000422725	FNDC10	c.681A>C	p.Ter227CysextTer34	0.685
chr1	1599336	C	A	ENST00000422725	FNDC10	c.680G>T	p.Ter227LeuextTer34	0.7
chr1	1599336	C	G	ENST00000422725	FNDC10	c.680G>C	p.Ter227SerextTer34	0.685
chr1	1599337	A	C	ENST00000422725	FNDC10	c.679T>G	p.Ter227GlyextTer34	0.685
chr1	1599337	A	G	ENST00000422725	FNDC10	c.679T>C	p.Ter227ArgextTer34	0.68
chr1	1599337	A	T	ENST00000422725	FNDC10	c.679T>A	p.Ter227ArgextTer34	0.68
chr1	1635764	T	A	ENST00000341832	CDK11B	c.2349A>T	p.Ter783CysextTer46	0.775
chr1	1635764	T	C	ENST00000341832	CDK11B	c.2349A>G	p.Ter783TrpextTer46	0.775
chr1	1635764	T	G	ENST00000341832	CDK11B	c.2349A>C	p.Ter783CysextTer46	0.775
chr1	1635765	C	A	ENST00000341832	CDK11B	c.2348G>T	p.Ter783LeuextTer46	0.795
chr1	1635765	C	G	ENST00000341832	CDK11B	c.2348G>C	p.Ter783SerextTer46	0.78
chr1	1635766	A	C	ENST00000341832	CDK11B	c.2347T>G	p.Ter783GlyextTer46	0.79
chr1	1635766	A	G	ENST00000341832	CDK11B	c.2347T>C	p.Ter783ArgextTer46	0.79
chr1	1635766	A	T	ENST00000341832	CDK11B	c.2347T>A	p.Ter783ArgextTer46	0.79
chr1	1665782	T	A	ENST00000617444	SLC35E2B	c.1218A>T	p.Ter406CysextTer49	0.685
chr1	1665782	T	C	ENST00000617444	SLC35E2B	c.1218A>G	p.Ter406TrpextTer49	0.67
chr1	1665782	T	G	ENST00000617444	SLC35E2B	c.1218A>C	p.Ter406CysextTer49	0.685
chr1	1665783	C	A	ENST00000617444	SLC35E2B	c.1217G>T	p.Ter406LeuextTer49	0.88
chr1	1665783	C	G	ENST00000617444	SLC35E2B	c.1217G>C	p.Ter406SerextTer49	0.675
chr1	1665784	A	C	ENST00000617444	SLC35E2B	c.1216T>G	p.Ter406GlyextTer49	0.675
chr1	1665784	A	G	ENST00000617444	SLC35E2B	c.1216T>C	p.Ter406ArgextTer49	0.695
chr1	1665784	A	T	ENST00000617444	SLC35E2B	c.1216T>A	p.Ter406ArgextTer49	0.695
chr1	1702907	T	A	ENST00000404249	CDK11A	c.2343A>T	p.Ter781CysextTer46	0.765
chr1	1702907	T	C	ENST00000404249	CDK11A	c.2343A>G	p.Ter781TrpextTer46	0.765
chr1	1702907	T	G	ENST00000404249	CDK11A	c.2343A>C	p.Ter781CysextTer46	0.76
chr1	1702908	C	A	ENST00000404249	CDK11A	c.2342G>T	p.Ter781LeuextTer46	0.765
chr1	1702908	C	G	ENST00000404249	CDK11A	c.2342G>C	p.Ter781SerextTer46	0.715
chr1	1702909	A	C	ENST00000404249	CDK11A	c.2341T>G	p.Ter781GlyextTer46	0.72
chr1	1702909	A	G	ENST00000404249	CDK11A	c.2341T>C	p.Ter781ArgextTer46	0.75
chr1	1702909	A	T	ENST00000404249	CDK11A	c.2341T>A	p.Ter781ArgextTer46	0.75
chr1	1752904	C	A	ENST00000341426	NADK	c.1341G>T	p.Ter447TyrextTer40	0.905
chr1	1752904	C	G	ENST00000341426	NADK	c.1341G>C	p.Ter447TyrextTer40	0.905
chr1	1752905	T	A	ENST00000341426	NADK	c.1340A>T	p.Ter447LeuextTer40	0.91
chr1	1752905	T	C	ENST00000341426	NADK	c.1340A>G	p.Ter447TrpextTer40	0.91
chr1	1752905	T	G	ENST00000341426	NADK	c.1340A>C	p.Ter447SerextTer40	0.895
chr1	1752906	A	C	ENST00000341426	NADK	c.1339T>G	p.Ter447GluextTer40	0.895
chr1	1752906	A	G	ENST00000341426	NADK	c.1339T>C	p.Ter447GlnextTer40	0.895
chr1	1752906	A	T	ENST00000341426	NADK	c.1339T>A	p.Ter447LysextTer40	0.895
chr1	1787331	T	A	ENST00000378609	GNB1	c.1023A>T	p.Ter341TyrextTer3	0.51
chr1	1787331	T	G	ENST00000378609	GNB1	c.1023A>C	p.Ter341TyrextTer3	0.51
chr1	1787332	T	A	ENST00000378609	GNB1	c.1022A>T	p.Ter341LeuextTer3	0.47
chr1	1787332	T	G	ENST00000378609	GNB1	c.1022A>C	p.Ter341SerextTer3	0.38
chr1	1787333	A	C	ENST00000378609	GNB1	c.1021T>G	p.Ter341GluextTer3	0.45
chr1	1787333	A	G	ENST00000378609	GNB1	c.1021T>C	p.Ter341GlnextTer3	0.505
chr1	1787333	A	T	ENST00000378609	GNB1	c.1021T>A	p.Ter341LysextTer3	0.46
chr1	1917191	T	A	ENST00000307786	CALML6	c.544T>A	p.Ter182LysextTer28	0.14
chr1	1917191	T	C	ENST00000307786	CALML6	c.544T>C	p.Ter182GlnextTer28	0.13
chr1	1917191	T	G	ENST00000307786	CALML6	c.544T>G	p.Ter182GluextTer28	0.12
chr1	1917192	A	C	ENST00000307786	CALML6	c.545A>C	p.Ter182SerextTer28	0.105
chr1	1917192	A	G	ENST00000307786	CALML6	c.545A>G	p.Ter182TrpextTer28	0.105
chr1	1917192	A	T	ENST00000307786	CALML6	c.545A>T	p.Ter182LeuextTer28	0.14
chr1	1917193	G	C	ENST00000307786	CALML6	c.546G>C	p.Ter182TyrextTer28	0.14
chr1	1917193	G	T	ENST00000307786	CALML6	c.546G>T	p.Ter182TyrextTer28	0.12
chr1	1917882	T	A	ENST00000310991	TMEM52	c.630A>T	p.Ter210CysextTer3	0.015
chr1	1917882	T	C	ENST00000310991	TMEM52	c.630A>G	p.Ter210TrpextTer3	0.04
chr1	1917882	T	G	ENST00000310991	TMEM52	c.630A>C	p.Ter210CysextTer3	0.015
chr1	1917883	C	A	ENST00000310991	TMEM52	c.629G>T	p.Ter210LeuextTer3	0.01
chr1	1917883	C	G	ENST00000310991	TMEM52	c.629G>C	p.Ter210SerextTer3	0.02
chr1	1917884	A	C	ENST00000310991	TMEM52	c.628T>G	p.Ter210GlyextTer3	0.02
chr1	1917884	A	G	ENST00000310991	TMEM52	c.628T>C	p.Ter210ArgextTer3	0.03
chr1	1917884	A	T	ENST00000310991	TMEM52	c.628T>A	p.Ter210ArgextTer3	0.03
chr1	1922287	T	A	ENST00000682832	CFAP74	c.4920A>T	p.Ter1640TyrextTer20	0.11
chr1	1922287	T	G	ENST00000682832	CFAP74	c.4920A>C	p.Ter1640TyrextTer20	0.11
chr1	1922288	T	A	ENST00000682832	CFAP74	c.4919A>T	p.Ter1640LeuextTer20	0.13
chr1	1922288	T	G	ENST00000682832	CFAP74	c.4919A>C	p.Ter1640SerextTer20	0.115
chr1	1922289	A	C	ENST00000682832	CFAP74	c.4918T>G	p.Ter1640GluextTer20	0.11
chr1	1922289	A	G	ENST00000682832	CFAP74	c.4918T>C	p.Ter1640GlnextTer20	0.11
chr1	1922289	A	T	ENST00000682832	CFAP74	c.4918T>A	p.Ter1640LysextTer20	0.11
chr1	2030280	T	A	ENST00000378585	GABRD	c.1357T>A	p.Ter453ArgextTer39	0.795
chr1	2030280	T	C	ENST00000378585	GABRD	c.1357T>C	p.Ter453ArgextTer39	0.795
chr1	2030280	T	G	ENST00000378585	GABRD	c.1357T>G	p.Ter453GlyextTer39	0.795
chr1	2030281	G	C	ENST00000378585	GABRD	c.1358G>C	p.Ter453SerextTer39	0.68
chr1	2030281	G	T	ENST00000378585	GABRD	c.1358G>T	p.Ter453LeuextTer39	0.915
chr1	2030282	A	C	ENST00000378585	GABRD	c.1359A>C	p.Ter453CysextTer39	0.795
chr1	2030282	A	G	ENST00000378585	GABRD	c.1359A>G	p.Ter453TrpextTer39	0.805
chr1	2030282	A	T	ENST00000378585	GABRD	c.1359A>T	p.Ter453CysextTer39	0.765
chr1	2185007	T	A	ENST00000378567	PRKCZ	c.1777T>A	p.Ter593ArgextTer11	0.85
chr1	2185007	T	C	ENST00000378567	PRKCZ	c.1777T>C	p.Ter593ArgextTer11	0.85
chr1	2185007	T	G	ENST00000378567	PRKCZ	c.1777T>G	p.Ter593GlyextTer11	0.805
chr1	2185008	G	C	ENST00000378567	PRKCZ	c.1778G>C	p.Ter593SerextTer11	0.85
chr1	2185008	G	T	ENST00000378567	PRKCZ	c.1778G>T	p.Ter593LeuextTer11	0.8
chr1	2185009	A	C	ENST00000378567	PRKCZ	c.1779A>C	p.Ter593CysextTer11	0.885
chr1	2185009	A	G	ENST00000378567	PRKCZ	c.1779A>G	p.Ter593TrpextTer11	0.795
chr1	2185009	A	T	ENST00000378567	PRKCZ	c.1779A>T	p.Ter593CysextTer11	0.885
chr1	2189709	T	A	ENST00000378546	FAAP20	c.543A>T	p.Ter181CysextTer52	0.685
chr1	2189709	T	C	ENST00000378546	FAAP20	c.543A>G	p.Ter181TrpextTer52	0.69
chr1	2189709	T	G	ENST00000378546	FAAP20	c.543A>C	p.Ter181CysextTer52	0.68
chr1	2189710	C	A	ENST00000378546	FAAP20	c.542G>T	p.Ter181LeuextTer52	0.645
chr1	2189710	C	G	ENST00000378546	FAAP20	c.542G>C	p.Ter181SerextTer52	0.635
chr1	2189711	A	C	ENST00000378546	FAAP20	c.541T>G	p.Ter181GlyextTer52	0.665
chr1	2189711	A	G	ENST00000378546	FAAP20	c.541T>C	p.Ter181ArgextTer52	0.685
chr1	2189711	A	T	ENST00000378546	FAAP20	c.541T>A	p.Ter181ArgextTer52	0.69
chr1	2306763	T	A	ENST00000378536	SKI	c.2185T>A	p.Ter729LysextTer50	0.565
chr1	2306763	T	C	ENST00000378536	SKI	c.2185T>C	p.Ter729GlnextTer50	0.58
chr1	2306763	T	G	ENST00000378536	SKI	c.2185T>G	p.Ter729GluextTer50	0.585
chr1	2306764	A	C	ENST00000378536	SKI	c.2186A>C	p.Ter729SerextTer50	0.51
chr1	2306764	A	G	ENST00000378536	SKI	c.2186A>G	p.Ter729TrpextTer50	0.53
chr1	2306764	A	T	ENST00000378536	SKI	c.2186A>T	p.Ter729LeuextTer50	0.53
chr1	2306765	G	C	ENST00000378536	SKI	c.2187G>C	p.Ter729TyrextTer50	0.51
chr1	2306765	G	T	ENST00000378536	SKI	c.2187G>T	p.Ter729TyrextTer50	0.51
chr1	2321383	T	A	ENST00000378531	MORN1	c.1494A>T	p.Ter498CysextTer36	0.09
chr1	2321383	T	C	ENST00000378531	MORN1	c.1494A>G	p.Ter498TrpextTer36	0.085
chr1	2321383	T	G	ENST00000378531	MORN1	c.1494A>C	p.Ter498CysextTer36	0.09
chr1	2321384	C	A	ENST00000378531	MORN1	c.1493G>T	p.Ter498LeuextTer36	0.105
chr1	2321384	C	G	ENST00000378531	MORN1	c.1493G>C	p.Ter498SerextTer36	0.08
chr1	2321385	A	C	ENST00000378531	MORN1	c.1492T>G	p.Ter498GlyextTer36	0.08
chr1	2321385	A	G	ENST00000378531	MORN1	c.1492T>C	p.Ter498ArgextTer36	0.075
chr1	2321385	A	T	ENST00000378531	MORN1	c.1492T>A	p.Ter498ArgextTer36	0.075
chr1	2403122	T	A	ENST00000605895	RER1	c.589T>A	p.Ter197LysextTer4	0.405
chr1	2403122	T	C	ENST00000605895	RER1	c.589T>C	p.Ter197GlnextTer4	0.395
chr1	2403122	T	G	ENST00000605895	RER1	c.589T>G	p.Ter197GluextTer4	0.39
chr1	2403123	A	C	ENST00000605895	RER1	c.590A>C	p.Ter197SerextTer4	0.42
chr1	2403123	A	G	ENST00000605895	RER1	c.590A>G	p.Ter197TrpextTer4	0.535
chr1	2403123	A	T	ENST00000605895	RER1	c.590A>T	p.Ter197LeuextTer4	0.5
chr1	2403124	G	C	ENST00000605895	RER1	c.591G>C	p.Ter197TyrextTer4	0.35
chr1	2403124	G	T	ENST00000605895	RER1	c.591G>T	p.Ter197TyrextTer4	0.35
chr1	2405766	T	A	ENST00000447513	PEX10	c.981A>T	p.Ter327CysextTer21	0.225
chr1	2405766	T	C	ENST00000447513	PEX10	c.981A>G	p.Ter327TrpextTer21	0.24
chr1	2405766	T	G	ENST00000447513	PEX10	c.981A>C	p.Ter327CysextTer21	0.225
chr1	2405767	C	A	ENST00000447513	PEX10	c.980G>T	p.Ter327LeuextTer21	0.28
chr1	2405767	C	G	ENST00000447513	PEX10	c.980G>C	p.Ter327SerextTer21	0.175
chr1	2405768	A	C	ENST00000447513	PEX10	c.979T>G	p.Ter327GlyextTer21	0.55
chr1	2405768	A	G	ENST00000447513	PEX10	c.979T>C	p.Ter327ArgextTer21	0.565
chr1	2405768	A	T	ENST00000447513	PEX10	c.979T>A	p.Ter327ArgextTer21	0.565
chr1	2505211	T	A	ENST00000378486	PLCH2	c.4249T>A	p.Ter1417ArgextTer99	0.56
chr1	2505211	T	C	ENST00000378486	PLCH2	c.4249T>C	p.Ter1417ArgextTer99	0.56
chr1	2505211	T	G	ENST00000378486	PLCH2	c.4249T>G	p.Ter1417GlyextTer99	0.38
chr1	2505212	G	C	ENST00000378486	PLCH2	c.4250G>C	p.Ter1417SerextTer99	0.545
chr1	2505212	G	T	ENST00000378486	PLCH2	c.4250G>T	p.Ter1417LeuextTer99	0.565
chr1	2505213	A	C	ENST00000378486	PLCH2	c.4251A>C	p.Ter1417CysextTer99	0.545
chr1	2505213	A	G	ENST00000378486	PLCH2	c.4251A>G	p.Ter1417TrpextTer99	0.555
chr1	2505213	A	T	ENST00000378486	PLCH2	c.4251A>T	p.Ter1417CysextTer99	0.535
chr1	2508847	T	A	ENST00000378466	PANK4	c.2322A>T	p.Ter774CysextTer48	0.995
chr1	2508847	T	C	ENST00000378466	PANK4	c.2322A>G	p.Ter774TrpextTer48	0.995
chr1	2508847	T	G	ENST00000378466	PANK4	c.2322A>C	p.Ter774CysextTer48	0.995
chr1	2508848	C	A	ENST00000378466	PANK4	c.2321G>T	p.Ter774LeuextTer48	0.995
chr1	2508848	C	G	ENST00000378466	PANK4	c.2321G>C	p.Ter774SerextTer48	0.985
chr1	2508849	A	C	ENST00000378466	PANK4	c.2320T>G	p.Ter774GlyextTer48	0.98
chr1	2508849	A	G	ENST00000378466	PANK4	c.2320T>C	p.Ter774ArgextTer48	0.995
chr1	2508849	A	T	ENST00000378466	PANK4	c.2320T>A	p.Ter774ArgextTer48	0.995
chr1	2529469	T	A	ENST00000378453	HES5	c.501A>T	p.Ter167CysextTer77	0.555
chr1	2529469	T	C	ENST00000378453	HES5	c.501A>G	p.Ter167TrpextTer77	0.55
chr1	2529469	T	G	ENST00000378453	HES5	c.501A>C	p.Ter167CysextTer77	0.555
chr1	2529470	C	A	ENST00000378453	HES5	c.500G>T	p.Ter167LeuextTer77	0.57
chr1	2529470	C	G	ENST00000378453	HES5	c.500G>C	p.Ter167SerextTer77	0.555
chr1	2529471	A	C	ENST00000378453	HES5	c.499T>G	p.Ter167GlyextTer77	0.545
chr1	2529471	A	G	ENST00000378453	HES5	c.499T>C	p.Ter167ArgextTer77	0.565
chr1	2529471	A	T	ENST00000378453	HES5	c.499T>A	p.Ter167ArgextTer77	0.565
chr1	2563271	T	A	ENST00000355716	TNFRSF14	c.850T>A	p.Ter284ArgextTer78	0.61
chr1	2563271	T	C	ENST00000355716	TNFRSF14	c.850T>C	p.Ter284ArgextTer78	0.61
chr1	2563271	T	G	ENST00000355716	TNFRSF14	c.850T>G	p.Ter284GlyextTer78	0.605
chr1	2563272	G	C	ENST00000355716	TNFRSF14	c.851G>C	p.Ter284SerextTer78	0.655
chr1	2563272	G	T	ENST00000355716	TNFRSF14	c.851G>T	p.Ter284LeuextTer78	0.68
chr1	2563273	A	C	ENST00000355716	TNFRSF14	c.852A>C	p.Ter284CysextTer78	0.67
chr1	2563273	A	G	ENST00000355716	TNFRSF14	c.852A>G	p.Ter284TrpextTer78	0.67
chr1	2563273	A	T	ENST00000355716	TNFRSF14	c.852A>T	p.Ter284CysextTer78	0.68
chr1	2589425	T	A	ENST00000419916	PRXL2B	c.595T>A	p.Ter199ArgextTer40	0.21
chr1	2589425	T	C	ENST00000419916	PRXL2B	c.595T>C	p.Ter199ArgextTer40	0.215
chr1	2589425	T	G	ENST00000419916	PRXL2B	c.595T>G	p.Ter199GlyextTer40	0.215
chr1	2589426	G	C	ENST00000419916	PRXL2B	c.596G>C	p.Ter199SerextTer40	0.215
chr1	2589426	G	T	ENST00000419916	PRXL2B	c.596G>T	p.Ter199LeuextTer40	0.285
chr1	2589427	A	C	ENST00000419916	PRXL2B	c.597A>C	p.Ter199CysextTer40	0.21
chr1	2589427	A	G	ENST00000419916	PRXL2B	c.597A>G	p.Ter199TrpextTer40	0.21
chr1	2589427	A	T	ENST00000419916	PRXL2B	c.597A>T	p.Ter199CysextTer40	0.21
chr1	2590990	C	A	ENST00000378412	MMEL1	c.2340G>T	p.Ter780TyrextTer24	0.345
chr1	2590990	C	G	ENST00000378412	MMEL1	c.2340G>C	p.Ter780TyrextTer24	0.345
chr1	2590991	T	A	ENST00000378412	MMEL1	c.2339A>T	p.Ter780LeuextTer24	0.42
chr1	2590991	T	C	ENST00000378412	MMEL1	c.2339A>G	p.Ter780TrpextTer24	0.415
chr1	2590991	T	G	ENST00000378412	MMEL1	c.2339A>C	p.Ter780SerextTer24	0.395
chr1	2590992	A	C	ENST00000378412	MMEL1	c.2338T>G	p.Ter780GluextTer24	0.435
chr1	2590992	A	G	ENST00000378412	MMEL1	c.2338T>C	p.Ter780GlnextTer24	0.44
chr1	2590992	A	T	ENST00000378412	MMEL1	c.2338T>A	p.Ter780LysextTer24	0.435
chr1	2641368	T	A	ENST00000401095	TTC34	c.3240A>T	p.Ter1080CysextTer9	0.2
chr1	2641368	T	C	ENST00000401095	TTC34	c.3240A>G	p.Ter1080TrpextTer9	0.195
chr1	2641368	T	G	ENST00000401095	TTC34	c.3240A>C	p.Ter1080CysextTer9	0.185
chr1	2641369	C	A	ENST00000401095	TTC34	c.3239G>T	p.Ter1080LeuextTer9	0.095
chr1	2641369	C	G	ENST00000401095	TTC34	c.3239G>C	p.Ter1080SerextTer9	0.1
chr1	2641370	A	C	ENST00000401095	TTC34	c.3238T>G	p.Ter1080GlyextTer9	0.11
chr1	2641370	A	G	ENST00000401095	TTC34	c.3238T>C	p.Ter1080ArgextTer9	0.225
chr1	2641370	A	T	ENST00000401095	TTC34	c.3238T>A	p.Ter1080ArgextTer9	0.225
chr1	3022818	T	A	ENST00000378404	ACTRT2	c.1132T>A	p.Ter378ArgextTer11	0.26
chr1	3022818	T	C	ENST00000378404	ACTRT2	c.1132T>C	p.Ter378ArgextTer11	0.26
chr1	3022818	T	G	ENST00000378404	ACTRT2	c.1132T>G	p.Ter378GlyextTer11	0.315
chr1	3022819	G	C	ENST00000378404	ACTRT2	c.1133G>C	p.Ter378SerextTer11	0.305
chr1	3022819	G	T	ENST00000378404	ACTRT2	c.1133G>T	p.Ter378LeuextTer11	0.435
chr1	3022820	A	C	ENST00000378404	ACTRT2	c.1134A>C	p.Ter378CysextTer11	0.345
chr1	3022820	A	G	ENST00000378404	ACTRT2	c.1134A>G	p.Ter378TrpextTer11	0.495
chr1	3022820	A	T	ENST00000378404	ACTRT2	c.1134A>T	p.Ter378CysextTer11	0.345
chr1	3433809	T	A	ENST00000270722	PRDM16	c.3829T>A	p.Ter1277ArgextTer105	0.965
chr1	3433809	T	C	ENST00000270722	PRDM16	c.3829T>C	p.Ter1277ArgextTer105	0.965
chr1	3433809	T	G	ENST00000270722	PRDM16	c.3829T>G	p.Ter1277GlyextTer105	0.94
chr1	3433810	G	C	ENST00000270722	PRDM16	c.3830G>C	p.Ter1277SerextTer105	0.975
chr1	3433810	G	T	ENST00000270722	PRDM16	c.3830G>T	p.Ter1277LeuextTer105	0.975
chr1	3433811	A	C	ENST00000270722	PRDM16	c.3831A>C	p.Ter1277CysextTer105	0.97
chr1	3433811	A	G	ENST00000270722	PRDM16	c.3831A>G	p.Ter1277TrpextTer105	0.97
chr1	3433811	A	T	ENST00000270722	PRDM16	c.3831A>T	p.Ter1277CysextTer105	0.97
chr1	3480585	T	A	ENST00000378378	ARHGEF16	c.2128T>A	p.Ter710LysextTer164	0.615
chr1	3480585	T	C	ENST00000378378	ARHGEF16	c.2128T>C	p.Ter710GlnextTer164	0.615
chr1	3480585	T	G	ENST00000378378	ARHGEF16	c.2128T>G	p.Ter710GluextTer164	0.615
chr1	3480586	A	C	ENST00000378378	ARHGEF16	c.2129A>C	p.Ter710SerextTer164	0.59
chr1	3480586	A	G	ENST00000378378	ARHGEF16	c.2129A>G	p.Ter710TrpextTer164	0.61
chr1	3480586	A	T	ENST00000378378	ARHGEF16	c.2129A>T	p.Ter710LeuextTer164	0.615
chr1	3480587	G	C	ENST00000378378	ARHGEF16	c.2130G>C	p.Ter710TyrextTer164	0.565
chr1	3480587	G	T	ENST00000378378	ARHGEF16	c.2130G>T	p.Ter710TyrextTer164	0.57
chr1	3490528	C	A	ENST00000356575	MEGF6	c.4626G>T	p.Ter1542TyrextTer1	0.13
chr1	3490528	C	G	ENST00000356575	MEGF6	c.4626G>C	p.Ter1542TyrextTer1	0.13
chr1	3490529	T	A	ENST00000356575	MEGF6	c.4625A>T	p.Ter1542LeuextTer1	0.17
chr1	3490529	T	C	ENST00000356575	MEGF6	c.4625A>G	p.Ter1542TrpextTer1	0.185
chr1	3490529	T	G	ENST00000356575	MEGF6	c.4625A>C	p.Ter1542SerextTer1	0.155
chr1	3490530	A	C	ENST00000356575	MEGF6	c.4624T>G	p.Ter1542GluextTer1	0.155
chr1	3490530	A	G	ENST00000356575	MEGF6	c.4624T>C	p.Ter1542GlnextTer1	0.155
chr1	3490530	A	T	ENST00000356575	MEGF6	c.4624T>A	p.Ter1542LysextTer1	0.18
chr1	3628601	T	A	ENST00000378344	TPRG1L	c.817T>A	p.Ter273LysextTer58	0.86
chr1	3628601	T	C	ENST00000378344	TPRG1L	c.817T>C	p.Ter273GlnextTer58	0.855
chr1	3628601	T	G	ENST00000378344	TPRG1L	c.817T>G	p.Ter273GluextTer58	0.86
chr1	3628602	A	C	ENST00000378344	TPRG1L	c.818A>C	p.Ter273SerextTer58	0.835
chr1	3628602	A	G	ENST00000378344	TPRG1L	c.818A>G	p.Ter273TrpextTer58	0.85
chr1	3628602	A	T	ENST00000378344	TPRG1L	c.818A>T	p.Ter273LeuextTer58	0.84
chr1	3628603	G	C	ENST00000378344	TPRG1L	c.819G>C	p.Ter273TyrextTer58	0.53
chr1	3628603	G	T	ENST00000378344	TPRG1L	c.819G>T	p.Ter273TyrextTer58	0.53
chr1	3630975	C	A	ENST00000270708	WRAP73	c.1383G>T	p.Ter461TyrextTer36	0.225
chr1	3630975	C	G	ENST00000270708	WRAP73	c.1383G>C	p.Ter461TyrextTer36	0.225
chr1	3630976	T	A	ENST00000270708	WRAP73	c.1382A>T	p.Ter461LeuextTer36	0.16
chr1	3630976	T	C	ENST00000270708	WRAP73	c.1382A>G	p.Ter461TrpextTer36	0.16
chr1	3630976	T	G	ENST00000270708	WRAP73	c.1382A>C	p.Ter461SerextTer36	0.16
chr1	3630977	A	C	ENST00000270708	WRAP73	c.1381T>G	p.Ter461GluextTer36	0.18
chr1	3630977	A	G	ENST00000270708	WRAP73	c.1381T>C	p.Ter461GlnextTer36	0.185
chr1	3630977	A	T	ENST00000270708	WRAP73	c.1381T>A	p.Ter461LysextTer36	0.175
chr1	3733077	T	A	ENST00000378295	TP73	c.1909T>A	p.Ter637ArgextTer66	0.97
chr1	3733077	T	C	ENST00000378295	TP73	c.1909T>C	p.Ter637ArgextTer66	0.97
chr1	3733077	T	G	ENST00000378295	TP73	c.1909T>G	p.Ter637GlyextTer66	0.975
chr1	3733078	G	C	ENST00000378295	TP73	c.1910G>C	p.Ter637SerextTer66	0.98
chr1	3733078	G	T	ENST00000378295	TP73	c.1910G>T	p.Ter637LeuextTer66	0.98
chr1	3733079	A	C	ENST00000378295	TP73	c.1911A>C	p.Ter637CysextTer66	0.98
chr1	3733079	A	G	ENST00000378295	TP73	c.1911A>G	p.Ter637TrpextTer66	0.98
chr1	3733079	A	T	ENST00000378295	TP73	c.1911A>T	p.Ter637CysextTer66	0.98
chr1	3771521	T	A	ENST00000294600	CCDC27	c.1969T>A	p.Ter657LysextTer34	0.17
chr1	3771521	T	C	ENST00000294600	CCDC27	c.1969T>C	p.Ter657GlnextTer34	0.18
chr1	3771521	T	G	ENST00000294600	CCDC27	c.1969T>G	p.Ter657GluextTer34	0.17
chr1	3771522	A	C	ENST00000294600	CCDC27	c.1970A>C	p.Ter657SerextTer34	0.33
chr1	3771522	A	G	ENST00000294600	CCDC27	c.1970A>G	p.Ter657TrpextTer34	0.335
chr1	3771522	A	T	ENST00000294600	CCDC27	c.1970A>T	p.Ter657LeuextTer34	0.33
chr1	3771523	G	C	ENST00000294600	CCDC27	c.1971G>C	p.Ter657TyrextTer34	0.175
chr1	3771523	G	T	ENST00000294600	CCDC27	c.1971G>T	p.Ter657TyrextTer34	0.175
chr1	3781088	T	A	ENST00000378251	LRRC47	c.1752A>T	p.Ter584CysextTer53	0.955
chr1	3781088	T	C	ENST00000378251	LRRC47	c.1752A>G	p.Ter584TrpextTer53	0.955
chr1	3781088	T	G	ENST00000378251	LRRC47	c.1752A>C	p.Ter584CysextTer53	0.955
chr1	3781089	C	A	ENST00000378251	LRRC47	c.1751G>T	p.Ter584LeuextTer53	0.955
chr1	3781089	C	G	ENST00000378251	LRRC47	c.1751G>C	p.Ter584SerextTer53	0.94
chr1	3781090	A	C	ENST00000378251	LRRC47	c.1750T>G	p.Ter584GlyextTer53	0.95
chr1	3781090	A	G	ENST00000378251	LRRC47	c.1750T>C	p.Ter584ArgextTer53	0.95
chr1	3781090	A	T	ENST00000378251	LRRC47	c.1750T>A	p.Ter584ArgextTer53	0.95
chr1	3815402	T	A	ENST00000378230	CEP104	c.2778A>T	p.Ter926CysextTer10	0.475
chr1	3815402	T	C	ENST00000378230	CEP104	c.2778A>G	p.Ter926TrpextTer10	0.53
chr1	3815402	T	G	ENST00000378230	CEP104	c.2778A>C	p.Ter926CysextTer10	0.475
chr1	3815403	C	A	ENST00000378230	CEP104	c.2777G>T	p.Ter926LeuextTer10	0.45
chr1	3815403	C	G	ENST00000378230	CEP104	c.2777G>C	p.Ter926SerextTer10	0.345
chr1	3815404	A	C	ENST00000378230	CEP104	c.2776T>G	p.Ter926GlyextTer10	0.375
chr1	3815404	A	G	ENST00000378230	CEP104	c.2776T>C	p.Ter926ArgextTer10	0.29
chr1	3815404	A	T	ENST00000378230	CEP104	c.2776T>A	p.Ter926ArgextTer10	0.29
chr1	3883739	T	A	ENST00000378209	DFFB	c.1015T>A	p.Ter339ArgextTer13	0.2
chr1	3883739	T	C	ENST00000378209	DFFB	c.1015T>C	p.Ter339ArgextTer13	0.2
chr1	3883739	T	G	ENST00000378209	DFFB	c.1015T>G	p.Ter339GlyextTer13	0.2
chr1	3883740	G	C	ENST00000378209	DFFB	c.1016G>C	p.Ter339SerextTer13	0.265
chr1	3883740	G	T	ENST00000378209	DFFB	c.1016G>T	p.Ter339LeuextTer13	0.345
chr1	3883741	A	C	ENST00000378209	DFFB	c.1017A>C	p.Ter339CysextTer13	0.345
chr1	3883741	A	G	ENST00000378209	DFFB	c.1017A>G	p.Ter339TrpextTer13	0.32
chr1	3883741	A	T	ENST00000378209	DFFB	c.1017A>T	p.Ter339CysextTer13	0.345
chr1	3889960	C	A	ENST00000361605	C1orf174	c.732G>T	p.Ter244TyrextTer11	0.245
chr1	3889960	C	G	ENST00000361605	C1orf174	c.732G>C	p.Ter244TyrextTer11	0.245
chr1	3889961	T	A	ENST00000361605	C1orf174	c.731A>T	p.Ter244LeuextTer11	0.19
chr1	3889961	T	C	ENST00000361605	C1orf174	c.731A>G	p.Ter244TrpextTer11	0.245
chr1	3889961	T	G	ENST00000361605	C1orf174	c.731A>C	p.Ter244SerextTer11	0.16
chr1	3889962	A	C	ENST00000361605	C1orf174	c.730T>G	p.Ter244GluextTer11	0.095
chr1	3889962	A	G	ENST00000361605	C1orf174	c.730T>C	p.Ter244GlnextTer11	0.12
chr1	3889962	A	T	ENST00000361605	C1orf174	c.730T>A	p.Ter244LysextTer11	0.095
chr1	4774497	T	A	ENST00000378191	AJAP1	c.1234T>A	p.Ter412ArgextTer27	0.94
chr1	4774497	T	C	ENST00000378191	AJAP1	c.1234T>C	p.Ter412ArgextTer27	0.94
chr1	4774497	T	G	ENST00000378191	AJAP1	c.1234T>G	p.Ter412GlyextTer27	0.94
chr1	4774498	G	C	ENST00000378191	AJAP1	c.1235G>C	p.Ter412SerextTer27	0.935
chr1	4774498	G	T	ENST00000378191	AJAP1	c.1235G>T	p.Ter412LeuextTer27	0.93
chr1	4774499	A	C	ENST00000378191	AJAP1	c.1236A>C	p.Ter412CysextTer27	0.94
chr1	4774499	A	G	ENST00000378191	AJAP1	c.1236A>G	p.Ter412TrpextTer27	0.94
chr1	4774499	A	T	ENST00000378191	AJAP1	c.1236A>T	p.Ter412CysextTer27	0.94
chr1	5863265	T	A	ENST00000378156	NPHP4	c.4281A>T	p.Ter1427CysextTer40	0.45
chr1	5863265	T	C	ENST00000378156	NPHP4	c.4281A>G	p.Ter1427TrpextTer40	0.485
chr1	5863265	T	G	ENST00000378156	NPHP4	c.4281A>C	p.Ter1427CysextTer40	0.45
chr1	5863266	C	A	ENST00000378156	NPHP4	c.4280G>T	p.Ter1427LeuextTer40	0.345
chr1	5863266	C	G	ENST00000378156	NPHP4	c.4280G>C	p.Ter1427SerextTer40	0.335
chr1	5863267	A	C	ENST00000378156	NPHP4	c.4279T>G	p.Ter1427GlyextTer40	0.665
chr1	5863267	A	G	ENST00000378156	NPHP4	c.4279T>C	p.Ter1427ArgextTer40	0.71
chr1	5863267	A	T	ENST00000378156	NPHP4	c.4279T>A	p.Ter1427ArgextTer40	0.71
chr1	6098572	T	A	ENST00000378083	KCNAB2	c.1246T>A	p.Ter416LysextTer21	0.93
chr1	6098572	T	C	ENST00000378083	KCNAB2	c.1246T>C	p.Ter416GlnextTer21	0.93
chr1	6098572	T	G	ENST00000378083	KCNAB2	c.1246T>G	p.Ter416GluextTer21	0.93
chr1	6098573	A	C	ENST00000378083	KCNAB2	c.1247A>C	p.Ter416SerextTer21	0.94
chr1	6098573	A	T	ENST00000378083	KCNAB2	c.1247A>T	p.Ter416LeuextTer21	0.94
chr1	6098574	A	C	ENST00000378083	KCNAB2	c.1248A>C	p.Ter416TyrextTer21	0.915
chr1	6098574	A	T	ENST00000378083	KCNAB2	c.1248A>T	p.Ter416TyrextTer21	0.915
chr1	6106280	C	A	ENST00000262450	CHD5	c.5865G>T	p.Ter1955TyrextTer15	0.87
chr1	6106280	C	G	ENST00000262450	CHD5	c.5865G>C	p.Ter1955TyrextTer15	0.87
chr1	6106281	T	A	ENST00000262450	CHD5	c.5864A>T	p.Ter1955LeuextTer15	0.975
chr1	6106281	T	C	ENST00000262450	CHD5	c.5864A>G	p.Ter1955TrpextTer15	0.9
chr1	6106281	T	G	ENST00000262450	CHD5	c.5864A>C	p.Ter1955SerextTer15	0.89
chr1	6106282	A	C	ENST00000262450	CHD5	c.5863T>G	p.Ter1955GluextTer15	0.83
chr1	6106282	A	G	ENST00000262450	CHD5	c.5863T>C	p.Ter1955GlnextTer15	0.905
chr1	6106282	A	T	ENST00000262450	CHD5	c.5863T>A	p.Ter1955LysextTer15	0.875
chr1	6186672	T	A	ENST00000234875	RPL22	c.387A>T	p.Ter129TyrextTer71	0.965
chr1	6186672	T	G	ENST00000234875	RPL22	c.387A>C	p.Ter129TyrextTer71	0.965
chr1	6186673	T	A	ENST00000234875	RPL22	c.386A>T	p.Ter129LeuextTer71	0.96
chr1	6186673	T	G	ENST00000234875	RPL22	c.386A>C	p.Ter129SerextTer71	0.955
chr1	6186674	A	C	ENST00000234875	RPL22	c.385T>G	p.Ter129GluextTer71	0.965
chr1	6186674	A	G	ENST00000234875	RPL22	c.385T>C	p.Ter129GlnextTer71	0.965
chr1	6186674	A	T	ENST00000234875	RPL22	c.385T>A	p.Ter129LysextTer71	0.925
chr1	6219405	T	A	ENST00000377939	RNF207	c.1903T>A	p.Ter635LysextTer35	0.35
chr1	6219405	T	C	ENST00000377939	RNF207	c.1903T>C	p.Ter635GlnextTer35	0.345
chr1	6219405	T	G	ENST00000377939	RNF207	c.1903T>G	p.Ter635GluextTer35	0.355
chr1	6219406	A	C	ENST00000377939	RNF207	c.1904A>C	p.Ter635SerextTer35	0.41
chr1	6219406	A	G	ENST00000377939	RNF207	c.1904A>G	p.Ter635TrpextTer35	0.47
chr1	6219406	A	T	ENST00000377939	RNF207	c.1904A>T	p.Ter635LeuextTer35	0.505
chr1	6219407	G	C	ENST00000377939	RNF207	c.1905G>C	p.Ter635TyrextTer35	0.37
chr1	6219407	G	T	ENST00000377939	RNF207	c.1905G>T	p.Ter635TyrextTer35	0.37
chr1	6225080	T	A	ENST00000343813	ICMT	c.855A>T	p.Ter285CysextTer37	0.79
chr1	6225080	T	C	ENST00000343813	ICMT	c.855A>G	p.Ter285TrpextTer37	0.79
chr1	6225080	T	G	ENST00000343813	ICMT	c.855A>C	p.Ter285CysextTer37	0.79
chr1	6225081	C	A	ENST00000343813	ICMT	c.854G>T	p.Ter285LeuextTer37	0.8
chr1	6225081	C	G	ENST00000343813	ICMT	c.854G>C	p.Ter285SerextTer37	0.795
chr1	6225082	A	C	ENST00000343813	ICMT	c.853T>G	p.Ter285GlyextTer37	0.8
chr1	6225082	A	G	ENST00000343813	ICMT	c.853T>C	p.Ter285ArgextTer37	0.805
chr1	6225082	A	T	ENST00000343813	ICMT	c.853T>A	p.Ter285ArgextTer37	0.805
chr1	6245505	T	A	ENST00000377898	HES3	c.559T>A	p.Ter187ArgextTer19	0.15
chr1	6245505	T	C	ENST00000377898	HES3	c.559T>C	p.Ter187ArgextTer19	0.15
chr1	6245505	T	G	ENST00000377898	HES3	c.559T>G	p.Ter187GlyextTer19	0.105
chr1	6245506	G	C	ENST00000377898	HES3	c.560G>C	p.Ter187SerextTer19	0.1
chr1	6245506	G	T	ENST00000377898	HES3	c.560G>T	p.Ter187LeuextTer19	0.155
chr1	6245507	A	C	ENST00000377898	HES3	c.561A>C	p.Ter187CysextTer19	0.125
chr1	6245507	A	G	ENST00000377898	HES3	c.561A>G	p.Ter187TrpextTer19	0.135
chr1	6245507	A	T	ENST00000377898	HES3	c.561A>T	p.Ter187CysextTer19	0.145
chr1	6249338	C	A	ENST00000377893	GPR153	c.1830G>T	p.Ter610TyrextTer39	0.295
chr1	6249338	C	G	ENST00000377893	GPR153	c.1830G>C	p.Ter610TyrextTer39	0.295
chr1	6249339	T	A	ENST00000377893	GPR153	c.1829A>T	p.Ter610LeuextTer39	0.615
chr1	6249339	T	C	ENST00000377893	GPR153	c.1829A>G	p.Ter610TrpextTer39	0.41
chr1	6249339	T	G	ENST00000377893	GPR153	c.1829A>C	p.Ter610SerextTer39	0.4
chr1	6249340	A	C	ENST00000377893	GPR153	c.1828T>G	p.Ter610GluextTer39	0.42
chr1	6249340	A	G	ENST00000377893	GPR153	c.1828T>C	p.Ter610GlnextTer39	0.43
chr1	6249340	A	T	ENST00000377893	GPR153	c.1828T>A	p.Ter610LysextTer39	0.425
chr1	6264597	C	A	ENST00000361521	ACOT7	c.1113G>T	p.Ter371TyrextTer11	0.645
chr1	6264597	C	G	ENST00000361521	ACOT7	c.1113G>C	p.Ter371TyrextTer11	0.63
chr1	6264598	T	A	ENST00000361521	ACOT7	c.1112A>T	p.Ter371LeuextTer11	0.685
chr1	6264598	T	C	ENST00000361521	ACOT7	c.1112A>G	p.Ter371TrpextTer11	0.705
chr1	6264598	T	G	ENST00000361521	ACOT7	c.1112A>C	p.Ter371SerextTer11	0.66
chr1	6264599	A	C	ENST00000361521	ACOT7	c.1111T>G	p.Ter371GluextTer11	0.84
chr1	6264599	A	G	ENST00000361521	ACOT7	c.1111T>C	p.Ter371GlnextTer11	0.895
chr1	6264599	A	T	ENST00000361521	ACOT7	c.1111T>A	p.Ter371LysextTer11	0.835
chr1	6418873	C	A	ENST00000377834	HES2	c.522G>T	p.Ter174TyrextTer32	0.125
chr1	6418873	C	G	ENST00000377834	HES2	c.522G>C	p.Ter174TyrextTer32	0.13
chr1	6418874	T	A	ENST00000377834	HES2	c.521A>T	p.Ter174LeuextTer32	0.2
chr1	6418874	T	C	ENST00000377834	HES2	c.521A>G	p.Ter174TrpextTer32	0.185
chr1	6418874	T	G	ENST00000377834	HES2	c.521A>C	p.Ter174SerextTer32	0.17
chr1	6418875	A	C	ENST00000377834	HES2	c.520T>G	p.Ter174GluextTer32	0.17
chr1	6418875	A	G	ENST00000377834	HES2	c.520T>C	p.Ter174GlnextTer32	0.19
chr1	6418875	A	T	ENST00000377834	HES2	c.520T>A	p.Ter174LysextTer32	0.18
chr1	6460144	T	A	ENST00000645284	ESPN	c.2563T>A	p.Ter855LysextTer74	0.785
chr1	6460144	T	C	ENST00000645284	ESPN	c.2563T>C	p.Ter855GlnextTer74	0.77
chr1	6460144	T	G	ENST00000645284	ESPN	c.2563T>G	p.Ter855GluextTer74	0.775
chr1	6460145	A	C	ENST00000645284	ESPN	c.2564A>C	p.Ter855SerextTer74	0.78
chr1	6460145	A	G	ENST00000645284	ESPN	c.2564A>G	p.Ter855TrpextTer74	0.79
chr1	6460145	A	T	ENST00000645284	ESPN	c.2564A>T	p.Ter855LeuextTer74	0.79
chr1	6460146	G	C	ENST00000645284	ESPN	c.2565G>C	p.Ter855TyrextTer74	0.77
chr1	6460146	G	T	ENST00000645284	ESPN	c.2565G>T	p.Ter855TyrextTer74	0.77
chr1	6461434	T	A	ENST00000356876	TNFRSF25	c.1254A>T	p.Ter418CysextTer25	0.365
chr1	6461434	T	C	ENST00000356876	TNFRSF25	c.1254A>G	p.Ter418TrpextTer25	0.375
chr1	6461434	T	G	ENST00000356876	TNFRSF25	c.1254A>C	p.Ter418CysextTer25	0.365
chr1	6461435	C	A	ENST00000356876	TNFRSF25	c.1253G>T	p.Ter418LeuextTer25	0.52
chr1	6461435	C	G	ENST00000356876	TNFRSF25	c.1253G>C	p.Ter418SerextTer25	0.34
chr1	6461436	A	C	ENST00000356876	TNFRSF25	c.1252T>G	p.Ter418GlyextTer25	0.37
chr1	6461436	A	G	ENST00000356876	TNFRSF25	c.1252T>C	p.Ter418ArgextTer25	0.375
chr1	6461436	A	T	ENST00000356876	TNFRSF25	c.1252T>A	p.Ter418ArgextTer25	0.37
chr1	6467563	T	A	ENST00000377728	PLEKHG5	c.3021A>T	p.Ter1007CysextTer10	0.365
chr1	6467563	T	C	ENST00000377728	PLEKHG5	c.3021A>G	p.Ter1007TrpextTer10	0.295
chr1	6467563	T	G	ENST00000377728	PLEKHG5	c.3021A>C	p.Ter1007CysextTer10	0.365
chr1	6467564	C	A	ENST00000377728	PLEKHG5	c.3020G>T	p.Ter1007LeuextTer10	0.3
chr1	6467564	C	G	ENST00000377728	PLEKHG5	c.3020G>C	p.Ter1007SerextTer10	0.31
chr1	6467565	A	C	ENST00000377728	PLEKHG5	c.3019T>G	p.Ter1007GlyextTer10	0.29
chr1	6467565	A	G	ENST00000377728	PLEKHG5	c.3019T>C	p.Ter1007ArgextTer10	0.33
chr1	6467565	A	T	ENST00000377728	PLEKHG5	c.3019T>A	p.Ter1007ArgextTer10	0.32
chr1	6525854	T	A	ENST00000377705	NOL9	c.2109A>T	p.Ter703CysextTer5	0.18
chr1	6525854	T	C	ENST00000377705	NOL9	c.2109A>G	p.Ter703TrpextTer5	0.11
chr1	6525854	T	G	ENST00000377705	NOL9	c.2109A>C	p.Ter703CysextTer5	0.18
chr1	6525855	C	A	ENST00000377705	NOL9	c.2108G>T	p.Ter703LeuextTer5	0.135
chr1	6525855	C	G	ENST00000377705	NOL9	c.2108G>C	p.Ter703SerextTer5	0.105
chr1	6525856	A	C	ENST00000377705	NOL9	c.2107T>G	p.Ter703GlyextTer5	0.12
chr1	6525856	A	G	ENST00000377705	NOL9	c.2107T>C	p.Ter703ArgextTer5	0.105
chr1	6525856	A	T	ENST00000377705	NOL9	c.2107T>A	p.Ter703ArgextTer5	0.095
chr1	6579582	T	A	ENST00000333172	TAS1R1	c.2524T>A	p.Ter842ArgextTer55	0.45
chr1	6579582	T	C	ENST00000333172	TAS1R1	c.2524T>C	p.Ter842ArgextTer55	0.45
chr1	6579582	T	G	ENST00000333172	TAS1R1	c.2524T>G	p.Ter842GlyextTer55	0.4
chr1	6579583	G	C	ENST00000333172	TAS1R1	c.2525G>C	p.Ter842SerextTer55	0.41
chr1	6579583	G	T	ENST00000333172	TAS1R1	c.2525G>T	p.Ter842LeuextTer55	0.465
chr1	6579584	A	C	ENST00000333172	TAS1R1	c.2526A>C	p.Ter842CysextTer55	0.44
chr1	6579584	A	G	ENST00000333172	TAS1R1	c.2526A>G	p.Ter842TrpextTer55	0.465
chr1	6579584	A	T	ENST00000333172	TAS1R1	c.2526A>T	p.Ter842CysextTer55	0.44
chr1	6593365	C	A	ENST00000377658	KLHL21	c.1794G>T	p.Ter598TyrextTer138	0.965
chr1	6593365	C	G	ENST00000377658	KLHL21	c.1794G>C	p.Ter598TyrextTer138	0.965
chr1	6593366	T	A	ENST00000377658	KLHL21	c.1793A>T	p.Ter598LeuextTer138	0.965
chr1	6593366	T	C	ENST00000377658	KLHL21	c.1793A>G	p.Ter598TrpextTer138	0.965
chr1	6593366	T	G	ENST00000377658	KLHL21	c.1793A>C	p.Ter598SerextTer138	0.96
chr1	6593367	A	C	ENST00000377658	KLHL21	c.1792T>G	p.Ter598GluextTer138	0.95
chr1	6593367	A	G	ENST00000377658	KLHL21	c.1792T>C	p.Ter598GlnextTer138	0.95
chr1	6593367	A	T	ENST00000377658	KLHL21	c.1792T>A	p.Ter598LysextTer138	0.95
chr1	6621635	T	A	ENST00000377648	PHF13	c.901T>A	p.Ter301ArgextTer51	0.975
chr1	6621635	T	C	ENST00000377648	PHF13	c.901T>C	p.Ter301ArgextTer51	0.975
chr1	6621635	T	G	ENST00000377648	PHF13	c.901T>G	p.Ter301GlyextTer51	0.975
chr1	6621636	G	C	ENST00000377648	PHF13	c.902G>C	p.Ter301SerextTer51	0.975
chr1	6621636	G	T	ENST00000377648	PHF13	c.902G>T	p.Ter301LeuextTer51	0.98
chr1	6621637	A	C	ENST00000377648	PHF13	c.903A>C	p.Ter301CysextTer51	0.98
chr1	6621637	A	G	ENST00000377648	PHF13	c.903A>G	p.Ter301TrpextTer51	0.975
chr1	6621637	A	T	ENST00000377648	PHF13	c.903A>T	p.Ter301CysextTer51	0.98
chr1	6633075	T	A	ENST00000054650	THAP3	c.718T>A	p.Ter240ArgextTer82	0.8
chr1	6633075	T	C	ENST00000054650	THAP3	c.718T>C	p.Ter240ArgextTer82	0.81
chr1	6633075	T	G	ENST00000054650	THAP3	c.718T>G	p.Ter240GlyextTer82	0.765
chr1	6633076	G	C	ENST00000054650	THAP3	c.719G>C	p.Ter240SerextTer82	0.95
chr1	6633076	G	T	ENST00000054650	THAP3	c.719G>T	p.Ter240LeuextTer82	0.95
chr1	6633077	A	C	ENST00000054650	THAP3	c.720A>C	p.Ter240CysextTer82	0.945
chr1	6633077	A	G	ENST00000054650	THAP3	c.720A>G	p.Ter240TrpextTer82	0.945
chr1	6633077	A	T	ENST00000054650	THAP3	c.720A>T	p.Ter240CysextTer82	0.945
chr1	6635675	T	A	ENST00000377577	DNAJC11	c.1680A>T	p.Ter560TyrextTer160	0.68
chr1	6635675	T	G	ENST00000377577	DNAJC11	c.1680A>C	p.Ter560TyrextTer160	0.68
chr1	6635676	T	A	ENST00000377577	DNAJC11	c.1679A>T	p.Ter560LeuextTer160	0.675
chr1	6635676	T	G	ENST00000377577	DNAJC11	c.1679A>C	p.Ter560SerextTer160	0.675
chr1	6635677	A	C	ENST00000377577	DNAJC11	c.1678T>G	p.Ter560GluextTer160	0.675
chr1	6635677	A	G	ENST00000377577	DNAJC11	c.1678T>C	p.Ter560GlnextTer160	0.675
chr1	6635677	A	T	ENST00000377577	DNAJC11	c.1678T>A	p.Ter560LysextTer160	0.595
chr1	7766489	T	A	ENST00000303635	CAMTA1	c.5020T>A	p.Ter1674ArgextTer133	0.93
chr1	7766489	T	C	ENST00000303635	CAMTA1	c.5020T>C	p.Ter1674ArgextTer133	0.93
chr1	7766489	T	G	ENST00000303635	CAMTA1	c.5020T>G	p.Ter1674GlyextTer133	0.9
chr1	7766490	G	C	ENST00000303635	CAMTA1	c.5021G>C	p.Ter1674SerextTer133	0.93
chr1	7766490	G	T	ENST00000303635	CAMTA1	c.5021G>T	p.Ter1674LeuextTer133	0.89
chr1	7766491	A	C	ENST00000303635	CAMTA1	c.5022A>C	p.Ter1674CysextTer133	0.905
chr1	7766491	A	G	ENST00000303635	CAMTA1	c.5022A>G	p.Ter1674TrpextTer133	0.935
chr1	7766491	A	T	ENST00000303635	CAMTA1	c.5022A>T	p.Ter1674CysextTer133	0.855
chr1	7779643	T	A	ENST00000054666	VAMP3	c.301T>A	p.Ter101ArgextTer40	0.895
chr1	7779643	T	C	ENST00000054666	VAMP3	c.301T>C	p.Ter101ArgextTer40	0.895
chr1	7779643	T	G	ENST00000054666	VAMP3	c.301T>G	p.Ter101GlyextTer40	0.835
chr1	7779644	G	C	ENST00000054666	VAMP3	c.302G>C	p.Ter101SerextTer40	0.875
chr1	7779644	G	T	ENST00000054666	VAMP3	c.302G>T	p.Ter101LeuextTer40	0.85
chr1	7779645	A	C	ENST00000054666	VAMP3	c.303A>C	p.Ter101CysextTer40	0.84
chr1	7779645	A	G	ENST00000054666	VAMP3	c.303A>G	p.Ter101TrpextTer40	0.9
chr1	7779645	A	T	ENST00000054666	VAMP3	c.303A>T	p.Ter101CysextTer40	0.84
chr1	7842753	T	A	ENST00000377532	PER3	c.3631T>A	p.Ter1211ArgextTer21	0.17
chr1	7842753	T	C	ENST00000377532	PER3	c.3631T>C	p.Ter1211ArgextTer21	0.17
chr1	7842753	T	G	ENST00000377532	PER3	c.3631T>G	p.Ter1211GlyextTer21	0.17
chr1	7842754	G	C	ENST00000377532	PER3	c.3632G>C	p.Ter1211SerextTer21	0.39
chr1	7842754	G	T	ENST00000377532	PER3	c.3632G>T	p.Ter1211LeuextTer21	0.4
chr1	7842755	A	C	ENST00000377532	PER3	c.3633A>C	p.Ter1211CysextTer21	0.315
chr1	7842755	A	G	ENST00000377532	PER3	c.3633A>G	p.Ter1211TrpextTer21	0.315
chr1	7842755	A	T	ENST00000377532	PER3	c.3633A>T	p.Ter1211CysextTer21	0.315
chr1	7847766	T	A	ENST00000361696	UTS2	c.375A>T	p.Ter125CysextTer7	0.31
chr1	7847766	T	C	ENST00000361696	UTS2	c.375A>G	p.Ter125TrpextTer7	0.215
chr1	7847766	T	G	ENST00000361696	UTS2	c.375A>C	p.Ter125CysextTer7	0.31
chr1	7847767	C	A	ENST00000361696	UTS2	c.374G>T	p.Ter125LeuextTer7	0.18
chr1	7847767	C	G	ENST00000361696	UTS2	c.374G>C	p.Ter125SerextTer7	0.15
chr1	7847768	A	C	ENST00000361696	UTS2	c.373T>G	p.Ter125GlyextTer7	0.195
chr1	7847768	A	G	ENST00000361696	UTS2	c.373T>C	p.Ter125ArgextTer7	0.225
chr1	7847768	A	T	ENST00000361696	UTS2	c.373T>A	p.Ter125ArgextTer7	0.225
chr1	7920835	T	A	ENST00000377507	TNFRSF9	c.768A>T	p.Ter256CysextTer5	0.15
chr1	7920835	T	C	ENST00000377507	TNFRSF9	c.768A>G	p.Ter256TrpextTer5	0.16
chr1	7920835	T	G	ENST00000377507	TNFRSF9	c.768A>C	p.Ter256CysextTer5	0.15
chr1	7920836	C	A	ENST00000377507	TNFRSF9	c.767G>T	p.Ter256LeuextTer5	0.115
chr1	7920836	C	G	ENST00000377507	TNFRSF9	c.767G>C	p.Ter256SerextTer5	0.09
chr1	7920837	A	C	ENST00000377507	TNFRSF9	c.766T>G	p.Ter256GlyextTer5	0.21
chr1	7920837	A	G	ENST00000377507	TNFRSF9	c.766T>C	p.Ter256ArgextTer5	0.185
chr1	7920837	A	T	ENST00000377507	TNFRSF9	c.766T>A	p.Ter256ArgextTer5	0.185
chr1	7985052	T	A	ENST00000338639	PARK7	c.568T>A	p.Ter190LysextTer14	0.7
chr1	7985052	T	C	ENST00000338639	PARK7	c.568T>C	p.Ter190GlnextTer14	0.705
chr1	7985052	T	G	ENST00000338639	PARK7	c.568T>G	p.Ter190GluextTer14	0.695
chr1	7985053	A	C	ENST00000338639	PARK7	c.569A>C	p.Ter190SerextTer14	0.695
chr1	7985053	A	G	ENST00000338639	PARK7	c.569A>G	p.Ter190TrpextTer14	0.73
chr1	7985053	A	T	ENST00000338639	PARK7	c.569A>T	p.Ter190LeuextTer14	0.845
chr1	7985054	G	C	ENST00000338639	PARK7	c.570G>C	p.Ter190TyrextTer14	0.63
chr1	7985054	G	T	ENST00000338639	PARK7	c.570G>T	p.Ter190TyrextTer14	0.63
chr1	8013210	C	A	ENST00000377482	ERRFI1	c.1389G>T	p.Ter463TyrextTer30	0.54
chr1	8013210	C	G	ENST00000377482	ERRFI1	c.1389G>C	p.Ter463TyrextTer30	0.54
chr1	8013211	T	A	ENST00000377482	ERRFI1	c.1388A>T	p.Ter463LeuextTer30	0.88
chr1	8013211	T	C	ENST00000377482	ERRFI1	c.1388A>G	p.Ter463TrpextTer30	0.735
chr1	8013211	T	G	ENST00000377482	ERRFI1	c.1388A>C	p.Ter463SerextTer30	0.72
chr1	8013212	A	C	ENST00000377482	ERRFI1	c.1387T>G	p.Ter463GluextTer30	0.72
chr1	8013212	A	G	ENST00000377482	ERRFI1	c.1387T>C	p.Ter463GlnextTer30	0.74
chr1	8013212	A	T	ENST00000377482	ERRFI1	c.1387T>A	p.Ter463LysextTer30	0.7
chr1	8344011	T	A	ENST00000471889	SLC45A1	c.2245T>A	p.Ter749ArgextTer44	0.96
chr1	8344011	T	C	ENST00000471889	SLC45A1	c.2245T>C	p.Ter749ArgextTer44	0.96
chr1	8344011	T	G	ENST00000471889	SLC45A1	c.2245T>G	p.Ter749GlyextTer44	0.97
chr1	8344012	G	C	ENST00000471889	SLC45A1	c.2246G>C	p.Ter749SerextTer44	0.96
chr1	8344012	G	T	ENST00000471889	SLC45A1	c.2246G>T	p.Ter749LeuextTer44	0.97
chr1	8344013	A	C	ENST00000471889	SLC45A1	c.2247A>C	p.Ter749CysextTer44	0.975
chr1	8344013	A	G	ENST00000471889	SLC45A1	c.2247A>G	p.Ter749TrpextTer44	0.96
chr1	8344013	A	T	ENST00000471889	SLC45A1	c.2247A>T	p.Ter749CysextTer44	0.975
chr1	8355087	T	A	ENST00000400908	RERE	c.4701A>T	p.Ter1567TyrextTer25	0.995
chr1	8355087	T	G	ENST00000400908	RERE	c.4701A>C	p.Ter1567TyrextTer25	0.995
chr1	8355088	T	A	ENST00000400908	RERE	c.4700A>T	p.Ter1567LeuextTer25	0.98
chr1	8355088	T	G	ENST00000400908	RERE	c.4700A>C	p.Ter1567SerextTer25	0.99
chr1	8355089	A	C	ENST00000400908	RERE	c.4699T>G	p.Ter1567GluextTer25	0.995
chr1	8355089	A	G	ENST00000400908	RERE	c.4699T>C	p.Ter1567GlnextTer25	0.995
chr1	8355089	A	T	ENST00000400908	RERE	c.4699T>A	p.Ter1567LysextTer25	0.985
chr1	8861360	T	A	ENST00000234590	ENO1	c.1305A>T	p.Ter435TyrextTer37	0.49
chr1	8861360	T	G	ENST00000234590	ENO1	c.1305A>C	p.Ter435TyrextTer37	0.49
chr1	8861361	T	A	ENST00000234590	ENO1	c.1304A>T	p.Ter435LeuextTer37	0.565
chr1	8861361	T	G	ENST00000234590	ENO1	c.1304A>C	p.Ter435SerextTer37	0.53
chr1	8861362	A	C	ENST00000234590	ENO1	c.1303T>G	p.Ter435GluextTer37	0.55
chr1	8861362	A	G	ENST00000234590	ENO1	c.1303T>C	p.Ter435GlnextTer37	0.57
chr1	8861362	A	T	ENST00000234590	ENO1	c.1303T>A	p.Ter435LysextTer37	0.535
chr1	8974702	T	A	ENST00000377443	CA6	c.925T>A	p.Ter309ArgextTer11	0.005
chr1	8974702	T	C	ENST00000377443	CA6	c.925T>C	p.Ter309ArgextTer11	0.005
chr1	8974702	T	G	ENST00000377443	CA6	c.925T>G	p.Ter309GlyextTer11	0
chr1	8974703	G	C	ENST00000377443	CA6	c.926G>C	p.Ter309SerextTer11	0
chr1	8974703	G	T	ENST00000377443	CA6	c.926G>T	p.Ter309LeuextTer11	0
chr1	8974704	A	C	ENST00000377443	CA6	c.927A>C	p.Ter309CysextTer11	0.065
chr1	8974704	A	G	ENST00000377443	CA6	c.927A>G	p.Ter309TrpextTer11	0.05
chr1	8974704	A	T	ENST00000377443	CA6	c.927A>T	p.Ter309CysextTer11	0.065
chr1	9003300	C	A	ENST00000400906	SLC2A7	c.1539G>T	p.Ter513TyrextTer40	0.02
chr1	9003300	C	G	ENST00000400906	SLC2A7	c.1539G>C	p.Ter513TyrextTer40	0.02
chr1	9003301	T	A	ENST00000400906	SLC2A7	c.1538A>T	p.Ter513LeuextTer40	0.03
chr1	9003301	T	C	ENST00000400906	SLC2A7	c.1538A>G	p.Ter513TrpextTer40	0.03
chr1	9003301	T	G	ENST00000400906	SLC2A7	c.1538A>C	p.Ter513SerextTer40	0.03
chr1	9003302	A	C	ENST00000400906	SLC2A7	c.1537T>G	p.Ter513GluextTer40	0.065
chr1	9003302	A	G	ENST00000400906	SLC2A7	c.1537T>C	p.Ter513GlnextTer40	0.06
chr1	9003302	A	T	ENST00000400906	SLC2A7	c.1537T>A	p.Ter513LysextTer40	0.065
chr1	9037586	T	A	ENST00000377424	SLC2A5	c.1506A>T	p.Ter502CysextTer27	0.15
chr1	9037586	T	C	ENST00000377424	SLC2A5	c.1506A>G	p.Ter502TrpextTer27	0.15
chr1	9037586	T	G	ENST00000377424	SLC2A5	c.1506A>C	p.Ter502CysextTer27	0.15
chr1	9037587	C	A	ENST00000377424	SLC2A5	c.1505G>T	p.Ter502LeuextTer27	0.165
chr1	9037587	C	G	ENST00000377424	SLC2A5	c.1505G>C	p.Ter502SerextTer27	0.16
chr1	9037588	A	C	ENST00000377424	SLC2A5	c.1504T>G	p.Ter502GlyextTer27	0.155
chr1	9037588	A	G	ENST00000377424	SLC2A5	c.1504T>C	p.Ter502ArgextTer27	0.145
chr1	9037588	A	T	ENST00000377424	SLC2A5	c.1504T>A	p.Ter502ArgextTer27	0.145
chr1	9104419	T	A	ENST00000377411	GPR157	c.1008A>T	p.Ter336CysextTer58	0.64
chr1	9104419	T	C	ENST00000377411	GPR157	c.1008A>G	p.Ter336TrpextTer58	0.635
chr1	9104419	T	G	ENST00000377411	GPR157	c.1008A>C	p.Ter336CysextTer58	0.64
chr1	9104420	C	A	ENST00000377411	GPR157	c.1007G>T	p.Ter336LeuextTer58	0.5
chr1	9104420	C	G	ENST00000377411	GPR157	c.1007G>C	p.Ter336SerextTer58	0.43
chr1	9104421	A	C	ENST00000377411	GPR157	c.1006T>G	p.Ter336GlyextTer58	0.475
chr1	9104421	A	G	ENST00000377411	GPR157	c.1006T>C	p.Ter336ArgextTer58	0.565
chr1	9104421	A	T	ENST00000377411	GPR157	c.1006T>A	p.Ter336ArgextTer58	0.565
chr1	9264867	T	A	ENST00000377403	H6PD	c.2374T>A	p.Ter792ArgextTer122	0.655
chr1	9264867	T	C	ENST00000377403	H6PD	c.2374T>C	p.Ter792ArgextTer122	0.655
chr1	9264867	T	G	ENST00000377403	H6PD	c.2374T>G	p.Ter792GlyextTer122	0.59
chr1	9264868	G	C	ENST00000377403	H6PD	c.2375G>C	p.Ter792SerextTer122	0.565
chr1	9264868	G	T	ENST00000377403	H6PD	c.2375G>T	p.Ter792LeuextTer122	0.615
chr1	9264869	A	C	ENST00000377403	H6PD	c.2376A>C	p.Ter792CysextTer122	0.645
chr1	9264869	A	G	ENST00000377403	H6PD	c.2376A>G	p.Ter792TrpextTer122	0.655
chr1	9264869	A	T	ENST00000377403	H6PD	c.2376A>T	p.Ter792CysextTer122	0.645
chr1	9367573	T	A	ENST00000328089	SPSB1	c.820T>A	p.Ter274ArgextTer17	0.585
chr1	9367573	T	C	ENST00000328089	SPSB1	c.820T>C	p.Ter274ArgextTer17	0.585
chr1	9367573	T	G	ENST00000328089	SPSB1	c.820T>G	p.Ter274GlyextTer17	0.615
chr1	9367574	G	C	ENST00000328089	SPSB1	c.821G>C	p.Ter274SerextTer17	0.605
chr1	9367574	G	T	ENST00000328089	SPSB1	c.821G>T	p.Ter274LeuextTer17	0.615
chr1	9367575	A	C	ENST00000328089	SPSB1	c.822A>C	p.Ter274CysextTer17	0.64
chr1	9367575	A	G	ENST00000328089	SPSB1	c.822A>G	p.Ter274TrpextTer17	0.625
chr1	9367575	A	T	ENST00000328089	SPSB1	c.822A>T	p.Ter274CysextTer17	0.64
chr1	9582499	T	A	ENST00000302692	SLC25A33	c.964T>A	p.Ter322LysextTer25	0.815
chr1	9582499	T	C	ENST00000302692	SLC25A33	c.964T>C	p.Ter322GlnextTer25	0.82
chr1	9582499	T	G	ENST00000302692	SLC25A33	c.964T>G	p.Ter322GluextTer25	0.815
chr1	9582500	A	C	ENST00000302692	SLC25A33	c.965A>C	p.Ter322SerextTer25	0.615
chr1	9582500	A	T	ENST00000302692	SLC25A33	c.965A>T	p.Ter322LeuextTer25	0.76
chr1	9582501	A	C	ENST00000302692	SLC25A33	c.966A>C	p.Ter322TyrextTer25	0.59
chr1	9582501	A	T	ENST00000302692	SLC25A33	c.966A>T	p.Ter322TyrextTer25	0.59
chr1	9613081	T	A	ENST00000340381	TMEM201	c.1999T>A	p.Ter667ArgextTer44	0.94
chr1	9613081	T	C	ENST00000340381	TMEM201	c.1999T>C	p.Ter667ArgextTer44	0.94
chr1	9613081	T	G	ENST00000340381	TMEM201	c.1999T>G	p.Ter667GlyextTer44	0.95
chr1	9613082	G	C	ENST00000340381	TMEM201	c.2000G>C	p.Ter667SerextTer44	0.965
chr1	9613082	G	T	ENST00000340381	TMEM201	c.2000G>T	p.Ter667LeuextTer44	0.955
chr1	9613083	A	C	ENST00000340381	TMEM201	c.2001A>C	p.Ter667CysextTer44	0.905
chr1	9613083	A	G	ENST00000340381	TMEM201	c.2001A>G	p.Ter667TrpextTer44	0.905
chr1	9613083	A	T	ENST00000340381	TMEM201	c.2001A>T	p.Ter667CysextTer44	0.905
chr1	9727044	T	A	ENST00000377346	PIK3CD	c.3133T>A	p.Ter1045LysextTer33	0.97
chr1	9727044	T	C	ENST00000377346	PIK3CD	c.3133T>C	p.Ter1045GlnextTer33	0.97
chr1	9727044	T	G	ENST00000377346	PIK3CD	c.3133T>G	p.Ter1045GluextTer33	0.97
chr1	9727045	A	C	ENST00000377346	PIK3CD	c.3134A>C	p.Ter1045SerextTer33	0.97
chr1	9727045	A	G	ENST00000377346	PIK3CD	c.3134A>G	p.Ter1045TrpextTer33	0.97
chr1	9727045	A	T	ENST00000377346	PIK3CD	c.3134A>T	p.Ter1045LeuextTer33	0.97
chr1	9727046	G	C	ENST00000377346	PIK3CD	c.3135G>C	p.Ter1045TyrextTer33	0.86
chr1	9727046	G	T	ENST00000377346	PIK3CD	c.3135G>T	p.Ter1045TyrextTer33	0.86
chr1	9730508	T	A	ENST00000377298	CLSTN1	c.2946A>T	p.Ter982CysextTer53	0.795
chr1	9730508	T	C	ENST00000377298	CLSTN1	c.2946A>G	p.Ter982TrpextTer53	0.8
chr1	9730508	T	G	ENST00000377298	CLSTN1	c.2946A>C	p.Ter982CysextTer53	0.795
chr1	9730509	C	A	ENST00000377298	CLSTN1	c.2945G>T	p.Ter982LeuextTer53	0.78
chr1	9730509	C	G	ENST00000377298	CLSTN1	c.2945G>C	p.Ter982SerextTer53	0.75
chr1	9730510	A	C	ENST00000377298	CLSTN1	c.2944T>G	p.Ter982GlyextTer53	0.75
chr1	9730510	A	G	ENST00000377298	CLSTN1	c.2944T>C	p.Ter982ArgextTer53	0.75
chr1	9730510	A	T	ENST00000377298	CLSTN1	c.2944T>A	p.Ter982ArgextTer53	0.75
chr1	9850718	C	A	ENST00000377263	CTNNBIP1	c.246G>T	p.Ter82TyrextTer86	0.765
chr1	9850718	C	G	ENST00000377263	CTNNBIP1	c.246G>C	p.Ter82TyrextTer86	0.765
chr1	9850719	T	A	ENST00000377263	CTNNBIP1	c.245A>T	p.Ter82LeuextTer86	0.805
chr1	9850719	T	C	ENST00000377263	CTNNBIP1	c.245A>G	p.Ter82TrpextTer86	0.805
chr1	9850719	T	G	ENST00000377263	CTNNBIP1	c.245A>C	p.Ter82SerextTer86	0.805
chr1	9850720	A	C	ENST00000377263	CTNNBIP1	c.244T>G	p.Ter82GluextTer86	0.805
chr1	9850720	A	G	ENST00000377263	CTNNBIP1	c.244T>C	p.Ter82GlnextTer86	0.805
chr1	9850720	A	T	ENST00000377263	CTNNBIP1	c.244T>A	p.Ter82LysextTer86	0.8
chr1	9930399	T	A	ENST00000377223	LZIC	c.573A>T	p.Ter191CysextTer29	0.935
chr1	9930399	T	C	ENST00000377223	LZIC	c.573A>G	p.Ter191TrpextTer29	0.935
chr1	9930399	T	G	ENST00000377223	LZIC	c.573A>C	p.Ter191CysextTer29	0.935
chr1	9930400	C	A	ENST00000377223	LZIC	c.572G>T	p.Ter191LeuextTer29	0.945
chr1	9930400	C	G	ENST00000377223	LZIC	c.572G>C	p.Ter191SerextTer29	0.925
chr1	9930401	A	C	ENST00000377223	LZIC	c.571T>G	p.Ter191GlyextTer29	0.93
chr1	9930401	A	G	ENST00000377223	LZIC	c.571T>C	p.Ter191ArgextTer29	0.94
chr1	9930401	A	T	ENST00000377223	LZIC	c.571T>A	p.Ter191ArgextTer29	0.94
chr1	9982699	T	A	ENST00000377205	NMNAT1	c.838T>A	p.Ter280LysextTer15	0.51
chr1	9982699	T	C	ENST00000377205	NMNAT1	c.838T>C	p.Ter280GlnextTer15	0.595
chr1	9982699	T	G	ENST00000377205	NMNAT1	c.838T>G	p.Ter280GluextTer15	0.44
chr1	9982700	A	C	ENST00000377205	NMNAT1	c.839A>C	p.Ter280SerextTer15	0.555
chr1	9982700	A	G	ENST00000377205	NMNAT1	c.839A>G	p.Ter280TrpextTer15	0.595
chr1	9982700	A	T	ENST00000377205	NMNAT1	c.839A>T	p.Ter280LeuextTer15	0.655
chr1	9982701	G	C	ENST00000377205	NMNAT1	c.840G>C	p.Ter280TyrextTer15	0.605
chr1	9982701	G	T	ENST00000377205	NMNAT1	c.840G>T	p.Ter280TyrextTer15	0.605
chr1	10015830	T	A	ENST00000294435	RBP7	c.403T>A	p.Ter135ArgextTer45	0.885
chr1	10015830	T	C	ENST00000294435	RBP7	c.403T>C	p.Ter135ArgextTer45	0.885
chr1	10015830	T	G	ENST00000294435	RBP7	c.403T>G	p.Ter135GlyextTer45	0.88
chr1	10015831	G	C	ENST00000294435	RBP7	c.404G>C	p.Ter135SerextTer45	0.895
chr1	10015831	G	T	ENST00000294435	RBP7	c.404G>T	p.Ter135LeuextTer45	0.905
chr1	10015832	A	C	ENST00000294435	RBP7	c.405A>C	p.Ter135CysextTer45	0.82
chr1	10015832	A	G	ENST00000294435	RBP7	c.405A>G	p.Ter135TrpextTer45	0.805
chr1	10015832	A	T	ENST00000294435	RBP7	c.405A>T	p.Ter135CysextTer45	0.82
chr1	10179954	T	A	ENST00000343090	UBE4B	c.3907T>A	p.Ter1303LysextTer9	0.715
chr1	10179954	T	C	ENST00000343090	UBE4B	c.3907T>C	p.Ter1303GlnextTer9	0.71
chr1	10179954	T	G	ENST00000343090	UBE4B	c.3907T>G	p.Ter1303GluextTer9	0.705
chr1	10179955	A	C	ENST00000343090	UBE4B	c.3908A>C	p.Ter1303SerextTer9	0.48
chr1	10179955	A	T	ENST00000343090	UBE4B	c.3908A>T	p.Ter1303LeuextTer9	0.495
chr1	10179956	A	C	ENST00000343090	UBE4B	c.3909A>C	p.Ter1303TyrextTer9	0.625
chr1	10179956	A	T	ENST00000343090	UBE4B	c.3909A>T	p.Ter1303TyrextTer9	0.625
chr1	10376585	T	A	ENST00000676179	KIF1B	c.5449T>A	p.Ter1817LysextTer26	0.96
chr1	10376585	T	C	ENST00000676179	KIF1B	c.5449T>C	p.Ter1817GlnextTer26	0.965
chr1	10376585	T	G	ENST00000676179	KIF1B	c.5449T>G	p.Ter1817GluextTer26	0.96
chr1	10376586	A	C	ENST00000676179	KIF1B	c.5450A>C	p.Ter1817SerextTer26	0.765
chr1	10376586	A	T	ENST00000676179	KIF1B	c.5450A>T	p.Ter1817LeuextTer26	0.77
chr1	10376587	A	C	ENST00000676179	KIF1B	c.5451A>C	p.Ter1817TyrextTer26	0.92
chr1	10376587	A	T	ENST00000676179	KIF1B	c.5451A>T	p.Ter1817TyrextTer26	0.91
chr1	10419747	T	A	ENST00000270776	PGD	c.1450T>A	p.Ter484ArgextTer39	1
chr1	10419747	T	C	ENST00000270776	PGD	c.1450T>C	p.Ter484ArgextTer39	1
chr1	10419747	T	G	ENST00000270776	PGD	c.1450T>G	p.Ter484GlyextTer39	0.98
chr1	10419748	G	C	ENST00000270776	PGD	c.1451G>C	p.Ter484SerextTer39	0.88
chr1	10419748	G	T	ENST00000270776	PGD	c.1451G>T	p.Ter484LeuextTer39	0.89
chr1	10419749	A	C	ENST00000270776	PGD	c.1452A>C	p.Ter484CysextTer39	0.845
chr1	10419749	A	G	ENST00000270776	PGD	c.1452A>G	p.Ter484TrpextTer39	0.845
chr1	10419749	A	T	ENST00000270776	PGD	c.1452A>T	p.Ter484CysextTer39	0.845
chr1	10442403	T	A	ENST00000309048	CENPS	c.415T>A	p.Ter139LysextTer36	0.125
chr1	10442403	T	C	ENST00000309048	CENPS	c.415T>C	p.Ter139GlnextTer36	0.125
chr1	10442403	T	G	ENST00000309048	CENPS	c.415T>G	p.Ter139GluextTer36	0.115
chr1	10442404	A	C	ENST00000309048	CENPS	c.416A>C	p.Ter139SerextTer36	0.04
chr1	10442404	A	T	ENST00000309048	CENPS	c.416A>T	p.Ter139LeuextTer36	0.045
chr1	10442405	A	C	ENST00000309048	CENPS	c.417A>C	p.Ter139TyrextTer36	0.04
chr1	10442405	A	T	ENST00000309048	CENPS	c.417A>T	p.Ter139TyrextTer36	0.04
chr1	10451593	T	A	ENST00000377049	CORT	c.316T>A	p.Ter106LysextTer16	0.075
chr1	10451593	T	C	ENST00000377049	CORT	c.316T>C	p.Ter106GlnextTer16	0.085
chr1	10451593	T	G	ENST00000377049	CORT	c.316T>G	p.Ter106GluextTer16	0.07
chr1	10451594	A	C	ENST00000377049	CORT	c.317A>C	p.Ter106SerextTer16	0.025
chr1	10451594	A	T	ENST00000377049	CORT	c.317A>T	p.Ter106LeuextTer16	0.075
chr1	10451595	A	C	ENST00000377049	CORT	c.318A>C	p.Ter106TyrextTer16	0.015
chr1	10451595	A	T	ENST00000377049	CORT	c.318A>T	p.Ter106TyrextTer16	0.015
chr1	10461490	C	A	ENST00000377038	DFFA	c.996G>T	p.Ter332TyrextTer17	0.3
chr1	10461490	C	G	ENST00000377038	DFFA	c.996G>C	p.Ter332TyrextTer17	0.3
chr1	10461491	T	A	ENST00000377038	DFFA	c.995A>T	p.Ter332LeuextTer17	0.33
chr1	10461491	T	C	ENST00000377038	DFFA	c.995A>G	p.Ter332TrpextTer17	0.36
chr1	10461491	T	G	ENST00000377038	DFFA	c.995A>C	p.Ter332SerextTer17	0.26
chr1	10461492	A	C	ENST00000377038	DFFA	c.994T>G	p.Ter332GluextTer17	0.21
chr1	10461492	A	G	ENST00000377038	DFFA	c.994T>C	p.Ter332GlnextTer17	0.195
chr1	10461492	A	T	ENST00000377038	DFFA	c.994T>A	p.Ter332LysextTer17	0.195
chr1	10629985	T	A	ENST00000356607	PEX14	c.1132T>A	p.Ter378LysextTer9	0.92
chr1	10629985	T	C	ENST00000356607	PEX14	c.1132T>C	p.Ter378GlnextTer9	0.93
chr1	10629985	T	G	ENST00000356607	PEX14	c.1132T>G	p.Ter378GluextTer9	0.93
chr1	10629986	A	C	ENST00000356607	PEX14	c.1133A>C	p.Ter378SerextTer9	0.905
chr1	10629986	A	G	ENST00000356607	PEX14	c.1133A>G	p.Ter378TrpextTer9	0.905
chr1	10629986	A	T	ENST00000356607	PEX14	c.1133A>T	p.Ter378LeuextTer9	0.905
chr1	10629987	G	C	ENST00000356607	PEX14	c.1134G>C	p.Ter378TyrextTer9	0.93
chr1	10629987	G	T	ENST00000356607	PEX14	c.1134G>T	p.Ter378TyrextTer9	0.93
chr1	10638942	C	A	ENST00000377022	CASZ1	c.5280G>T	p.Ter1760TyrextTer149	0.7
chr1	10638942	C	G	ENST00000377022	CASZ1	c.5280G>C	p.Ter1760TyrextTer149	0.7
chr1	10638943	T	A	ENST00000377022	CASZ1	c.5279A>T	p.Ter1760LeuextTer149	0.67
chr1	10638943	T	C	ENST00000377022	CASZ1	c.5279A>G	p.Ter1760TrpextTer149	0.68
chr1	10638943	T	G	ENST00000377022	CASZ1	c.5279A>C	p.Ter1760SerextTer149	0.64
chr1	10638944	A	C	ENST00000377022	CASZ1	c.5278T>G	p.Ter1760GluextTer149	0.66
chr1	10638944	A	G	ENST00000377022	CASZ1	c.5278T>C	p.Ter1760GlnextTer149	0.66
chr1	10638944	A	T	ENST00000377022	CASZ1	c.5278T>A	p.Ter1760LysextTer149	0.66
chr1	10947663	T	A	ENST00000377004	C1orf127	c.2472A>T	p.Ter824CysextTer22	0.02
chr1	10947663	T	C	ENST00000377004	C1orf127	c.2472A>G	p.Ter824TrpextTer22	0.02
chr1	10947663	T	G	ENST00000377004	C1orf127	c.2472A>C	p.Ter824CysextTer22	0.02
chr1	10947664	C	A	ENST00000377004	C1orf127	c.2471G>T	p.Ter824LeuextTer22	0.02
chr1	10947664	C	G	ENST00000377004	C1orf127	c.2471G>C	p.Ter824SerextTer22	0.015
chr1	10947665	A	C	ENST00000377004	C1orf127	c.2470T>G	p.Ter824GlyextTer22	0.02
chr1	10947665	A	G	ENST00000377004	C1orf127	c.2470T>C	p.Ter824ArgextTer22	0.015
chr1	10947665	A	T	ENST00000377004	C1orf127	c.2470T>A	p.Ter824ArgextTer22	0.015
chr1	11022652	T	A	ENST00000240185	TARDBP	c.1243T>A	p.Ter415LysextTer18	0.94
chr1	11022652	T	C	ENST00000240185	TARDBP	c.1243T>C	p.Ter415GlnextTer18	0.95
chr1	11022652	T	G	ENST00000240185	TARDBP	c.1243T>G	p.Ter415GluextTer18	0.945
chr1	11022653	A	C	ENST00000240185	TARDBP	c.1244A>C	p.Ter415SerextTer18	0.955
chr1	11022653	A	G	ENST00000240185	TARDBP	c.1244A>G	p.Ter415TrpextTer18	0.95
chr1	11022653	A	T	ENST00000240185	TARDBP	c.1244A>T	p.Ter415LeuextTer18	0.985
chr1	11022654	G	C	ENST00000240185	TARDBP	c.1245G>C	p.Ter415TyrextTer18	0.955
chr1	11022654	G	T	ENST00000240185	TARDBP	c.1245G>T	p.Ter415TyrextTer18	0.955
chr1	11026885	T	A	ENST00000400897	MASP2	c.2061A>T	p.Ter687TyrextTer12	0.39
chr1	11026885	T	G	ENST00000400897	MASP2	c.2061A>C	p.Ter687TyrextTer12	0.39
chr1	11026886	T	A	ENST00000400897	MASP2	c.2060A>T	p.Ter687LeuextTer12	0.405
chr1	11026886	T	G	ENST00000400897	MASP2	c.2060A>C	p.Ter687SerextTer12	0.475
chr1	11026887	A	C	ENST00000400897	MASP2	c.2059T>G	p.Ter687GluextTer12	0.545
chr1	11026887	A	G	ENST00000400897	MASP2	c.2059T>C	p.Ter687GlnextTer12	0.62
chr1	11026887	A	T	ENST00000400897	MASP2	c.2059T>A	p.Ter687LysextTer12	0.6
chr1	11066718	C	A	ENST00000376936	EXOSC10	c.2658G>T	p.Ter886TyrextTer25	0.71
chr1	11066718	C	G	ENST00000376936	EXOSC10	c.2658G>C	p.Ter886TyrextTer25	0.71
chr1	11066719	T	A	ENST00000376936	EXOSC10	c.2657A>T	p.Ter886LeuextTer25	0.71
chr1	11066719	T	C	ENST00000376936	EXOSC10	c.2657A>G	p.Ter886TrpextTer25	0.71
chr1	11066719	T	G	ENST00000376936	EXOSC10	c.2657A>C	p.Ter886SerextTer25	0.725
chr1	11066720	A	C	ENST00000376936	EXOSC10	c.2656T>G	p.Ter886GluextTer25	0.72
chr1	11066720	A	G	ENST00000376936	EXOSC10	c.2656T>C	p.Ter886GlnextTer25	0.735
chr1	11066720	A	T	ENST00000376936	EXOSC10	c.2656T>A	p.Ter886LysextTer25	0.72
chr1	11107485	T	A	ENST00000361445	MTOR	c.7650A>T	p.Ter2550TyrextTer12	0.835
chr1	11107485	T	G	ENST00000361445	MTOR	c.7650A>C	p.Ter2550TyrextTer12	0.835
chr1	11107486	T	A	ENST00000361445	MTOR	c.7649A>T	p.Ter2550LeuextTer12	0.705
chr1	11107486	T	G	ENST00000361445	MTOR	c.7649A>C	p.Ter2550SerextTer12	0.715
chr1	11107487	A	C	ENST00000361445	MTOR	c.7648T>G	p.Ter2550GluextTer12	0.86
chr1	11107487	A	G	ENST00000361445	MTOR	c.7648T>C	p.Ter2550GlnextTer12	0.9
chr1	11107487	A	T	ENST00000361445	MTOR	c.7648T>A	p.Ter2550LysextTer12	0.88
chr1	11195021	T	A	ENST00000376819	ANGPTL7	c.1039T>A	p.Ter347LysextTer12	0.18
chr1	11195021	T	C	ENST00000376819	ANGPTL7	c.1039T>C	p.Ter347GlnextTer12	0.185
chr1	11195021	T	G	ENST00000376819	ANGPTL7	c.1039T>G	p.Ter347GluextTer12	0.17
chr1	11195022	A	C	ENST00000376819	ANGPTL7	c.1040A>C	p.Ter347SerextTer12	0.125
chr1	11195022	A	T	ENST00000376819	ANGPTL7	c.1040A>T	p.Ter347LeuextTer12	0.12
chr1	11195023	A	C	ENST00000376819	ANGPTL7	c.1041A>C	p.Ter347TyrextTer12	0.065
chr1	11195023	A	T	ENST00000376819	ANGPTL7	c.1041A>T	p.Ter347TyrextTer12	0.065
chr1	11286129	T	A	ENST00000376810	UBIAD1	c.1015T>A	p.Ter339LysextTer4	0.165
chr1	11286129	T	C	ENST00000376810	UBIAD1	c.1015T>C	p.Ter339GlnextTer4	0.165
chr1	11286129	T	G	ENST00000376810	UBIAD1	c.1015T>G	p.Ter339GluextTer4	0.155
chr1	11286130	A	C	ENST00000376810	UBIAD1	c.1016A>C	p.Ter339SerextTer4	0.075
chr1	11286130	A	T	ENST00000376810	UBIAD1	c.1016A>T	p.Ter339LeuextTer4	0.095
chr1	11286131	A	C	ENST00000376810	UBIAD1	c.1017A>C	p.Ter339TyrextTer4	0.095
chr1	11286131	A	T	ENST00000376810	UBIAD1	c.1017A>T	p.Ter339TyrextTer4	0.095
chr1	11536684	T	A	ENST00000294484	DISP3	c.4177T>A	p.Ter1393LysextTer27	0.89
chr1	11536684	T	C	ENST00000294484	DISP3	c.4177T>C	p.Ter1393GlnextTer27	0.9
chr1	11536684	T	G	ENST00000294484	DISP3	c.4177T>G	p.Ter1393GluextTer27	0.88
chr1	11536685	A	C	ENST00000294484	DISP3	c.4178A>C	p.Ter1393SerextTer27	0.88
chr1	11536685	A	G	ENST00000294484	DISP3	c.4178A>G	p.Ter1393TrpextTer27	0.895
chr1	11536685	A	T	ENST00000294484	DISP3	c.4178A>T	p.Ter1393LeuextTer27	0.895
chr1	11536686	G	C	ENST00000294484	DISP3	c.4179G>C	p.Ter1393TyrextTer27	0.845
chr1	11536686	G	T	ENST00000294484	DISP3	c.4179G>T	p.Ter1393TyrextTer27	0.845
chr1	11648694	T	A	ENST00000354287	FBXO2	c.891A>T	p.Ter297CysextTer22	0.435
chr1	11648694	T	C	ENST00000354287	FBXO2	c.891A>G	p.Ter297TrpextTer22	0.45
chr1	11648694	T	G	ENST00000354287	FBXO2	c.891A>C	p.Ter297CysextTer22	0.435
chr1	11648695	C	A	ENST00000354287	FBXO2	c.890G>T	p.Ter297LeuextTer22	0.4
chr1	11648695	C	G	ENST00000354287	FBXO2	c.890G>C	p.Ter297SerextTer22	0.36
chr1	11648696	A	C	ENST00000354287	FBXO2	c.889T>G	p.Ter297GlyextTer22	0.455
chr1	11648696	A	G	ENST00000354287	FBXO2	c.889T>C	p.Ter297ArgextTer22	0.47
chr1	11648696	A	T	ENST00000354287	FBXO2	c.889T>A	p.Ter297ArgextTer22	0.47
chr1	11661271	T	A	ENST00000251547	FBXO44	c.766T>A	p.Ter256ArgextTer13	0.225
chr1	11661271	T	C	ENST00000251547	FBXO44	c.766T>C	p.Ter256ArgextTer13	0.225
chr1	11661271	T	G	ENST00000251547	FBXO44	c.766T>G	p.Ter256GlyextTer13	0.19
chr1	11661272	G	C	ENST00000251547	FBXO44	c.767G>C	p.Ter256SerextTer13	0.345
chr1	11661272	G	T	ENST00000251547	FBXO44	c.767G>T	p.Ter256LeuextTer13	0.425
chr1	11661273	A	C	ENST00000251547	FBXO44	c.768A>C	p.Ter256CysextTer13	0.25
chr1	11661273	A	G	ENST00000251547	FBXO44	c.768A>G	p.Ter256TrpextTer13	0.25
chr1	11661273	A	T	ENST00000251547	FBXO44	c.768A>T	p.Ter256CysextTer13	0.25
chr1	11673849	T	A	ENST00000376753	FBXO6	c.880T>A	p.Ter294ArgextTer18	0.095
chr1	11673849	T	C	ENST00000376753	FBXO6	c.880T>C	p.Ter294ArgextTer18	0.095
chr1	11673849	T	G	ENST00000376753	FBXO6	c.880T>G	p.Ter294GlyextTer18	0.1
chr1	11673850	G	C	ENST00000376753	FBXO6	c.881G>C	p.Ter294SerextTer18	0.125
chr1	11673850	G	T	ENST00000376753	FBXO6	c.881G>T	p.Ter294LeuextTer18	0.175
chr1	11673851	A	C	ENST00000376753	FBXO6	c.882A>C	p.Ter294CysextTer18	0.15
chr1	11673851	A	G	ENST00000376753	FBXO6	c.882A>G	p.Ter294TrpextTer18	0.135
chr1	11673851	A	T	ENST00000376753	FBXO6	c.882A>T	p.Ter294CysextTer18	0.15
chr1	11674775	T	A	ENST00000376692	MAD2L2	c.636A>T	p.Ter212CysextTer20	0.775
chr1	11674775	T	C	ENST00000376692	MAD2L2	c.636A>G	p.Ter212TrpextTer20	0.77
chr1	11674775	T	G	ENST00000376692	MAD2L2	c.636A>C	p.Ter212CysextTer20	0.775
chr1	11674776	C	A	ENST00000376692	MAD2L2	c.635G>T	p.Ter212LeuextTer20	0.77
chr1	11674776	C	G	ENST00000376692	MAD2L2	c.635G>C	p.Ter212SerextTer20	0.745
chr1	11674777	A	C	ENST00000376692	MAD2L2	c.634T>G	p.Ter212GlyextTer20	0.725
chr1	11674777	A	G	ENST00000376692	MAD2L2	c.634T>C	p.Ter212ArgextTer20	0.735
chr1	11674777	A	T	ENST00000376692	MAD2L2	c.634T>A	p.Ter212ArgextTer20	0.735
chr1	11719694	T	A	ENST00000294485	DRAXIN	c.1048T>A	p.Ter350LysextTer8	0.175
chr1	11719694	T	C	ENST00000294485	DRAXIN	c.1048T>C	p.Ter350GlnextTer8	0.39
chr1	11719694	T	G	ENST00000294485	DRAXIN	c.1048T>G	p.Ter350GluextTer8	0.18
chr1	11719695	A	C	ENST00000294485	DRAXIN	c.1049A>C	p.Ter350SerextTer8	0.235
chr1	11719695	A	G	ENST00000294485	DRAXIN	c.1049A>G	p.Ter350TrpextTer8	0.52
chr1	11719695	A	T	ENST00000294485	DRAXIN	c.1049A>T	p.Ter350LeuextTer8	0.395
chr1	11719696	G	C	ENST00000294485	DRAXIN	c.1050G>C	p.Ter350TyrextTer8	0.375
chr1	11719696	G	T	ENST00000294485	DRAXIN	c.1050G>T	p.Ter350TyrextTer8	0.375
chr1	11789444	T	A	ENST00000688073	C1orf167	c.4348T>A	p.Ter1450ArgextTer6	0.16
chr1	11789444	T	C	ENST00000688073	C1orf167	c.4348T>C	p.Ter1450ArgextTer6	0.16
chr1	11789444	T	G	ENST00000688073	C1orf167	c.4348T>G	p.Ter1450GlyextTer6	0.165
chr1	11789445	G	C	ENST00000688073	C1orf167	c.4349G>C	p.Ter1450SerextTer6	0.17
chr1	11789445	G	T	ENST00000688073	C1orf167	c.4349G>T	p.Ter1450LeuextTer6	0.22
chr1	11789446	A	C	ENST00000688073	C1orf167	c.4350A>C	p.Ter1450CysextTer6	0.165
chr1	11789446	A	G	ENST00000688073	C1orf167	c.4350A>G	p.Ter1450TrpextTer6	0.27
chr1	11789446	A	T	ENST00000688073	C1orf167	c.4350A>T	p.Ter1450CysextTer6	0.165
chr1	11790680	T	A	ENST00000376590	MTHFR	c.1971A>T	p.Ter657CysextTer50	0.895
chr1	11790680	T	C	ENST00000376590	MTHFR	c.1971A>G	p.Ter657TrpextTer50	0.9
chr1	11790680	T	G	ENST00000376590	MTHFR	c.1971A>C	p.Ter657CysextTer50	0.895
chr1	11790681	C	A	ENST00000376590	MTHFR	c.1970G>T	p.Ter657LeuextTer50	0.925
chr1	11790681	C	G	ENST00000376590	MTHFR	c.1970G>C	p.Ter657SerextTer50	0.93
chr1	11790682	A	C	ENST00000376590	MTHFR	c.1969T>G	p.Ter657GlyextTer50	0.865
chr1	11790682	A	G	ENST00000376590	MTHFR	c.1969T>C	p.Ter657ArgextTer50	0.88
chr1	11790682	A	T	ENST00000376590	MTHFR	c.1969T>A	p.Ter657ArgextTer50	0.88
chr1	11840221	T	A	ENST00000346436	CLCN6	c.2608T>A	p.Ter870ArgextTer58	0.97
chr1	11840221	T	C	ENST00000346436	CLCN6	c.2608T>C	p.Ter870ArgextTer58	0.97
chr1	11840221	T	G	ENST00000346436	CLCN6	c.2608T>G	p.Ter870GlyextTer58	0.955
chr1	11840222	G	C	ENST00000346436	CLCN6	c.2609G>C	p.Ter870SerextTer58	0.955
chr1	11840222	G	T	ENST00000346436	CLCN6	c.2609G>T	p.Ter870LeuextTer58	0.96
chr1	11840223	A	C	ENST00000346436	CLCN6	c.2610A>C	p.Ter870CysextTer58	0.965
chr1	11840223	A	G	ENST00000346436	CLCN6	c.2610A>G	p.Ter870TrpextTer58	0.97
chr1	11840223	A	T	ENST00000346436	CLCN6	c.2610A>T	p.Ter870CysextTer58	0.965
chr1	11846009	T	A	ENST00000376480	NPPA	c.456A>T	p.Ter152CysextTer2	0.05
chr1	11846009	T	C	ENST00000376480	NPPA	c.456A>G	p.Ter152TrpextTer2	0.095
chr1	11846009	T	G	ENST00000376480	NPPA	c.456A>C	p.Ter152CysextTer2	0.025
chr1	11846010	C	A	ENST00000376480	NPPA	c.455G>T	p.Ter152LeuextTer2	0.075
chr1	11846010	C	G	ENST00000376480	NPPA	c.455G>C	p.Ter152SerextTer2	0.02
chr1	11846011	A	C	ENST00000376480	NPPA	c.454T>G	p.Ter152GlyextTer2	0.04
chr1	11846011	A	G	ENST00000376480	NPPA	c.454T>C	p.Ter152ArgextTer2	0.04
chr1	11846011	A	T	ENST00000376480	NPPA	c.454T>A	p.Ter152ArgextTer2	0.035
chr1	11857655	T	A	ENST00000376468	NPPB	c.405A>T	p.Ter135TyrextTer11	0.05
chr1	11857655	T	G	ENST00000376468	NPPB	c.405A>C	p.Ter135TyrextTer11	0.05
chr1	11857656	T	A	ENST00000376468	NPPB	c.404A>T	p.Ter135LeuextTer11	0.09
chr1	11857656	T	G	ENST00000376468	NPPB	c.404A>C	p.Ter135SerextTer11	0.08
chr1	11857657	A	C	ENST00000376468	NPPB	c.403T>G	p.Ter135GluextTer11	0.045
chr1	11857657	A	G	ENST00000376468	NPPB	c.403T>C	p.Ter135GlnextTer11	0.04
chr1	11857657	A	T	ENST00000376468	NPPB	c.403T>A	p.Ter135LysextTer11	0.04
chr1	11920315	T	A	ENST00000376572	KIAA2013	c.1905A>T	p.Ter635CysextTer3	0.14
chr1	11920315	T	C	ENST00000376572	KIAA2013	c.1905A>G	p.Ter635TrpextTer3	0.14
chr1	11920315	T	G	ENST00000376572	KIAA2013	c.1905A>C	p.Ter635CysextTer3	0.165
chr1	11920316	C	A	ENST00000376572	KIAA2013	c.1904G>T	p.Ter635LeuextTer3	0.16
chr1	11920316	C	G	ENST00000376572	KIAA2013	c.1904G>C	p.Ter635SerextTer3	0.14
chr1	11920317	A	C	ENST00000376572	KIAA2013	c.1903T>G	p.Ter635GlyextTer3	0.14
chr1	11920317	A	G	ENST00000376572	KIAA2013	c.1903T>C	p.Ter635ArgextTer3	0.155
chr1	11920317	A	T	ENST00000376572	KIAA2013	c.1903T>A	p.Ter635ArgextTer3	0.155
chr1	11974806	T	A	ENST00000196061	PLOD1	c.2182T>A	p.Ter728LysextTer111	0.97
chr1	11974806	T	C	ENST00000196061	PLOD1	c.2182T>C	p.Ter728GlnextTer111	0.97
chr1	11974806	T	G	ENST00000196061	PLOD1	c.2182T>G	p.Ter728GluextTer111	0.97
chr1	11974807	A	C	ENST00000196061	PLOD1	c.2183A>C	p.Ter728SerextTer111	0.975
chr1	11974807	A	T	ENST00000196061	PLOD1	c.2183A>T	p.Ter728LeuextTer111	0.97
chr1	11974808	A	C	ENST00000196061	PLOD1	c.2184A>C	p.Ter728TyrextTer111	0.92
chr1	11974808	A	T	ENST00000196061	PLOD1	c.2184A>T	p.Ter728TyrextTer111	0.92
chr1	12011563	T	A	ENST00000235329	MFN2	c.2272T>A	p.Ter758LysextTer39	0.93
chr1	12011563	T	C	ENST00000235329	MFN2	c.2272T>C	p.Ter758GlnextTer39	0.945
chr1	12011563	T	G	ENST00000235329	MFN2	c.2272T>G	p.Ter758GluextTer39	0.92
chr1	12011564	A	C	ENST00000235329	MFN2	c.2273A>C	p.Ter758SerextTer39	0.925
chr1	12011564	A	G	ENST00000235329	MFN2	c.2273A>G	p.Ter758TrpextTer39	0.92
chr1	12011564	A	T	ENST00000235329	MFN2	c.2273A>T	p.Ter758LeuextTer39	0.93
chr1	12011565	G	C	ENST00000235329	MFN2	c.2274G>C	p.Ter758TyrextTer39	0.915
chr1	12011565	G	T	ENST00000235329	MFN2	c.2274G>T	p.Ter758TyrextTer39	0.915
chr1	12031806	T	A	ENST00000235332	MIIP	c.1165T>A	p.Ter389ArgextTer38	0.195
chr1	12031806	T	C	ENST00000235332	MIIP	c.1165T>C	p.Ter389ArgextTer38	0.195
chr1	12031806	T	G	ENST00000235332	MIIP	c.1165T>G	p.Ter389GlyextTer38	0.205
chr1	12031807	G	C	ENST00000235332	MIIP	c.1166G>C	p.Ter389SerextTer38	0.26
chr1	12031807	G	T	ENST00000235332	MIIP	c.1166G>T	p.Ter389LeuextTer38	0.31
chr1	12031808	A	C	ENST00000235332	MIIP	c.1167A>C	p.Ter389CysextTer38	0.255
chr1	12031808	A	G	ENST00000235332	MIIP	c.1167A>G	p.Ter389TrpextTer38	0.255
chr1	12031808	A	T	ENST00000235332	MIIP	c.1167A>T	p.Ter389CysextTer38	0.245
chr1	12142529	T	A	ENST00000263932	TNFRSF8	c.1786T>A	p.Ter596ArgextTer36	0.925
chr1	12142529	T	C	ENST00000263932	TNFRSF8	c.1786T>C	p.Ter596ArgextTer36	0.925
chr1	12142529	T	G	ENST00000263932	TNFRSF8	c.1786T>G	p.Ter596GlyextTer36	0.9
chr1	12142530	G	C	ENST00000263932	TNFRSF8	c.1787G>C	p.Ter596SerextTer36	0.905
chr1	12142530	G	T	ENST00000263932	TNFRSF8	c.1787G>T	p.Ter596LeuextTer36	0.945
chr1	12142531	A	C	ENST00000263932	TNFRSF8	c.1788A>C	p.Ter596CysextTer36	0.93
chr1	12142531	A	G	ENST00000263932	TNFRSF8	c.1788A>G	p.Ter596TrpextTer36	0.93
chr1	12142531	A	T	ENST00000263932	TNFRSF8	c.1788A>T	p.Ter596CysextTer36	0.93
chr1	12207018	T	A	ENST00000376259	TNFRSF1B	c.1384T>A	p.Ter462LysextTer35	0.71
chr1	12207018	T	C	ENST00000376259	TNFRSF1B	c.1384T>C	p.Ter462GlnextTer35	0.725
chr1	12207018	T	G	ENST00000376259	TNFRSF1B	c.1384T>G	p.Ter462GluextTer35	0.71
chr1	12207019	A	C	ENST00000376259	TNFRSF1B	c.1385A>C	p.Ter462SerextTer35	0.77
chr1	12207019	A	T	ENST00000376259	TNFRSF1B	c.1385A>T	p.Ter462LeuextTer35	0.835
chr1	12207020	A	C	ENST00000376259	TNFRSF1B	c.1386A>C	p.Ter462TyrextTer35	0.665
chr1	12207020	A	T	ENST00000376259	TNFRSF1B	c.1386A>T	p.Ter462TyrextTer35	0.665
chr1	12509022	T	A	ENST00000620676	VPS13D	c.13165T>A	p.Ter4389ArgextTer25	0.6
chr1	12509022	T	C	ENST00000620676	VPS13D	c.13165T>C	p.Ter4389ArgextTer25	0.6
chr1	12509022	T	G	ENST00000620676	VPS13D	c.13165T>G	p.Ter4389GlyextTer25	0.585
chr1	12509023	G	C	ENST00000620676	VPS13D	c.13166G>C	p.Ter4389SerextTer25	0.595
chr1	12509023	G	T	ENST00000620676	VPS13D	c.13166G>T	p.Ter4389LeuextTer25	0.65
chr1	12509024	A	C	ENST00000620676	VPS13D	c.13167A>C	p.Ter4389CysextTer25	0.64
chr1	12509024	A	G	ENST00000620676	VPS13D	c.13167A>G	p.Ter4389TrpextTer25	0.63
chr1	12509024	A	T	ENST00000620676	VPS13D	c.13167A>T	p.Ter4389CysextTer25	0.645
chr1	12568340	C	A	ENST00000616661	DHRS3	c.909G>T	p.Ter303TyrextTer137	0.915
chr1	12568340	C	G	ENST00000616661	DHRS3	c.909G>C	p.Ter303TyrextTer137	0.915
chr1	12568341	T	A	ENST00000616661	DHRS3	c.908A>T	p.Ter303LeuextTer137	0.975
chr1	12568341	T	C	ENST00000616661	DHRS3	c.908A>G	p.Ter303TrpextTer137	0.975
chr1	12568341	T	G	ENST00000616661	DHRS3	c.908A>C	p.Ter303SerextTer137	0.96
chr1	12568342	A	C	ENST00000616661	DHRS3	c.907T>G	p.Ter303GluextTer137	0.97
chr1	12568342	A	G	ENST00000616661	DHRS3	c.907T>C	p.Ter303GlnextTer137	0.97
chr1	12568342	A	T	ENST00000616661	DHRS3	c.907T>A	p.Ter303LysextTer137	0.965
chr1	12666733	T	A	ENST00000376221	AADACL4	c.1222T>A	p.Ter408ArgextTer1	0.035
chr1	12666733	T	C	ENST00000376221	AADACL4	c.1222T>C	p.Ter408ArgextTer1	0.035
chr1	12666733	T	G	ENST00000376221	AADACL4	c.1222T>G	p.Ter408GlyextTer1	0.03
chr1	12666734	G	C	ENST00000376221	AADACL4	c.1223G>C	p.Ter408SerextTer1	0.005
chr1	12666734	G	T	ENST00000376221	AADACL4	c.1223G>T	p.Ter408LeuextTer1	0
chr1	12666735	A	C	ENST00000376221	AADACL4	c.1224A>C	p.Ter408CysextTer1	0.01
chr1	12666735	A	G	ENST00000376221	AADACL4	c.1224A>G	p.Ter408TrpextTer1	0.015
chr1	12666735	A	T	ENST00000376221	AADACL4	c.1224A>T	p.Ter408CysextTer1	0.01
chr1	12725994	T	A	ENST00000359318	AADACL3	c.1222T>A	p.Ter408ArgextTer27	0.75
chr1	12725994	T	C	ENST00000359318	AADACL3	c.1222T>C	p.Ter408ArgextTer27	0.75
chr1	12725994	T	G	ENST00000359318	AADACL3	c.1222T>G	p.Ter408GlyextTer27	0.62
chr1	12725995	G	C	ENST00000359318	AADACL3	c.1223G>C	p.Ter408SerextTer27	0.57
chr1	12725995	G	T	ENST00000359318	AADACL3	c.1223G>T	p.Ter408LeuextTer27	0.595
chr1	12725996	A	C	ENST00000359318	AADACL3	c.1224A>C	p.Ter408CysextTer27	0.685
chr1	12725996	A	G	ENST00000359318	AADACL3	c.1224A>G	p.Ter408TrpextTer27	0.725
chr1	12725996	A	T	ENST00000359318	AADACL3	c.1224A>T	p.Ter408CysextTer27	0.685
chr1	12760949	T	A	ENST00000614859	CFAP107	c.583T>A	p.Ter195ArgextTer10	0.055
chr1	12760949	T	C	ENST00000614859	CFAP107	c.583T>C	p.Ter195ArgextTer10	0.055
chr1	12760949	T	G	ENST00000614859	CFAP107	c.583T>G	p.Ter195GlyextTer10	0.04
chr1	12760950	G	C	ENST00000614859	CFAP107	c.584G>C	p.Ter195SerextTer10	0.065
chr1	12760950	G	T	ENST00000614859	CFAP107	c.584G>T	p.Ter195LeuextTer10	0.125
chr1	12760951	A	C	ENST00000614859	CFAP107	c.585A>C	p.Ter195CysextTer10	0.09
chr1	12760951	A	G	ENST00000614859	CFAP107	c.585A>G	p.Ter195TrpextTer10	0.09
chr1	12760951	A	T	ENST00000614859	CFAP107	c.585A>T	p.Ter195CysextTer10	0.09
chr1	12777597	T	A	ENST00000357726	PRAMEF12	c.1450T>A	p.Ter484LysextTer14	0.1
chr1	12777597	T	C	ENST00000357726	PRAMEF12	c.1450T>C	p.Ter484GlnextTer14	0.115
chr1	12777597	T	G	ENST00000357726	PRAMEF12	c.1450T>G	p.Ter484GluextTer14	0.13
chr1	12777598	A	C	ENST00000357726	PRAMEF12	c.1451A>C	p.Ter484SerextTer14	0.11
chr1	12777598	A	T	ENST00000357726	PRAMEF12	c.1451A>T	p.Ter484LeuextTer14	0.115
chr1	12777599	A	C	ENST00000357726	PRAMEF12	c.1452A>C	p.Ter484TyrextTer14	0.12
chr1	12777599	A	T	ENST00000357726	PRAMEF12	c.1452A>T	p.Ter484TyrextTer14	0.12
chr1	12795994	T	A	ENST00000332296	PRAMEF1	c.1423T>A	p.Ter475LysextTer50	0.24
chr1	12795994	T	C	ENST00000332296	PRAMEF1	c.1423T>C	p.Ter475GlnextTer50	0.25
chr1	12795994	T	G	ENST00000332296	PRAMEF1	c.1423T>G	p.Ter475GluextTer50	0.24
chr1	12795995	A	C	ENST00000332296	PRAMEF1	c.1424A>C	p.Ter475SerextTer50	0.225
chr1	12795995	A	G	ENST00000332296	PRAMEF1	c.1424A>G	p.Ter475TrpextTer50	0.235
chr1	12795995	A	T	ENST00000332296	PRAMEF1	c.1424A>T	p.Ter475LeuextTer50	0.245
chr1	12795996	G	C	ENST00000332296	PRAMEF1	c.1425G>C	p.Ter475TyrextTer50	0.205
chr1	12795996	G	T	ENST00000332296	PRAMEF1	c.1425G>T	p.Ter475TyrextTer50	0.205
chr1	12824942	T	A	ENST00000619922	PRAMEF11	c.1437A>T	p.Ter479CysextTer24	0.01
chr1	12824942	T	C	ENST00000619922	PRAMEF11	c.1437A>G	p.Ter479TrpextTer24	0.01
chr1	12824942	T	G	ENST00000619922	PRAMEF11	c.1437A>C	p.Ter479CysextTer24	0.01
chr1	12824943	C	A	ENST00000619922	PRAMEF11	c.1436G>T	p.Ter479LeuextTer24	0.01
chr1	12824943	C	G	ENST00000619922	PRAMEF11	c.1436G>C	p.Ter479SerextTer24	0.01
chr1	12824944	A	C	ENST00000619922	PRAMEF11	c.1435T>G	p.Ter479GlyextTer24	0.01
chr1	12824944	A	G	ENST00000619922	PRAMEF11	c.1435T>C	p.Ter479ArgextTer24	0.01
chr1	12824944	A	T	ENST00000619922	PRAMEF11	c.1435T>A	p.Ter479ArgextTer24	0.01
chr1	12861777	T	A	ENST00000240189	PRAMEF2	c.1423T>A	p.Ter475LysextTer25	0.02
chr1	12861777	T	C	ENST00000240189	PRAMEF2	c.1423T>C	p.Ter475GlnextTer25	0.045
chr1	12861777	T	G	ENST00000240189	PRAMEF2	c.1423T>G	p.Ter475GluextTer25	0.02
chr1	12861778	A	C	ENST00000240189	PRAMEF2	c.1424A>C	p.Ter475SerextTer25	0.02
chr1	12861778	A	G	ENST00000240189	PRAMEF2	c.1424A>G	p.Ter475TrpextTer25	0.02
chr1	12861778	A	T	ENST00000240189	PRAMEF2	c.1424A>T	p.Ter475LeuextTer25	0.035
chr1	12861779	G	C	ENST00000240189	PRAMEF2	c.1425G>C	p.Ter475TyrextTer25	0.02
chr1	12861779	G	T	ENST00000240189	PRAMEF2	c.1425G>T	p.Ter475TyrextTer25	0.02
chr1	12879544	T	A	ENST00000235349	PRAMEF4	c.1437A>T	p.Ter479CysextTer24	0.01
chr1	12879544	T	C	ENST00000235349	PRAMEF4	c.1437A>G	p.Ter479TrpextTer24	0.01
chr1	12879544	T	G	ENST00000235349	PRAMEF4	c.1437A>C	p.Ter479CysextTer24	0.01
chr1	12879545	C	A	ENST00000235349	PRAMEF4	c.1436G>T	p.Ter479LeuextTer24	0.01
chr1	12879545	C	G	ENST00000235349	PRAMEF4	c.1436G>C	p.Ter479SerextTer24	0.01
chr1	12879546	A	C	ENST00000235349	PRAMEF4	c.1435T>G	p.Ter479GlyextTer24	0.01
chr1	12879546	A	G	ENST00000235349	PRAMEF4	c.1435T>C	p.Ter479ArgextTer24	0.01
chr1	12879546	A	T	ENST00000235349	PRAMEF4	c.1435T>A	p.Ter479ArgextTer24	0.01
chr1	12920411	T	A	ENST00000697200	PRAMEF7	c.1423T>A	p.Ter475ArgextTer19	0.18
chr1	12920411	T	C	ENST00000697200	PRAMEF7	c.1423T>C	p.Ter475ArgextTer19	0.18
chr1	12920411	T	G	ENST00000697200	PRAMEF7	c.1423T>G	p.Ter475GlyextTer19	0.185
chr1	12920412	G	C	ENST00000697200	PRAMEF7	c.1424G>C	p.Ter475SerextTer19	0.155
chr1	12920412	G	T	ENST00000697200	PRAMEF7	c.1424G>T	p.Ter475LeuextTer19	0.195
chr1	12920413	A	C	ENST00000697200	PRAMEF7	c.1425A>C	p.Ter475CysextTer19	0.185
chr1	12920413	A	G	ENST00000697200	PRAMEF7	c.1425A>G	p.Ter475TrpextTer19	0.2
chr1	12920413	A	T	ENST00000697200	PRAMEF7	c.1425A>T	p.Ter475CysextTer19	0.185
chr1	12938675	T	A	ENST00000376189	PRAMEF6	c.1431A>T	p.Ter477CysextTer24	0.03
chr1	12938675	T	C	ENST00000376189	PRAMEF6	c.1431A>G	p.Ter477TrpextTer24	0.03
chr1	12938675	T	G	ENST00000376189	PRAMEF6	c.1431A>C	p.Ter477CysextTer24	0.03
chr1	12938676	C	A	ENST00000376189	PRAMEF6	c.1430G>T	p.Ter477LeuextTer24	0.03
chr1	12938676	C	G	ENST00000376189	PRAMEF6	c.1430G>C	p.Ter477SerextTer24	0.03
chr1	12938677	A	C	ENST00000376189	PRAMEF6	c.1429T>G	p.Ter477GlyextTer24	0.03
chr1	12938677	A	G	ENST00000376189	PRAMEF6	c.1429T>C	p.Ter477ArgextTer24	0.03
chr1	12938677	A	T	ENST00000376189	PRAMEF6	c.1429T>A	p.Ter477ArgextTer24	0.03
chr1	13049808	T	A	ENST00000436041	PRAMEF27	c.1437A>T	p.Ter479CysextTer24	0.22
chr1	13049808	T	C	ENST00000436041	PRAMEF27	c.1437A>G	p.Ter479TrpextTer24	0.225
chr1	13049808	T	G	ENST00000436041	PRAMEF27	c.1437A>C	p.Ter479CysextTer24	0.22
chr1	13049809	C	A	ENST00000436041	PRAMEF27	c.1436G>T	p.Ter479LeuextTer24	0.22
chr1	13049809	C	G	ENST00000436041	PRAMEF27	c.1436G>C	p.Ter479SerextTer24	0.215
chr1	13049810	A	C	ENST00000436041	PRAMEF27	c.1435T>G	p.Ter479GlyextTer24	0.215
chr1	13049810	A	G	ENST00000436041	PRAMEF27	c.1435T>C	p.Ter479ArgextTer24	0.225
chr1	13049810	A	T	ENST00000436041	PRAMEF27	c.1435T>A	p.Ter479ArgextTer24	0.225
chr1	13062204	T	A	ENST00000617807	HNRNPCL3	c.880T>A	p.Ter294LysextTer49	0.655
chr1	13062204	T	C	ENST00000617807	HNRNPCL3	c.880T>C	p.Ter294GlnextTer49	0.675
chr1	13062204	T	G	ENST00000617807	HNRNPCL3	c.880T>G	p.Ter294GluextTer49	0.65
chr1	13062205	A	C	ENST00000617807	HNRNPCL3	c.881A>C	p.Ter294SerextTer49	0.68
chr1	13062205	A	T	ENST00000617807	HNRNPCL3	c.881A>T	p.Ter294LeuextTer49	0.685
chr1	13062206	A	C	ENST00000617807	HNRNPCL3	c.882A>C	p.Ter294TyrextTer49	0.705
chr1	13062206	A	T	ENST00000617807	HNRNPCL3	c.882A>T	p.Ter294TyrextTer49	0.705
chr1	13077550	T	A	ENST00000619661	PRAMEF25	c.1435T>A	p.Ter479ArgextTer24	0.275
chr1	13077550	T	C	ENST00000619661	PRAMEF25	c.1435T>C	p.Ter479ArgextTer24	0.275
chr1	13077550	T	G	ENST00000619661	PRAMEF25	c.1435T>G	p.Ter479GlyextTer24	0.265
chr1	13077551	G	C	ENST00000619661	PRAMEF25	c.1436G>C	p.Ter479SerextTer24	0.265
chr1	13077551	G	T	ENST00000619661	PRAMEF25	c.1436G>T	p.Ter479LeuextTer24	0.27
chr1	13077552	A	C	ENST00000619661	PRAMEF25	c.1437A>C	p.Ter479CysextTer24	0.27
chr1	13077552	A	G	ENST00000619661	PRAMEF25	c.1437A>G	p.Ter479TrpextTer24	0.275
chr1	13077552	A	T	ENST00000619661	PRAMEF25	c.1437A>T	p.Ter479CysextTer24	0.27
chr1	13149237	T	A	ENST00000624207	PRAMEF26	c.1437A>T	p.Ter479CysextTer24	0.24
chr1	13149237	T	C	ENST00000624207	PRAMEF26	c.1437A>G	p.Ter479TrpextTer24	0.245
chr1	13149237	T	G	ENST00000624207	PRAMEF26	c.1437A>C	p.Ter479CysextTer24	0.24
chr1	13149238	C	A	ENST00000624207	PRAMEF26	c.1436G>T	p.Ter479LeuextTer24	0.245
chr1	13149238	C	G	ENST00000624207	PRAMEF26	c.1436G>C	p.Ter479SerextTer24	0.235
chr1	13149239	A	C	ENST00000624207	PRAMEF26	c.1435T>G	p.Ter479GlyextTer24	0.235
chr1	13149239	A	G	ENST00000624207	PRAMEF26	c.1435T>C	p.Ter479ArgextTer24	0.24
chr1	13149239	A	T	ENST00000624207	PRAMEF26	c.1435T>A	p.Ter479ArgextTer24	0.24
chr1	13164586	T	A	ENST00000323770	HNRNPCL4	c.882A>T	p.Ter294TyrextTer49	0.77
chr1	13164586	T	G	ENST00000323770	HNRNPCL4	c.882A>C	p.Ter294TyrextTer49	0.77
chr1	13164587	T	A	ENST00000323770	HNRNPCL4	c.881A>T	p.Ter294LeuextTer49	0.715
chr1	13164587	T	G	ENST00000323770	HNRNPCL4	c.881A>C	p.Ter294SerextTer49	0.715
chr1	13164588	A	C	ENST00000323770	HNRNPCL4	c.880T>G	p.Ter294GluextTer49	0.74
chr1	13164588	A	G	ENST00000323770	HNRNPCL4	c.880T>C	p.Ter294GlnextTer49	0.755
chr1	13164588	A	T	ENST00000323770	HNRNPCL4	c.880T>A	p.Ter294LysextTer49	0.74
chr1	13179130	T	A	ENST00000415919	PRAMEF9	c.1435T>A	p.Ter479ArgextTer24	0.205
chr1	13179130	T	C	ENST00000415919	PRAMEF9	c.1435T>C	p.Ter479ArgextTer24	0.205
chr1	13179130	T	G	ENST00000415919	PRAMEF9	c.1435T>G	p.Ter479GlyextTer24	0.2
chr1	13179131	G	C	ENST00000415919	PRAMEF9	c.1436G>C	p.Ter479SerextTer24	0.2
chr1	13179131	G	T	ENST00000415919	PRAMEF9	c.1436G>T	p.Ter479LeuextTer24	0.205
chr1	13179132	A	C	ENST00000415919	PRAMEF9	c.1437A>C	p.Ter479CysextTer24	0.2
chr1	13179132	A	G	ENST00000415919	PRAMEF9	c.1437A>G	p.Ter479TrpextTer24	0.205
chr1	13179132	A	T	ENST00000415919	PRAMEF9	c.1437A>T	p.Ter479CysextTer24	0.2
chr1	13196823	C	A	ENST00000625019	PRAMEF13	c.1425G>T	p.Ter475TyrextTer25	0.225
chr1	13196823	C	G	ENST00000625019	PRAMEF13	c.1425G>C	p.Ter475TyrextTer25	0.225
chr1	13196824	T	A	ENST00000625019	PRAMEF13	c.1424A>T	p.Ter475LeuextTer25	0.285
chr1	13196824	T	C	ENST00000625019	PRAMEF13	c.1424A>G	p.Ter475TrpextTer25	0.225
chr1	13196824	T	G	ENST00000625019	PRAMEF13	c.1424A>C	p.Ter475SerextTer25	0.225
chr1	13196825	A	C	ENST00000625019	PRAMEF13	c.1423T>G	p.Ter475GluextTer25	0.225
chr1	13196825	A	G	ENST00000625019	PRAMEF13	c.1423T>C	p.Ter475GlnextTer25	0.24
chr1	13196825	A	T	ENST00000625019	PRAMEF13	c.1423T>A	p.Ter475LysextTer25	0.225
chr1	13223332	C	A	ENST00000624297	PRAMEF18	c.1440G>T	p.Ter480TyrextTer38	0.505
chr1	13223332	C	G	ENST00000624297	PRAMEF18	c.1440G>C	p.Ter480TyrextTer38	0.505
chr1	13223333	T	A	ENST00000624297	PRAMEF18	c.1439A>T	p.Ter480LeuextTer38	0.575
chr1	13223333	T	C	ENST00000624297	PRAMEF18	c.1439A>G	p.Ter480TrpextTer38	0.53
chr1	13223333	T	G	ENST00000624297	PRAMEF18	c.1439A>C	p.Ter480SerextTer38	0.525
chr1	13223334	A	C	ENST00000624297	PRAMEF18	c.1438T>G	p.Ter480GluextTer38	0.52
chr1	13223334	A	G	ENST00000624297	PRAMEF18	c.1438T>C	p.Ter480GlnextTer38	0.525
chr1	13223334	A	T	ENST00000624297	PRAMEF18	c.1438T>A	p.Ter480LysextTer38	0.52
chr1	13263109	T	A	ENST00000622421	PRAMEF5	c.1429T>A	p.Ter477ArgextTer24	0.195
chr1	13263109	T	C	ENST00000622421	PRAMEF5	c.1429T>C	p.Ter477ArgextTer24	0.195
chr1	13263109	T	G	ENST00000622421	PRAMEF5	c.1429T>G	p.Ter477GlyextTer24	0.19
chr1	13263110	G	C	ENST00000622421	PRAMEF5	c.1430G>C	p.Ter477SerextTer24	0.19
chr1	13263110	G	T	ENST00000622421	PRAMEF5	c.1430G>T	p.Ter477LeuextTer24	0.195
chr1	13263111	A	C	ENST00000622421	PRAMEF5	c.1431A>C	p.Ter477CysextTer24	0.19
chr1	13263111	A	G	ENST00000622421	PRAMEF5	c.1431A>G	p.Ter477TrpextTer24	0.195
chr1	13263111	A	T	ENST00000622421	PRAMEF5	c.1431A>T	p.Ter477CysextTer24	0.19
chr1	13281371	T	A	ENST00000357367	PRAMEF8	c.1425A>T	p.Ter475CysextTer19	0.585
chr1	13281371	T	C	ENST00000357367	PRAMEF8	c.1425A>G	p.Ter475TrpextTer19	0.595
chr1	13281371	T	G	ENST00000357367	PRAMEF8	c.1425A>C	p.Ter475CysextTer19	0.585
chr1	13281372	C	A	ENST00000357367	PRAMEF8	c.1424G>T	p.Ter475LeuextTer19	0.61
chr1	13281372	C	G	ENST00000357367	PRAMEF8	c.1424G>C	p.Ter475SerextTer19	0.585
chr1	13281373	A	C	ENST00000357367	PRAMEF8	c.1423T>G	p.Ter475GlyextTer19	0.59
chr1	13281373	A	G	ENST00000357367	PRAMEF8	c.1423T>C	p.Ter475ArgextTer19	0.585
chr1	13281373	A	T	ENST00000357367	PRAMEF8	c.1423T>A	p.Ter475ArgextTer19	0.585
chr1	13322262	T	A	ENST00000376152	PRAMEF15	c.1435T>A	p.Ter479ArgextTer24	0.195
chr1	13322262	T	C	ENST00000376152	PRAMEF15	c.1435T>C	p.Ter479ArgextTer24	0.195
chr1	13322262	T	G	ENST00000376152	PRAMEF15	c.1435T>G	p.Ter479GlyextTer24	0.19
chr1	13322263	G	C	ENST00000376152	PRAMEF15	c.1436G>C	p.Ter479SerextTer24	0.19
chr1	13322263	G	T	ENST00000376152	PRAMEF15	c.1436G>T	p.Ter479LeuextTer24	0.195
chr1	13322264	A	C	ENST00000376152	PRAMEF15	c.1437A>C	p.Ter479CysextTer24	0.19
chr1	13322264	A	G	ENST00000376152	PRAMEF15	c.1437A>G	p.Ter479TrpextTer24	0.195
chr1	13322264	A	T	ENST00000376152	PRAMEF15	c.1437A>T	p.Ter479CysextTer24	0.19
chr1	13342528	C	A	ENST00000334600	PRAMEF14	c.1425G>T	p.Ter475TyrextTer5	0.04
chr1	13342528	C	G	ENST00000334600	PRAMEF14	c.1425G>C	p.Ter475TyrextTer5	0.04
chr1	13342529	T	A	ENST00000334600	PRAMEF14	c.1424A>T	p.Ter475LeuextTer5	0.06
chr1	13342529	T	C	ENST00000334600	PRAMEF14	c.1424A>G	p.Ter475TrpextTer5	0.045
chr1	13342529	T	G	ENST00000334600	PRAMEF14	c.1424A>C	p.Ter475SerextTer5	0.04
chr1	13342530	A	C	ENST00000334600	PRAMEF14	c.1423T>G	p.Ter475GluextTer5	0.035
chr1	13342530	A	G	ENST00000334600	PRAMEF14	c.1423T>C	p.Ter475GlnextTer5	0.035
chr1	13342530	A	T	ENST00000334600	PRAMEF14	c.1423T>A	p.Ter475LysextTer5	0.035
chr1	13369067	C	A	ENST00000376101	PRAMEF19	c.1440G>T	p.Ter480TyrextTer18	0.21
chr1	13369067	C	G	ENST00000376101	PRAMEF19	c.1440G>C	p.Ter480TyrextTer18	0.21
chr1	13369068	T	A	ENST00000376101	PRAMEF19	c.1439A>T	p.Ter480LeuextTer18	0.185
chr1	13369068	T	C	ENST00000376101	PRAMEF19	c.1439A>G	p.Ter480TrpextTer18	0.2
chr1	13369068	T	G	ENST00000376101	PRAMEF19	c.1439A>C	p.Ter480SerextTer18	0.185
chr1	13369069	A	C	ENST00000376101	PRAMEF19	c.1438T>G	p.Ter480GluextTer18	0.26
chr1	13369069	A	G	ENST00000376101	PRAMEF19	c.1438T>C	p.Ter480GlnextTer18	0.26
chr1	13369069	A	T	ENST00000376101	PRAMEF19	c.1438T>A	p.Ter480LysextTer18	0.26
chr1	13392500	T	A	ENST00000376098	PRAMEF17	c.1423T>A	p.Ter475LysextTer1	0.02
chr1	13392500	T	C	ENST00000376098	PRAMEF17	c.1423T>C	p.Ter475GlnextTer1	0.02
chr1	13392500	T	G	ENST00000376098	PRAMEF17	c.1423T>G	p.Ter475GluextTer1	0.02
chr1	13392501	A	C	ENST00000376098	PRAMEF17	c.1424A>C	p.Ter475SerextTer1	0.02
chr1	13392501	A	G	ENST00000376098	PRAMEF17	c.1424A>G	p.Ter475TrpextTer1	0.025
chr1	13392501	A	T	ENST00000376098	PRAMEF17	c.1424A>T	p.Ter475LeuextTer1	0.02
chr1	13392502	G	C	ENST00000376098	PRAMEF17	c.1425G>C	p.Ter475TyrextTer1	0.015
chr1	13392502	G	T	ENST00000376098	PRAMEF17	c.1425G>T	p.Ter475TyrextTer1	0.015
chr1	13421256	T	A	ENST00000602960	PRAMEF20	c.1426T>A	p.Ter476ArgextTer17	0.22
chr1	13421256	T	C	ENST00000602960	PRAMEF20	c.1426T>C	p.Ter476ArgextTer17	0.22
chr1	13421256	T	G	ENST00000602960	PRAMEF20	c.1426T>G	p.Ter476GlyextTer17	0.22
chr1	13421257	G	C	ENST00000602960	PRAMEF20	c.1427G>C	p.Ter476SerextTer17	0.215
chr1	13421257	G	T	ENST00000602960	PRAMEF20	c.1427G>T	p.Ter476LeuextTer17	0.215
chr1	13421258	A	C	ENST00000602960	PRAMEF20	c.1428A>C	p.Ter476CysextTer17	0.24
chr1	13421258	A	G	ENST00000602960	PRAMEF20	c.1428A>G	p.Ter476TrpextTer17	0.205
chr1	13421258	A	T	ENST00000602960	PRAMEF20	c.1428A>T	p.Ter476CysextTer17	0.24
chr1	13475846	T	A	ENST00000376085	LRRC38	c.885A>T	p.Ter295CysextTer37	0.715
chr1	13475846	T	C	ENST00000376085	LRRC38	c.885A>G	p.Ter295TrpextTer37	0.72
chr1	13475846	T	G	ENST00000376085	LRRC38	c.885A>C	p.Ter295CysextTer37	0.715
chr1	13475847	C	A	ENST00000376085	LRRC38	c.884G>T	p.Ter295LeuextTer37	0.725
chr1	13475847	C	G	ENST00000376085	LRRC38	c.884G>C	p.Ter295SerextTer37	0.715
chr1	13475848	A	C	ENST00000376085	LRRC38	c.883T>G	p.Ter295GlyextTer37	0.665
chr1	13475848	A	G	ENST00000376085	LRRC38	c.883T>C	p.Ter295ArgextTer37	0.715
chr1	13475848	A	T	ENST00000376085	LRRC38	c.883T>A	p.Ter295ArgextTer37	0.715
chr1	13615909	T	A	ENST00000621990	PDPN	c.487T>A	p.Ter163LysextTer64	0.71
chr1	13615909	T	C	ENST00000621990	PDPN	c.487T>C	p.Ter163GlnextTer64	0.725
chr1	13615909	T	G	ENST00000621990	PDPN	c.487T>G	p.Ter163GluextTer64	0.72
chr1	13615910	A	C	ENST00000621990	PDPN	c.488A>C	p.Ter163SerextTer64	0.225
chr1	13615910	A	T	ENST00000621990	PDPN	c.488A>T	p.Ter163LeuextTer64	0.265
chr1	13615911	A	C	ENST00000621990	PDPN	c.489A>C	p.Ter163TyrextTer64	0.245
chr1	13615911	A	T	ENST00000621990	PDPN	c.489A>T	p.Ter163TyrextTer64	0.4
chr1	13816545	T	A	ENST00000311066	PRDM2	c.5155T>A	p.Ter1719LysextTer10	0.845
chr1	13816545	T	C	ENST00000311066	PRDM2	c.5155T>C	p.Ter1719GlnextTer10	0.85
chr1	13816545	T	G	ENST00000311066	PRDM2	c.5155T>G	p.Ter1719GluextTer10	0.85
chr1	13816546	A	C	ENST00000311066	PRDM2	c.5156A>C	p.Ter1719SerextTer10	0.84
chr1	13816546	A	G	ENST00000311066	PRDM2	c.5156A>G	p.Ter1719TrpextTer10	0.85
chr1	13816546	A	T	ENST00000311066	PRDM2	c.5156A>T	p.Ter1719LeuextTer10	0.855
chr1	13816547	G	C	ENST00000311066	PRDM2	c.5157G>C	p.Ter1719TyrextTer10	0.835
chr1	13816547	G	T	ENST00000311066	PRDM2	c.5157G>T	p.Ter1719TyrextTer10	0.835
chr1	15114633	T	A	ENST00000376030	KAZN	c.2326T>A	p.Ter776LysextTer114	0.93
chr1	15114633	T	C	ENST00000376030	KAZN	c.2326T>C	p.Ter776GlnextTer114	0.93
chr1	15114633	T	G	ENST00000376030	KAZN	c.2326T>G	p.Ter776GluextTer114	0.93
chr1	15114634	A	C	ENST00000376030	KAZN	c.2327A>C	p.Ter776SerextTer114	0.805
chr1	15114634	A	T	ENST00000376030	KAZN	c.2327A>T	p.Ter776LeuextTer114	0.81
chr1	15114635	A	C	ENST00000376030	KAZN	c.2328A>C	p.Ter776TyrextTer114	0.88
chr1	15114635	A	T	ENST00000376030	KAZN	c.2328A>T	p.Ter776TyrextTer114	0.88
chr1	15219741	T	A	ENST00000376008	TMEM51	c.760T>A	p.Ter254ArgextTer76	1
chr1	15219741	T	C	ENST00000376008	TMEM51	c.760T>C	p.Ter254ArgextTer76	1
chr1	15219741	T	G	ENST00000376008	TMEM51	c.760T>G	p.Ter254GlyextTer76	0.99
chr1	15219742	G	C	ENST00000376008	TMEM51	c.761G>C	p.Ter254SerextTer76	1
chr1	15219742	G	T	ENST00000376008	TMEM51	c.761G>T	p.Ter254LeuextTer76	1
chr1	15219743	A	C	ENST00000376008	TMEM51	c.762A>C	p.Ter254CysextTer76	1
chr1	15219743	A	G	ENST00000376008	TMEM51	c.762A>G	p.Ter254TrpextTer76	1
chr1	15219743	A	T	ENST00000376008	TMEM51	c.762A>T	p.Ter254CysextTer76	1
chr1	15397411	T	A	ENST00000688493	FHAD1	c.4438T>A	p.Ter1480LysextTer10	0.295
chr1	15397411	T	C	ENST00000688493	FHAD1	c.4438T>C	p.Ter1480GlnextTer10	0.29
chr1	15397411	T	G	ENST00000688493	FHAD1	c.4438T>G	p.Ter1480GluextTer10	0.28
chr1	15397412	A	C	ENST00000688493	FHAD1	c.4439A>C	p.Ter1480SerextTer10	0.26
chr1	15397412	A	G	ENST00000688493	FHAD1	c.4439A>G	p.Ter1480TrpextTer10	0.29
chr1	15397412	A	T	ENST00000688493	FHAD1	c.4439A>T	p.Ter1480LeuextTer10	0.375
chr1	15397413	G	C	ENST00000688493	FHAD1	c.4440G>C	p.Ter1480TyrextTer10	0.245
chr1	15397413	G	T	ENST00000688493	FHAD1	c.4440G>T	p.Ter1480TyrextTer10	0.255
chr1	15428722	T	A	ENST00000375980	EFHD2	c.721T>A	p.Ter241LysextTer25	0.81
chr1	15428722	T	C	ENST00000375980	EFHD2	c.721T>C	p.Ter241GlnextTer25	0.815
chr1	15428722	T	G	ENST00000375980	EFHD2	c.721T>G	p.Ter241GluextTer25	0.815
chr1	15428723	A	C	ENST00000375980	EFHD2	c.722A>C	p.Ter241SerextTer25	0.84
chr1	15428723	A	G	ENST00000375980	EFHD2	c.722A>G	p.Ter241TrpextTer25	0.825
chr1	15428723	A	T	ENST00000375980	EFHD2	c.722A>T	p.Ter241LeuextTer25	0.83
chr1	15428724	G	C	ENST00000375980	EFHD2	c.723G>C	p.Ter241TyrextTer25	0.83
chr1	15428724	G	T	ENST00000375980	EFHD2	c.723G>T	p.Ter241TyrextTer25	0.83
chr1	15446587	T	A	ENST00000375949	CTRC	c.805T>A	p.Ter269ArgextTer15	0.245
chr1	15446587	T	C	ENST00000375949	CTRC	c.805T>C	p.Ter269ArgextTer15	0.245
chr1	15446587	T	G	ENST00000375949	CTRC	c.805T>G	p.Ter269GlyextTer15	0.205
chr1	15446588	G	C	ENST00000375949	CTRC	c.806G>C	p.Ter269SerextTer15	0.22
chr1	15446588	G	T	ENST00000375949	CTRC	c.806G>T	p.Ter269LeuextTer15	0.31
chr1	15446589	A	C	ENST00000375949	CTRC	c.807A>C	p.Ter269CysextTer15	0.415
chr1	15446589	A	G	ENST00000375949	CTRC	c.807A>G	p.Ter269TrpextTer15	0.325
chr1	15446589	A	T	ENST00000375949	CTRC	c.807A>T	p.Ter269CysextTer15	0.38
chr1	15472005	T	A	ENST00000359621	CELA2A	c.808T>A	p.Ter270LysextTer23	0.16
chr1	15472005	T	C	ENST00000359621	CELA2A	c.808T>C	p.Ter270GlnextTer23	0.155
chr1	15472005	T	G	ENST00000359621	CELA2A	c.808T>G	p.Ter270GluextTer23	0.155
chr1	15472006	A	C	ENST00000359621	CELA2A	c.809A>C	p.Ter270SerextTer23	0.13
chr1	15472006	A	T	ENST00000359621	CELA2A	c.809A>T	p.Ter270LeuextTer23	0.155
chr1	15472007	A	C	ENST00000359621	CELA2A	c.810A>C	p.Ter270TyrextTer23	0.155
chr1	15472007	A	T	ENST00000359621	CELA2A	c.810A>T	p.Ter270TyrextTer23	0.155
chr1	15491310	T	A	ENST00000375910	CELA2B	c.808T>A	p.Ter270LysextTer22	0.145
chr1	15491310	T	C	ENST00000375910	CELA2B	c.808T>C	p.Ter270GlnextTer22	0.14
chr1	15491310	T	G	ENST00000375910	CELA2B	c.808T>G	p.Ter270GluextTer22	0.14
chr1	15491311	A	C	ENST00000375910	CELA2B	c.809A>C	p.Ter270SerextTer22	0.16
chr1	15491311	A	T	ENST00000375910	CELA2B	c.809A>T	p.Ter270LeuextTer22	0.15
chr1	15491312	A	C	ENST00000375910	CELA2B	c.810A>C	p.Ter270TyrextTer22	0.16
chr1	15491312	A	T	ENST00000375910	CELA2B	c.810A>T	p.Ter270TyrextTer22	0.16
chr1	15492943	T	A	ENST00000333868	CASP9	c.1251A>T	p.Ter417TyrextTer20	0.05
chr1	15492943	T	G	ENST00000333868	CASP9	c.1251A>C	p.Ter417TyrextTer20	0.05
chr1	15492944	T	A	ENST00000333868	CASP9	c.1250A>T	p.Ter417LeuextTer20	0.16
chr1	15492944	T	G	ENST00000333868	CASP9	c.1250A>C	p.Ter417SerextTer20	0.09
chr1	15492945	A	C	ENST00000333868	CASP9	c.1249T>G	p.Ter417GluextTer20	0.06
chr1	15492945	A	G	ENST00000333868	CASP9	c.1249T>C	p.Ter417GlnextTer20	0.085
chr1	15492945	A	T	ENST00000333868	CASP9	c.1249T>A	p.Ter417LysextTer20	0.06
chr1	15568175	T	A	ENST00000375847	DNAJC16	c.2347T>A	p.Ter783ArgextTer18	0.5
chr1	15568175	T	C	ENST00000375847	DNAJC16	c.2347T>C	p.Ter783ArgextTer18	0.5
chr1	15568175	T	G	ENST00000375847	DNAJC16	c.2347T>G	p.Ter783GlyextTer18	0.505
chr1	15568176	G	C	ENST00000375847	DNAJC16	c.2348G>C	p.Ter783SerextTer18	0.51
chr1	15568176	G	T	ENST00000375847	DNAJC16	c.2348G>T	p.Ter783LeuextTer18	0.525
chr1	15568177	A	C	ENST00000375847	DNAJC16	c.2349A>C	p.Ter783CysextTer18	0.525
chr1	15568177	A	G	ENST00000375847	DNAJC16	c.2349A>G	p.Ter783TrpextTer18	0.52
chr1	15568177	A	T	ENST00000375847	DNAJC16	c.2349A>T	p.Ter783CysextTer18	0.52
chr1	15573651	T	A	ENST00000375826	AGMAT	c.1059A>T	p.Ter353CysextTer13	0.575
chr1	15573651	T	C	ENST00000375826	AGMAT	c.1059A>G	p.Ter353TrpextTer13	0.555
chr1	15573651	T	G	ENST00000375826	AGMAT	c.1059A>C	p.Ter353CysextTer13	0.58
chr1	15573652	C	A	ENST00000375826	AGMAT	c.1058G>T	p.Ter353LeuextTer13	0.6
chr1	15573652	C	G	ENST00000375826	AGMAT	c.1058G>C	p.Ter353SerextTer13	0.465
chr1	15573653	A	C	ENST00000375826	AGMAT	c.1057T>G	p.Ter353GlyextTer13	0.42
chr1	15573653	A	G	ENST00000375826	AGMAT	c.1057T>C	p.Ter353ArgextTer13	0.465
chr1	15573653	A	T	ENST00000375826	AGMAT	c.1057T>A	p.Ter353ArgextTer13	0.46
chr1	15656631	T	A	ENST00000480945	DDI2	c.1198T>A	p.Ter400ArgextTer3	0.52
chr1	15656631	T	C	ENST00000480945	DDI2	c.1198T>C	p.Ter400ArgextTer3	0.52
chr1	15656631	T	G	ENST00000480945	DDI2	c.1198T>G	p.Ter400GlyextTer3	0.48
chr1	15656632	G	C	ENST00000480945	DDI2	c.1199G>C	p.Ter400SerextTer3	0.52
chr1	15656632	G	T	ENST00000480945	DDI2	c.1199G>T	p.Ter400LeuextTer3	0.515
chr1	15656633	A	C	ENST00000480945	DDI2	c.1200A>C	p.Ter400CysextTer3	0.56
chr1	15656633	A	G	ENST00000480945	DDI2	c.1200A>G	p.Ter400TrpextTer3	0.565
chr1	15656633	A	T	ENST00000480945	DDI2	c.1200A>T	p.Ter400CysextTer3	0.54
chr1	15661720	T	A	ENST00000345034	RSC1A1	c.1852T>A	p.Ter618ArgextTer35	0.695
chr1	15661720	T	C	ENST00000345034	RSC1A1	c.1852T>C	p.Ter618ArgextTer35	0.695
chr1	15661720	T	G	ENST00000345034	RSC1A1	c.1852T>G	p.Ter618GlyextTer35	0.675
chr1	15661721	G	C	ENST00000345034	RSC1A1	c.1853G>C	p.Ter618SerextTer35	0.595
chr1	15661721	G	T	ENST00000345034	RSC1A1	c.1853G>T	p.Ter618LeuextTer35	0.66
chr1	15661722	A	C	ENST00000345034	RSC1A1	c.1854A>C	p.Ter618CysextTer35	0.675
chr1	15661722	A	G	ENST00000345034	RSC1A1	c.1854A>G	p.Ter618TrpextTer35	0.675
chr1	15661722	A	T	ENST00000345034	RSC1A1	c.1854A>T	p.Ter618CysextTer35	0.675
chr1	15733932	T	A	ENST00000375799	PLEKHM2	c.3058T>A	p.Ter1020ArgextTer47	0.83
chr1	15733932	T	C	ENST00000375799	PLEKHM2	c.3058T>C	p.Ter1020ArgextTer47	0.83
chr1	15733932	T	G	ENST00000375799	PLEKHM2	c.3058T>G	p.Ter1020GlyextTer47	0.835
chr1	15733933	G	C	ENST00000375799	PLEKHM2	c.3059G>C	p.Ter1020SerextTer47	0.825
chr1	15733933	G	T	ENST00000375799	PLEKHM2	c.3059G>T	p.Ter1020LeuextTer47	0.94
chr1	15733934	A	C	ENST00000375799	PLEKHM2	c.3060A>C	p.Ter1020CysextTer47	0.845
chr1	15733934	A	G	ENST00000375799	PLEKHM2	c.3060A>G	p.Ter1020TrpextTer47	0.835
chr1	15733934	A	T	ENST00000375799	PLEKHM2	c.3060A>T	p.Ter1020CysextTer47	0.845
chr1	15739404	T	A	ENST00000294454	SLC25A34	c.913T>A	p.Ter305LysextTer9	0.085
chr1	15739404	T	C	ENST00000294454	SLC25A34	c.913T>C	p.Ter305GlnextTer9	0.1
chr1	15739404	T	G	ENST00000294454	SLC25A34	c.913T>G	p.Ter305GluextTer9	0.085
chr1	15739405	A	C	ENST00000294454	SLC25A34	c.914A>C	p.Ter305SerextTer9	0.095
chr1	15739405	A	G	ENST00000294454	SLC25A34	c.914A>G	p.Ter305TrpextTer9	0.105
chr1	15739405	A	T	ENST00000294454	SLC25A34	c.914A>T	p.Ter305LeuextTer9	0.145
chr1	15739406	G	C	ENST00000294454	SLC25A34	c.915G>C	p.Ter305TyrextTer9	0.065
chr1	15739406	G	T	ENST00000294454	SLC25A34	c.915G>T	p.Ter305TyrextTer9	0.06
chr1	15747630	T	A	ENST00000375782	TMEM82	c.1030T>A	p.Ter344ArgextTer14	0.135
chr1	15747630	T	C	ENST00000375782	TMEM82	c.1030T>C	p.Ter344ArgextTer14	0.135
chr1	15747630	T	G	ENST00000375782	TMEM82	c.1030T>G	p.Ter344GlyextTer14	0.06
chr1	15747631	G	C	ENST00000375782	TMEM82	c.1031G>C	p.Ter344SerextTer14	0.075
chr1	15747631	G	T	ENST00000375782	TMEM82	c.1031G>T	p.Ter344LeuextTer14	0.1
chr1	15747632	A	C	ENST00000375782	TMEM82	c.1032A>C	p.Ter344CysextTer14	0.165
chr1	15747632	A	G	ENST00000375782	TMEM82	c.1032A>G	p.Ter344TrpextTer14	0.1
chr1	15747632	A	T	ENST00000375782	TMEM82	c.1032A>T	p.Ter344CysextTer14	0.195
chr1	15784659	T	A	ENST00000375766	FBLIM1	c.1120T>A	p.Ter374ArgextTer33	0.66
chr1	15784659	T	C	ENST00000375766	FBLIM1	c.1120T>C	p.Ter374ArgextTer33	0.66
chr1	15784659	T	G	ENST00000375766	FBLIM1	c.1120T>G	p.Ter374GlyextTer33	0.57
chr1	15784660	G	C	ENST00000375766	FBLIM1	c.1121G>C	p.Ter374SerextTer33	0.55
chr1	15784660	G	T	ENST00000375766	FBLIM1	c.1121G>T	p.Ter374LeuextTer33	0.635
chr1	15784661	A	C	ENST00000375766	FBLIM1	c.1122A>C	p.Ter374CysextTer33	0.7
chr1	15784661	A	G	ENST00000375766	FBLIM1	c.1122A>G	p.Ter374TrpextTer33	0.695
chr1	15784661	A	T	ENST00000375766	FBLIM1	c.1122A>T	p.Ter374CysextTer33	0.71
chr1	15939425	T	A	ENST00000375759	SPEN	c.10993T>A	p.Ter3665ArgextTer9	0.7
chr1	15939425	T	C	ENST00000375759	SPEN	c.10993T>C	p.Ter3665ArgextTer9	0.74
chr1	15939425	T	G	ENST00000375759	SPEN	c.10993T>G	p.Ter3665GlyextTer9	0.72
chr1	15939426	G	C	ENST00000375759	SPEN	c.10994G>C	p.Ter3665SerextTer9	0.71
chr1	15939426	G	T	ENST00000375759	SPEN	c.10994G>T	p.Ter3665LeuextTer9	0.765
chr1	15939427	A	C	ENST00000375759	SPEN	c.10995A>C	p.Ter3665CysextTer9	0.81
chr1	15939427	A	G	ENST00000375759	SPEN	c.10995A>G	p.Ter3665TrpextTer9	0.76
chr1	15939427	A	T	ENST00000375759	SPEN	c.10995A>T	p.Ter3665CysextTer9	0.81
chr1	16006344	T	A	ENST00000329454	SRARP	c.508T>A	p.Ter170LysextTer36	0.17
chr1	16006344	T	C	ENST00000329454	SRARP	c.508T>C	p.Ter170GlnextTer36	0.16
chr1	16006344	T	G	ENST00000329454	SRARP	c.508T>G	p.Ter170GluextTer36	0.165
chr1	16006345	A	C	ENST00000329454	SRARP	c.509A>C	p.Ter170SerextTer36	0.09
chr1	16006345	A	G	ENST00000329454	SRARP	c.509A>G	p.Ter170TrpextTer36	0.105
chr1	16006345	A	T	ENST00000329454	SRARP	c.509A>T	p.Ter170LeuextTer36	0.095
chr1	16006346	G	C	ENST00000329454	SRARP	c.510G>C	p.Ter170TyrextTer36	0.085
chr1	16006346	G	T	ENST00000329454	SRARP	c.510G>T	p.Ter170TyrextTer36	0.085
chr1	16015580	T	A	ENST00000311890	HSPB7	c.513A>T	p.Ter171CysextTer78	0.765
chr1	16015580	T	C	ENST00000311890	HSPB7	c.513A>G	p.Ter171TrpextTer78	0.76
chr1	16015580	T	G	ENST00000311890	HSPB7	c.513A>C	p.Ter171CysextTer78	0.765
chr1	16015581	C	A	ENST00000311890	HSPB7	c.512G>T	p.Ter171LeuextTer78	0.765
chr1	16015581	C	G	ENST00000311890	HSPB7	c.512G>C	p.Ter171SerextTer78	0.765
chr1	16015582	A	C	ENST00000311890	HSPB7	c.511T>G	p.Ter171GlyextTer78	0.765
chr1	16015582	A	G	ENST00000311890	HSPB7	c.511T>C	p.Ter171ArgextTer78	0.76
chr1	16015582	A	T	ENST00000311890	HSPB7	c.511T>A	p.Ter171ArgextTer78	0.77
chr1	16033656	T	A	ENST00000331433	CLCNKA	c.2062T>A	p.Ter688ArgextTer6	0.17
chr1	16033656	T	C	ENST00000331433	CLCNKA	c.2062T>C	p.Ter688ArgextTer6	0.175
chr1	16033656	T	G	ENST00000331433	CLCNKA	c.2062T>G	p.Ter688GlyextTer6	0.145
chr1	16033657	G	C	ENST00000331433	CLCNKA	c.2063G>C	p.Ter688SerextTer6	0.13
chr1	16033657	G	T	ENST00000331433	CLCNKA	c.2063G>T	p.Ter688LeuextTer6	0.18
chr1	16033658	A	C	ENST00000331433	CLCNKA	c.2064A>C	p.Ter688CysextTer6	0.175
chr1	16033658	A	G	ENST00000331433	CLCNKA	c.2064A>G	p.Ter688TrpextTer6	0.165
chr1	16033658	A	T	ENST00000331433	CLCNKA	c.2064A>T	p.Ter688CysextTer6	0.175
chr1	16056914	T	A	ENST00000375679	CLCNKB	c.2062T>A	p.Ter688ArgextTer6	0.225
chr1	16056914	T	C	ENST00000375679	CLCNKB	c.2062T>C	p.Ter688ArgextTer6	0.225
chr1	16056914	T	G	ENST00000375679	CLCNKB	c.2062T>G	p.Ter688GlyextTer6	0.22
chr1	16056915	G	C	ENST00000375679	CLCNKB	c.2063G>C	p.Ter688SerextTer6	0.165
chr1	16056915	G	T	ENST00000375679	CLCNKB	c.2063G>T	p.Ter688LeuextTer6	0.205
chr1	16056916	A	C	ENST00000375679	CLCNKB	c.2064A>C	p.Ter688CysextTer6	0.245
chr1	16056916	A	G	ENST00000375679	CLCNKB	c.2064A>G	p.Ter688TrpextTer6	0.235
chr1	16056916	A	T	ENST00000375679	CLCNKB	c.2064A>T	p.Ter688CysextTer6	0.25
chr1	16058437	T	A	ENST00000375662	FAM131C	c.843A>T	p.Ter281CysextTer42	0.38
chr1	16058437	T	C	ENST00000375662	FAM131C	c.843A>G	p.Ter281TrpextTer42	0.37
chr1	16058437	T	G	ENST00000375662	FAM131C	c.843A>C	p.Ter281CysextTer42	0.38
chr1	16058438	C	A	ENST00000375662	FAM131C	c.842G>T	p.Ter281LeuextTer42	0.57
chr1	16058438	C	G	ENST00000375662	FAM131C	c.842G>C	p.Ter281SerextTer42	0.36
chr1	16058439	A	C	ENST00000375662	FAM131C	c.841T>G	p.Ter281GlyextTer42	0.355
chr1	16058439	A	G	ENST00000375662	FAM131C	c.841T>C	p.Ter281ArgextTer42	0.355
chr1	16058439	A	T	ENST00000375662	FAM131C	c.841T>A	p.Ter281ArgextTer42	0.355
chr1	16125215	T	A	ENST00000358432	EPHA2	c.2931A>T	p.Ter977CysextTer14	0.42
chr1	16125215	T	C	ENST00000358432	EPHA2	c.2931A>G	p.Ter977TrpextTer14	0.4
chr1	16125215	T	G	ENST00000358432	EPHA2	c.2931A>C	p.Ter977CysextTer14	0.42
chr1	16125216	C	A	ENST00000358432	EPHA2	c.2930G>T	p.Ter977LeuextTer14	0.52
chr1	16125216	C	G	ENST00000358432	EPHA2	c.2930G>C	p.Ter977SerextTer14	0.45
chr1	16125217	A	C	ENST00000358432	EPHA2	c.2929T>G	p.Ter977GlyextTer14	0.445
chr1	16125217	A	G	ENST00000358432	EPHA2	c.2929T>C	p.Ter977ArgextTer14	0.45
chr1	16125217	A	T	ENST00000358432	EPHA2	c.2929T>A	p.Ter977ArgextTer14	0.45
chr1	16198587	T	A	ENST00000270747	ARHGEF19	c.2409A>T	p.Ter803CysextTer6	0.505
chr1	16198587	T	C	ENST00000270747	ARHGEF19	c.2409A>G	p.Ter803TrpextTer6	0.365
chr1	16198587	T	G	ENST00000270747	ARHGEF19	c.2409A>C	p.Ter803CysextTer6	0.505
chr1	16198588	C	A	ENST00000270747	ARHGEF19	c.2408G>T	p.Ter803LeuextTer6	0.315
chr1	16198588	C	G	ENST00000270747	ARHGEF19	c.2408G>C	p.Ter803SerextTer6	0.325
chr1	16198589	A	C	ENST00000270747	ARHGEF19	c.2407T>G	p.Ter803GlyextTer6	0.335
chr1	16198589	A	G	ENST00000270747	ARHGEF19	c.2407T>C	p.Ter803ArgextTer6	0.53
chr1	16198589	A	T	ENST00000270747	ARHGEF19	c.2407T>A	p.Ter803ArgextTer6	0.53
chr1	16232048	T	A	ENST00000375599	CPLANE2	c.777A>T	p.Ter259CysextTer7	0.24
chr1	16232048	T	C	ENST00000375599	CPLANE2	c.777A>G	p.Ter259TrpextTer7	0.18
chr1	16232048	T	G	ENST00000375599	CPLANE2	c.777A>C	p.Ter259CysextTer7	0.24
chr1	16232049	C	A	ENST00000375599	CPLANE2	c.776G>T	p.Ter259LeuextTer7	0.11
chr1	16232049	C	G	ENST00000375599	CPLANE2	c.776G>C	p.Ter259SerextTer7	0.075
chr1	16232050	A	C	ENST00000375599	CPLANE2	c.775T>G	p.Ter259GlyextTer7	0.08
chr1	16232050	A	G	ENST00000375599	CPLANE2	c.775T>C	p.Ter259ArgextTer7	0.085
chr1	16232050	A	T	ENST00000375599	CPLANE2	c.775T>A	p.Ter259ArgextTer7	0.085
chr1	16250670	T	A	ENST00000375592	FBXO42	c.2154A>T	p.Ter718TyrextTer24	0.975
chr1	16250670	T	G	ENST00000375592	FBXO42	c.2154A>C	p.Ter718TyrextTer24	0.975
chr1	16250671	T	A	ENST00000375592	FBXO42	c.2153A>T	p.Ter718LeuextTer24	0.99
chr1	16250671	T	G	ENST00000375592	FBXO42	c.2153A>C	p.Ter718SerextTer24	0.985
chr1	16250672	A	C	ENST00000375592	FBXO42	c.2152T>G	p.Ter718GluextTer24	0.98
chr1	16250672	A	G	ENST00000375592	FBXO42	c.2152T>C	p.Ter718GlnextTer24	0.98
chr1	16250672	A	T	ENST00000375592	FBXO42	c.2152T>A	p.Ter718LysextTer24	0.98
chr1	16395138	T	A	ENST00000401088	SZRD1	c.457T>A	p.Ter153LysextTer58	0.98
chr1	16395138	T	C	ENST00000401088	SZRD1	c.457T>C	p.Ter153GlnextTer58	0.975
chr1	16395138	T	G	ENST00000401088	SZRD1	c.457T>G	p.Ter153GluextTer58	0.975
chr1	16395139	A	C	ENST00000401088	SZRD1	c.458A>C	p.Ter153SerextTer58	0.975
chr1	16395139	A	T	ENST00000401088	SZRD1	c.458A>T	p.Ter153LeuextTer58	0.975
chr1	16395140	A	C	ENST00000401088	SZRD1	c.459A>C	p.Ter153TyrextTer58	0.96
chr1	16395140	A	T	ENST00000401088	SZRD1	c.459A>T	p.Ter153TyrextTer58	0.96
chr1	16398765	T	A	ENST00000335496	SPATA21	c.1410A>T	p.Ter470CysextTer33	0.82
chr1	16398765	T	C	ENST00000335496	SPATA21	c.1410A>G	p.Ter470TrpextTer33	0.805
chr1	16398765	T	G	ENST00000335496	SPATA21	c.1410A>C	p.Ter470CysextTer33	0.82
chr1	16398766	C	A	ENST00000335496	SPATA21	c.1409G>T	p.Ter470LeuextTer33	0.79
chr1	16398766	C	G	ENST00000335496	SPATA21	c.1409G>C	p.Ter470SerextTer33	0.74
chr1	16398767	A	C	ENST00000335496	SPATA21	c.1408T>G	p.Ter470GlyextTer33	0.755
chr1	16398767	A	G	ENST00000335496	SPATA21	c.1408T>C	p.Ter470ArgextTer33	0.805
chr1	16398767	A	T	ENST00000335496	SPATA21	c.1408T>A	p.Ter470ArgextTer33	0.805
chr1	16458888	T	A	ENST00000337132	NECAP2	c.790T>A	p.Ter264ArgextTer87	0.815
chr1	16458888	T	C	ENST00000337132	NECAP2	c.790T>C	p.Ter264ArgextTer87	0.815
chr1	16458888	T	G	ENST00000337132	NECAP2	c.790T>G	p.Ter264GlyextTer87	0.82
chr1	16458889	G	C	ENST00000337132	NECAP2	c.791G>C	p.Ter264SerextTer87	0.785
chr1	16458889	G	T	ENST00000337132	NECAP2	c.791G>T	p.Ter264LeuextTer87	0.82
chr1	16458890	A	C	ENST00000337132	NECAP2	c.792A>C	p.Ter264CysextTer87	0.825
chr1	16458890	A	G	ENST00000337132	NECAP2	c.792A>G	p.Ter264TrpextTer87	0.82
chr1	16458890	A	T	ENST00000337132	NECAP2	c.792A>T	p.Ter264CysextTer87	0.825
chr1	16972444	T	A	ENST00000375541	CROCC	c.6052T>A	p.Ter2018ArgextTer39	0.78
chr1	16972444	T	C	ENST00000375541	CROCC	c.6052T>C	p.Ter2018ArgextTer39	0.78
chr1	16972444	T	G	ENST00000375541	CROCC	c.6052T>G	p.Ter2018GlyextTer39	0.735
chr1	16972445	G	C	ENST00000375541	CROCC	c.6053G>C	p.Ter2018SerextTer39	0.74
chr1	16972445	G	T	ENST00000375541	CROCC	c.6053G>T	p.Ter2018LeuextTer39	0.775
chr1	16972446	A	C	ENST00000375541	CROCC	c.6054A>C	p.Ter2018CysextTer39	0.79
chr1	16972446	A	G	ENST00000375541	CROCC	c.6054A>G	p.Ter2018TrpextTer39	0.79
chr1	16972446	A	T	ENST00000375541	CROCC	c.6054A>T	p.Ter2018CysextTer39	0.79
chr1	16974920	C	A	ENST00000375535	MFAP2	c.552G>T	p.Ter184TyrextTer38	0.61
chr1	16974920	C	G	ENST00000375535	MFAP2	c.552G>C	p.Ter184TyrextTer38	0.61
chr1	16974921	T	A	ENST00000375535	MFAP2	c.551A>T	p.Ter184LeuextTer38	0.67
chr1	16974921	T	C	ENST00000375535	MFAP2	c.551A>G	p.Ter184TrpextTer38	0.675
chr1	16974921	T	G	ENST00000375535	MFAP2	c.551A>C	p.Ter184SerextTer38	0.655
chr1	16974922	A	C	ENST00000375535	MFAP2	c.550T>G	p.Ter184GluextTer38	0.64
chr1	16974922	A	G	ENST00000375535	MFAP2	c.550T>C	p.Ter184GlnextTer38	0.655
chr1	16974922	A	T	ENST00000375535	MFAP2	c.550T>A	p.Ter184LysextTer38	0.65
chr1	16986221	C	A	ENST00000326735	ATP13A2	c.3543G>T	p.Ter1181TyrextTer15	0.315
chr1	16986221	C	G	ENST00000326735	ATP13A2	c.3543G>C	p.Ter1181TyrextTer15	0.32
chr1	16986222	T	A	ENST00000326735	ATP13A2	c.3542A>T	p.Ter1181LeuextTer15	0.27
chr1	16986222	T	C	ENST00000326735	ATP13A2	c.3542A>G	p.Ter1181TrpextTer15	0.27
chr1	16986222	T	G	ENST00000326735	ATP13A2	c.3542A>C	p.Ter1181SerextTer15	0.215
chr1	16986223	A	C	ENST00000326735	ATP13A2	c.3541T>G	p.Ter1181GluextTer15	0.185
chr1	16986223	A	G	ENST00000326735	ATP13A2	c.3541T>C	p.Ter1181GlnextTer15	0.19
chr1	16986223	A	T	ENST00000326735	ATP13A2	c.3541T>A	p.Ter1181LysextTer15	0.185
chr1	17018881	T	A	ENST00000375499	SDHB	c.843A>T	p.Ter281TyrextTer5	0.26
chr1	17018881	T	G	ENST00000375499	SDHB	c.843A>C	p.Ter281TyrextTer5	0.26
chr1	17018882	T	A	ENST00000375499	SDHB	c.842A>T	p.Ter281LeuextTer5	0.225
chr1	17018882	T	G	ENST00000375499	SDHB	c.842A>C	p.Ter281SerextTer5	0.235
chr1	17018883	A	C	ENST00000375499	SDHB	c.841T>G	p.Ter281GluextTer5	0.395
chr1	17018883	A	G	ENST00000375499	SDHB	c.841T>C	p.Ter281GlnextTer5	0.42
chr1	17018883	A	T	ENST00000375499	SDHB	c.841T>A	p.Ter281LysextTer5	0.41
chr1	17069044	T	A	ENST00000375486	PADI2	c.1998A>T	p.Ter666CysextTer26	0.735
chr1	17069044	T	C	ENST00000375486	PADI2	c.1998A>G	p.Ter666TrpextTer26	0.745
chr1	17069044	T	G	ENST00000375486	PADI2	c.1998A>C	p.Ter666CysextTer26	0.735
chr1	17069045	C	A	ENST00000375486	PADI2	c.1997G>T	p.Ter666LeuextTer26	0.735
chr1	17069045	C	G	ENST00000375486	PADI2	c.1997G>C	p.Ter666SerextTer26	0.715
chr1	17069046	A	C	ENST00000375486	PADI2	c.1996T>G	p.Ter666GlyextTer26	0.7
chr1	17069046	A	G	ENST00000375486	PADI2	c.1996T>C	p.Ter666ArgextTer26	0.71
chr1	17069046	A	T	ENST00000375486	PADI2	c.1996T>A	p.Ter666ArgextTer26	0.71
chr1	17244241	T	A	ENST00000375471	PADI1	c.1990T>A	p.Ter664ArgextTer13	0.305
chr1	17244241	T	C	ENST00000375471	PADI1	c.1990T>C	p.Ter664ArgextTer13	0.305
chr1	17244241	T	G	ENST00000375471	PADI1	c.1990T>G	p.Ter664GlyextTer13	0.31
chr1	17244242	G	C	ENST00000375471	PADI1	c.1991G>C	p.Ter664SerextTer13	0.285
chr1	17244242	G	T	ENST00000375471	PADI1	c.1991G>T	p.Ter664LeuextTer13	0.4
chr1	17244243	A	C	ENST00000375471	PADI1	c.1992A>C	p.Ter664CysextTer13	0.51
chr1	17244243	A	G	ENST00000375471	PADI1	c.1992A>G	p.Ter664TrpextTer13	0.42
chr1	17244243	A	T	ENST00000375471	PADI1	c.1992A>T	p.Ter664CysextTer13	0.51
chr1	17283077	T	A	ENST00000375460	PADI3	c.1993T>A	p.Ter665ArgextTer40	0.34
chr1	17283077	T	C	ENST00000375460	PADI3	c.1993T>C	p.Ter665ArgextTer40	0.34
chr1	17283077	T	G	ENST00000375460	PADI3	c.1993T>G	p.Ter665GlyextTer40	0.325
chr1	17283078	G	C	ENST00000375460	PADI3	c.1994G>C	p.Ter665SerextTer40	0.345
chr1	17283078	G	T	ENST00000375460	PADI3	c.1994G>T	p.Ter665LeuextTer40	0.485
chr1	17283079	A	C	ENST00000375460	PADI3	c.1995A>C	p.Ter665CysextTer40	0.36
chr1	17283079	A	G	ENST00000375460	PADI3	c.1995A>G	p.Ter665TrpextTer40	0.355
chr1	17283079	A	T	ENST00000375460	PADI3	c.1995A>T	p.Ter665CysextTer40	0.36
chr1	17363753	T	A	ENST00000375448	PADI4	c.1990T>A	p.Ter664ArgextTer27	0.53
chr1	17363753	T	C	ENST00000375448	PADI4	c.1990T>C	p.Ter664ArgextTer27	0.53
chr1	17363753	T	G	ENST00000375448	PADI4	c.1990T>G	p.Ter664GlyextTer27	0.505
chr1	17363754	G	C	ENST00000375448	PADI4	c.1991G>C	p.Ter664SerextTer27	0.5
chr1	17363754	G	T	ENST00000375448	PADI4	c.1991G>T	p.Ter664LeuextTer27	0.515
chr1	17363755	A	C	ENST00000375448	PADI4	c.1992A>C	p.Ter664CysextTer27	0.58
chr1	17363755	A	G	ENST00000375448	PADI4	c.1992A>G	p.Ter664TrpextTer27	0.565
chr1	17363755	A	T	ENST00000375448	PADI4	c.1992A>T	p.Ter664CysextTer27	0.58
chr1	17401436	T	A	ENST00000619609	PADI6	c.2083T>A	p.Ter695LysextTer73	0.65
chr1	17401436	T	C	ENST00000619609	PADI6	c.2083T>C	p.Ter695GlnextTer73	0.65
chr1	17401436	T	G	ENST00000619609	PADI6	c.2083T>G	p.Ter695GluextTer73	0.645
chr1	17401437	A	C	ENST00000619609	PADI6	c.2084A>C	p.Ter695SerextTer73	0.71
chr1	17401437	A	G	ENST00000619609	PADI6	c.2084A>G	p.Ter695TrpextTer73	0.79
chr1	17401437	A	T	ENST00000619609	PADI6	c.2084A>T	p.Ter695LeuextTer73	0.795
chr1	17401438	G	C	ENST00000619609	PADI6	c.2085G>C	p.Ter695TyrextTer73	0.425
chr1	17401438	G	T	ENST00000619609	PADI6	c.2085G>T	p.Ter695TyrextTer73	0.425
chr1	17409090	T	A	ENST00000375436	RCC2	c.1569A>T	p.Ter523CysextTer42	0.96
chr1	17409090	T	C	ENST00000375436	RCC2	c.1569A>G	p.Ter523TrpextTer42	0.955
chr1	17409090	T	G	ENST00000375436	RCC2	c.1569A>C	p.Ter523CysextTer42	0.96
chr1	17409091	C	A	ENST00000375436	RCC2	c.1568G>T	p.Ter523LeuextTer42	0.965
chr1	17409091	C	G	ENST00000375436	RCC2	c.1568G>C	p.Ter523SerextTer42	0.95
chr1	17409092	A	C	ENST00000375436	RCC2	c.1567T>G	p.Ter523GlyextTer42	0.945
chr1	17409092	A	G	ENST00000375436	RCC2	c.1567T>C	p.Ter523ArgextTer42	0.94
chr1	17409092	A	T	ENST00000375436	RCC2	c.1567T>A	p.Ter523ArgextTer42	0.94
chr1	17697378	T	A	ENST00000361221	ARHGEF10L	c.3838T>A	p.Ter1280LysextTer50	0.97
chr1	17697378	T	C	ENST00000361221	ARHGEF10L	c.3838T>C	p.Ter1280GlnextTer50	0.975
chr1	17697378	T	G	ENST00000361221	ARHGEF10L	c.3838T>G	p.Ter1280GluextTer50	0.97
chr1	17697379	A	C	ENST00000361221	ARHGEF10L	c.3839A>C	p.Ter1280SerextTer50	0.965
chr1	17697379	A	G	ENST00000361221	ARHGEF10L	c.3839A>G	p.Ter1280TrpextTer50	0.97
chr1	17697379	A	T	ENST00000361221	ARHGEF10L	c.3839A>T	p.Ter1280LeuextTer50	0.97
chr1	17697380	G	C	ENST00000361221	ARHGEF10L	c.3840G>C	p.Ter1280TyrextTer50	0.965
chr1	17697380	G	T	ENST00000361221	ARHGEF10L	c.3840G>T	p.Ter1280TyrextTer50	0.965
chr1	17826517	T	A	ENST00000375406	ACTL8	c.1099T>A	p.Ter367ArgextTer30	0.75
chr1	17826517	T	C	ENST00000375406	ACTL8	c.1099T>C	p.Ter367ArgextTer30	0.755
chr1	17826517	T	G	ENST00000375406	ACTL8	c.1099T>G	p.Ter367GlyextTer30	0.73
chr1	17826518	G	C	ENST00000375406	ACTL8	c.1100G>C	p.Ter367SerextTer30	0.73
chr1	17826518	G	T	ENST00000375406	ACTL8	c.1100G>T	p.Ter367LeuextTer30	0.735
chr1	17826519	A	C	ENST00000375406	ACTL8	c.1101A>C	p.Ter367CysextTer30	0.765
chr1	17826519	A	G	ENST00000375406	ACTL8	c.1101A>G	p.Ter367TrpextTer30	0.77
chr1	17826519	A	T	ENST00000375406	ACTL8	c.1101A>T	p.Ter367CysextTer30	0.765
chr1	18378324	T	A	ENST00000251296	IGSF21	c.1402T>A	p.Ter468ArgextTer30	0.995
chr1	18378324	T	C	ENST00000251296	IGSF21	c.1402T>C	p.Ter468ArgextTer30	0.995
chr1	18378324	T	G	ENST00000251296	IGSF21	c.1402T>G	p.Ter468GlyextTer30	0.995
chr1	18378325	G	C	ENST00000251296	IGSF21	c.1403G>C	p.Ter468SerextTer30	0.995
chr1	18378325	G	T	ENST00000251296	IGSF21	c.1403G>T	p.Ter468LeuextTer30	0.98
chr1	18378326	A	C	ENST00000251296	IGSF21	c.1404A>C	p.Ter468CysextTer30	0.995
chr1	18378326	A	G	ENST00000251296	IGSF21	c.1404A>G	p.Ter468TrpextTer30	0.99
chr1	18378326	A	T	ENST00000251296	IGSF21	c.1404A>T	p.Ter468CysextTer30	0.99
chr1	18483313	T	A	ENST00000400664	KLHDC7A	c.2332T>A	p.Ter778LysextTer5	0.17
chr1	18483313	T	C	ENST00000400664	KLHDC7A	c.2332T>C	p.Ter778GlnextTer5	0.165
chr1	18483313	T	G	ENST00000400664	KLHDC7A	c.2332T>G	p.Ter778GluextTer5	0.165
chr1	18483314	A	C	ENST00000400664	KLHDC7A	c.2333A>C	p.Ter778SerextTer5	0.17
chr1	18483314	A	G	ENST00000400664	KLHDC7A	c.2333A>G	p.Ter778TrpextTer5	0.17
chr1	18483314	A	T	ENST00000400664	KLHDC7A	c.2333A>T	p.Ter778LeuextTer5	0.185
chr1	18483315	G	C	ENST00000400664	KLHDC7A	c.2334G>C	p.Ter778TyrextTer5	0.11
chr1	18483315	G	T	ENST00000400664	KLHDC7A	c.2334G>T	p.Ter778TyrextTer5	0.11
chr1	18744927	T	A	ENST00000420770	PAX7	c.1516T>A	p.Ter506LysextTer17	0.49
chr1	18744927	T	C	ENST00000420770	PAX7	c.1516T>C	p.Ter506GlnextTer17	0.49
chr1	18744927	T	G	ENST00000420770	PAX7	c.1516T>G	p.Ter506GluextTer17	0.515
chr1	18744928	A	C	ENST00000420770	PAX7	c.1517A>C	p.Ter506SerextTer17	0.475
chr1	18744928	A	G	ENST00000420770	PAX7	c.1517A>G	p.Ter506TrpextTer17	0.595
chr1	18744928	A	T	ENST00000420770	PAX7	c.1517A>T	p.Ter506LeuextTer17	0.565
chr1	18744929	G	C	ENST00000420770	PAX7	c.1518G>C	p.Ter506TyrextTer17	0.53
chr1	18744929	G	T	ENST00000420770	PAX7	c.1518G>T	p.Ter506TyrextTer17	0.53
chr1	18872845	T	A	ENST00000375341	ALDH4A1	c.1692A>T	p.Ter564CysextTer38	0.805
chr1	18872845	T	C	ENST00000375341	ALDH4A1	c.1692A>G	p.Ter564TrpextTer38	0.805
chr1	18872845	T	G	ENST00000375341	ALDH4A1	c.1692A>C	p.Ter564CysextTer38	0.805
chr1	18872846	C	A	ENST00000375341	ALDH4A1	c.1691G>T	p.Ter564LeuextTer38	0.825
chr1	18872846	C	G	ENST00000375341	ALDH4A1	c.1691G>C	p.Ter564SerextTer38	0.79
chr1	18872847	A	C	ENST00000375341	ALDH4A1	c.1690T>G	p.Ter564GlyextTer38	0.815
chr1	18872847	A	G	ENST00000375341	ALDH4A1	c.1690T>C	p.Ter564ArgextTer38	0.83
chr1	18872847	A	T	ENST00000375341	ALDH4A1	c.1690T>A	p.Ter564ArgextTer38	0.83
chr1	18908561	T	A	ENST00000455833	IFFO2	c.1554A>T	p.Ter518CysextTer1	0.29
chr1	18908561	T	C	ENST00000455833	IFFO2	c.1554A>G	p.Ter518TrpextTer1	0.26
chr1	18908561	T	G	ENST00000455833	IFFO2	c.1554A>C	p.Ter518CysextTer1	0.29
chr1	18908562	C	A	ENST00000455833	IFFO2	c.1553G>T	p.Ter518LeuextTer1	0.25
chr1	18908562	C	G	ENST00000455833	IFFO2	c.1553G>C	p.Ter518SerextTer1	0.235
chr1	18908563	A	C	ENST00000455833	IFFO2	c.1552T>G	p.Ter518GlyextTer1	0.325
chr1	18908563	A	G	ENST00000455833	IFFO2	c.1552T>C	p.Ter518ArgextTer1	0.275
chr1	18908563	A	T	ENST00000455833	IFFO2	c.1552T>A	p.Ter518ArgextTer1	0.275
chr1	19074832	T	A	ENST00000375254	UBR4	c.15552A>T	p.Ter5184CysextTer65	0.78
chr1	19074832	T	C	ENST00000375254	UBR4	c.15552A>G	p.Ter5184TrpextTer65	0.78
chr1	19074832	T	G	ENST00000375254	UBR4	c.15552A>C	p.Ter5184CysextTer65	0.78
chr1	19074833	C	A	ENST00000375254	UBR4	c.15551G>T	p.Ter5184LeuextTer65	0.79
chr1	19074833	C	G	ENST00000375254	UBR4	c.15551G>C	p.Ter5184SerextTer65	0.785
chr1	19074834	A	C	ENST00000375254	UBR4	c.15550T>G	p.Ter5184GlyextTer65	0.78
chr1	19074834	A	G	ENST00000375254	UBR4	c.15550T>C	p.Ter5184ArgextTer65	0.78
chr1	19074834	A	T	ENST00000375254	UBR4	c.15550T>A	p.Ter5184ArgextTer65	0.78
chr1	19219303	T	A	ENST00000477853	EMC1	c.2982A>T	p.Ter994TyrextTer38	0.8
chr1	19219303	T	G	ENST00000477853	EMC1	c.2982A>C	p.Ter994TyrextTer38	0.8
chr1	19219304	T	A	ENST00000477853	EMC1	c.2981A>T	p.Ter994LeuextTer38	0.835
chr1	19219304	T	G	ENST00000477853	EMC1	c.2981A>C	p.Ter994SerextTer38	0.785
chr1	19219305	A	C	ENST00000477853	EMC1	c.2980T>G	p.Ter994GluextTer38	0.885
chr1	19219305	A	G	ENST00000477853	EMC1	c.2980T>C	p.Ter994GlnextTer38	0.885
chr1	19219305	A	T	ENST00000477853	EMC1	c.2980T>A	p.Ter994LysextTer38	0.885
chr1	19258828	T	A	ENST00000330263	MRTO4	c.718T>A	p.Ter240ArgextTer42	0.95
chr1	19258828	T	C	ENST00000330263	MRTO4	c.718T>C	p.Ter240ArgextTer42	0.95
chr1	19258828	T	G	ENST00000330263	MRTO4	c.718T>G	p.Ter240GlyextTer42	0.91
chr1	19258829	G	C	ENST00000330263	MRTO4	c.719G>C	p.Ter240SerextTer42	0.97
chr1	19258829	G	T	ENST00000330263	MRTO4	c.719G>T	p.Ter240LeuextTer42	0.985
chr1	19258830	A	C	ENST00000330263	MRTO4	c.720A>C	p.Ter240CysextTer42	0.935
chr1	19258830	A	G	ENST00000330263	MRTO4	c.720A>G	p.Ter240TrpextTer42	0.935
chr1	19258830	A	T	ENST00000330263	MRTO4	c.720A>T	p.Ter240CysextTer42	0.935
chr1	19282731	C	A	ENST00000361640	AKR7A3	c.996G>T	p.Ter332TyrextTer22	0.46
chr1	19282731	C	G	ENST00000361640	AKR7A3	c.996G>C	p.Ter332TyrextTer22	0.46
chr1	19282732	T	A	ENST00000361640	AKR7A3	c.995A>T	p.Ter332LeuextTer22	0.71
chr1	19282732	T	C	ENST00000361640	AKR7A3	c.995A>G	p.Ter332TrpextTer22	0.68
chr1	19282732	T	G	ENST00000361640	AKR7A3	c.995A>C	p.Ter332SerextTer22	0.675
chr1	19282733	A	C	ENST00000361640	AKR7A3	c.994T>G	p.Ter332GluextTer22	0.565
chr1	19282733	A	G	ENST00000361640	AKR7A3	c.994T>C	p.Ter332GlnextTer22	0.575
chr1	19282733	A	T	ENST00000361640	AKR7A3	c.994T>A	p.Ter332LysextTer22	0.575
chr1	19304225	C	A	ENST00000235835	AKR7A2	c.1080G>T	p.Ter360TyrextTer29	0.5
chr1	19304225	C	G	ENST00000235835	AKR7A2	c.1080G>C	p.Ter360TyrextTer29	0.505
chr1	19304226	T	A	ENST00000235835	AKR7A2	c.1079A>T	p.Ter360LeuextTer29	0.69
chr1	19304226	T	C	ENST00000235835	AKR7A2	c.1079A>G	p.Ter360TrpextTer29	0.695
chr1	19304226	T	G	ENST00000235835	AKR7A2	c.1079A>C	p.Ter360SerextTer29	0.685
chr1	19304227	A	C	ENST00000235835	AKR7A2	c.1078T>G	p.Ter360GluextTer29	0.69
chr1	19304227	A	G	ENST00000235835	AKR7A2	c.1078T>C	p.Ter360GlnextTer29	0.69
chr1	19304227	A	T	ENST00000235835	AKR7A2	c.1078T>A	p.Ter360LysextTer29	0.7
chr1	19328641	T	A	ENST00000375153	SLC66A1	c.874T>A	p.Ter292ArgextTer5	0.065
chr1	19328641	T	C	ENST00000375153	SLC66A1	c.874T>C	p.Ter292ArgextTer5	0.06
chr1	19328641	T	G	ENST00000375153	SLC66A1	c.874T>G	p.Ter292GlyextTer5	0.05
chr1	19328642	G	C	ENST00000375153	SLC66A1	c.875G>C	p.Ter292SerextTer5	0.06
chr1	19328642	G	T	ENST00000375153	SLC66A1	c.875G>T	p.Ter292LeuextTer5	0.085
chr1	19328643	A	C	ENST00000375153	SLC66A1	c.876A>C	p.Ter292CysextTer5	0.055
chr1	19328643	A	G	ENST00000375153	SLC66A1	c.876A>G	p.Ter292TrpextTer5	0.05
chr1	19328643	A	T	ENST00000375153	SLC66A1	c.876A>T	p.Ter292CysextTer5	0.055
chr1	19339530	T	A	ENST00000264202	CAPZB	c.819A>T	p.Ter273TyrextTer6	0.655
chr1	19339530	T	G	ENST00000264202	CAPZB	c.819A>C	p.Ter273TyrextTer6	0.655
chr1	19339531	T	A	ENST00000264202	CAPZB	c.818A>T	p.Ter273LeuextTer6	0.73
chr1	19339531	T	G	ENST00000264202	CAPZB	c.818A>C	p.Ter273SerextTer6	0.675
chr1	19339532	A	C	ENST00000264202	CAPZB	c.817T>G	p.Ter273GluextTer6	0.735
chr1	19339532	A	G	ENST00000264202	CAPZB	c.817T>C	p.Ter273GlnextTer6	0.74
chr1	19339532	A	T	ENST00000264202	CAPZB	c.817T>A	p.Ter273LysextTer6	0.73
chr1	19626399	T	A	ENST00000322753	MICOS10	c.235T>A	p.Ter79ArgextTer40	0.735
chr1	19626399	T	C	ENST00000322753	MICOS10	c.235T>C	p.Ter79ArgextTer40	0.735
chr1	19626399	T	G	ENST00000322753	MICOS10	c.235T>G	p.Ter79GlyextTer40	0.715
chr1	19626400	G	C	ENST00000322753	MICOS10	c.236G>C	p.Ter79SerextTer40	0.74
chr1	19626400	G	T	ENST00000322753	MICOS10	c.236G>T	p.Ter79LeuextTer40	0.74
chr1	19626401	A	C	ENST00000322753	MICOS10	c.237A>C	p.Ter79CysextTer40	0.745
chr1	19626401	A	G	ENST00000322753	MICOS10	c.237A>G	p.Ter79TrpextTer40	0.74
chr1	19626401	A	T	ENST00000322753	MICOS10	c.237A>T	p.Ter79CysextTer40	0.745
chr1	19657127	T	A	ENST00000375136	NBL1	c.544T>A	p.Ter182ArgextTer43	0.55
chr1	19657127	T	C	ENST00000375136	NBL1	c.544T>C	p.Ter182ArgextTer43	0.55
chr1	19657127	T	G	ENST00000375136	NBL1	c.544T>G	p.Ter182GlyextTer43	0.53
chr1	19657128	G	C	ENST00000375136	NBL1	c.545G>C	p.Ter182SerextTer43	0.53
chr1	19657128	G	T	ENST00000375136	NBL1	c.545G>T	p.Ter182LeuextTer43	0.585
chr1	19657129	A	C	ENST00000375136	NBL1	c.546A>C	p.Ter182CysextTer43	0.555
chr1	19657129	A	G	ENST00000375136	NBL1	c.546A>G	p.Ter182TrpextTer43	0.545
chr1	19657129	A	T	ENST00000375136	NBL1	c.546A>T	p.Ter182CysextTer43	0.555
chr1	19679366	T	A	ENST00000289753	HTR6	c.1321T>A	p.Ter441ArgextTer69	0.745
chr1	19679366	T	C	ENST00000289753	HTR6	c.1321T>C	p.Ter441ArgextTer69	0.745
chr1	19679366	T	G	ENST00000289753	HTR6	c.1321T>G	p.Ter441GlyextTer69	0.665
chr1	19679367	G	C	ENST00000289753	HTR6	c.1322G>C	p.Ter441SerextTer69	0.745
chr1	19679367	G	T	ENST00000289753	HTR6	c.1322G>T	p.Ter441LeuextTer69	0.75
chr1	19679368	A	C	ENST00000289753	HTR6	c.1323A>C	p.Ter441CysextTer69	0.75
chr1	19679368	A	G	ENST00000289753	HTR6	c.1323A>G	p.Ter441TrpextTer69	0.735
chr1	19679368	A	T	ENST00000289753	HTR6	c.1323A>T	p.Ter441CysextTer69	0.75
chr1	19683040	T	A	ENST00000294543	TMCO4	c.1905A>T	p.Ter635CysextTer6	0.18
chr1	19683040	T	C	ENST00000294543	TMCO4	c.1905A>G	p.Ter635TrpextTer6	0.18
chr1	19683040	T	G	ENST00000294543	TMCO4	c.1905A>C	p.Ter635CysextTer6	0.18
chr1	19683041	C	A	ENST00000294543	TMCO4	c.1904G>T	p.Ter635LeuextTer6	0.145
chr1	19683041	C	G	ENST00000294543	TMCO4	c.1904G>C	p.Ter635SerextTer6	0.115
chr1	19683042	A	C	ENST00000294543	TMCO4	c.1903T>G	p.Ter635GlyextTer6	0.14
chr1	19683042	A	G	ENST00000294543	TMCO4	c.1903T>C	p.Ter635ArgextTer6	0.16
chr1	19683042	A	T	ENST00000294543	TMCO4	c.1903T>A	p.Ter635ArgextTer6	0.16
chr1	19814418	T	A	ENST00000375121	RNF186	c.684A>T	p.Ter228CysextTer60	0.575
chr1	19814418	T	C	ENST00000375121	RNF186	c.684A>G	p.Ter228TrpextTer60	0.565
chr1	19814418	T	G	ENST00000375121	RNF186	c.684A>C	p.Ter228CysextTer60	0.575
chr1	19814419	C	A	ENST00000375121	RNF186	c.683G>T	p.Ter228LeuextTer60	0.515
chr1	19814419	C	G	ENST00000375121	RNF186	c.683G>C	p.Ter228SerextTer60	0.485
chr1	19814420	A	C	ENST00000375121	RNF186	c.682T>G	p.Ter228GlyextTer60	0.595
chr1	19814420	A	G	ENST00000375121	RNF186	c.682T>C	p.Ter228ArgextTer60	0.595
chr1	19814420	A	T	ENST00000375121	RNF186	c.682T>A	p.Ter228ArgextTer60	0.595
chr1	19907744	T	A	ENST00000375120	OTUD3	c.1195T>A	p.Ter399ArgextTer19	0.865
chr1	19907744	T	C	ENST00000375120	OTUD3	c.1195T>C	p.Ter399ArgextTer19	0.865
chr1	19907744	T	G	ENST00000375120	OTUD3	c.1195T>G	p.Ter399GlyextTer19	0.865
chr1	19907745	G	C	ENST00000375120	OTUD3	c.1196G>C	p.Ter399SerextTer19	0.87
chr1	19907745	G	T	ENST00000375120	OTUD3	c.1196G>T	p.Ter399LeuextTer19	0.85
chr1	19907746	A	C	ENST00000375120	OTUD3	c.1197A>C	p.Ter399CysextTer19	0.865
chr1	19907746	A	G	ENST00000375120	OTUD3	c.1197A>G	p.Ter399TrpextTer19	0.86
chr1	19907746	A	T	ENST00000375120	OTUD3	c.1197A>T	p.Ter399CysextTer19	0.865
chr1	19920307	T	A	ENST00000375116	PLA2G2E	c.429A>T	p.Ter143CysextTer18	0.03
chr1	19920307	T	C	ENST00000375116	PLA2G2E	c.429A>G	p.Ter143TrpextTer18	0.03
chr1	19920307	T	G	ENST00000375116	PLA2G2E	c.429A>C	p.Ter143CysextTer18	0.03
chr1	19920308	C	A	ENST00000375116	PLA2G2E	c.428G>T	p.Ter143LeuextTer18	0.03
chr1	19920308	C	G	ENST00000375116	PLA2G2E	c.428G>C	p.Ter143SerextTer18	0.025
chr1	19920309	A	C	ENST00000375116	PLA2G2E	c.427T>G	p.Ter143GlyextTer18	0.135
chr1	19920309	A	G	ENST00000375116	PLA2G2E	c.427T>C	p.Ter143ArgextTer18	0.14
chr1	19920309	A	T	ENST00000375116	PLA2G2E	c.427T>A	p.Ter143ArgextTer18	0.14
chr1	19975701	T	A	ENST00000482011	PLA2G2A	c.435A>T	p.Ter145CysextTer24	0.355
chr1	19975701	T	C	ENST00000482011	PLA2G2A	c.435A>G	p.Ter145TrpextTer24	0.385
chr1	19975701	T	G	ENST00000482011	PLA2G2A	c.435A>C	p.Ter145CysextTer24	0.355
chr1	19975702	C	A	ENST00000482011	PLA2G2A	c.434G>T	p.Ter145LeuextTer24	0.24
chr1	19975702	C	G	ENST00000482011	PLA2G2A	c.434G>C	p.Ter145SerextTer24	0.225
chr1	19975703	A	C	ENST00000482011	PLA2G2A	c.433T>G	p.Ter145GlyextTer24	0.275
chr1	19975703	A	G	ENST00000482011	PLA2G2A	c.433T>C	p.Ter145ArgextTer24	0.295
chr1	19975703	A	T	ENST00000482011	PLA2G2A	c.433T>A	p.Ter145ArgextTer24	0.295
chr1	20090690	T	A	ENST00000375108	PLA2G5	c.415T>A	p.Ter139LysextTer22	0.565
chr1	20090690	T	C	ENST00000375108	PLA2G5	c.415T>C	p.Ter139GlnextTer22	0.57
chr1	20090690	T	G	ENST00000375108	PLA2G5	c.415T>G	p.Ter139GluextTer22	0.57
chr1	20090691	A	C	ENST00000375108	PLA2G5	c.416A>C	p.Ter139SerextTer22	0.505
chr1	20090691	A	G	ENST00000375108	PLA2G5	c.416A>G	p.Ter139TrpextTer22	0.57
chr1	20090691	A	T	ENST00000375108	PLA2G5	c.416A>T	p.Ter139LeuextTer22	0.595
chr1	20090692	G	C	ENST00000375108	PLA2G5	c.417G>C	p.Ter139TyrextTer22	0.175
chr1	20090692	G	T	ENST00000375108	PLA2G5	c.417G>T	p.Ter139TyrextTer22	0.175
chr1	20114114	C	A	ENST00000375105	PLA2G2D	c.438G>T	p.Ter146TyrextTer21	0.145
chr1	20114114	C	G	ENST00000375105	PLA2G2D	c.438G>C	p.Ter146TyrextTer21	0.145
chr1	20114115	T	A	ENST00000375105	PLA2G2D	c.437A>T	p.Ter146LeuextTer21	0.34
chr1	20114115	T	C	ENST00000375105	PLA2G2D	c.437A>G	p.Ter146TrpextTer21	0.325
chr1	20114115	T	G	ENST00000375105	PLA2G2D	c.437A>C	p.Ter146SerextTer21	0.285
chr1	20114116	A	C	ENST00000375105	PLA2G2D	c.436T>G	p.Ter146GluextTer21	0.36
chr1	20114116	A	G	ENST00000375105	PLA2G2D	c.436T>C	p.Ter146GlnextTer21	0.365
chr1	20114116	A	T	ENST00000375105	PLA2G2D	c.436T>A	p.Ter146LysextTer21	0.36
chr1	20148399	T	A	ENST00000375102	PLA2G2F	c.634T>A	p.Ter212LysextTer3	0.085
chr1	20148399	T	C	ENST00000375102	PLA2G2F	c.634T>C	p.Ter212GlnextTer3	0.08
chr1	20148399	T	G	ENST00000375102	PLA2G2F	c.634T>G	p.Ter212GluextTer3	0.075
chr1	20148400	A	C	ENST00000375102	PLA2G2F	c.635A>C	p.Ter212SerextTer3	0.105
chr1	20148400	A	G	ENST00000375102	PLA2G2F	c.635A>G	p.Ter212TrpextTer3	0.1
chr1	20148400	A	T	ENST00000375102	PLA2G2F	c.635A>T	p.Ter212LeuextTer3	0.095
chr1	20148401	G	C	ENST00000375102	PLA2G2F	c.636G>C	p.Ter212TyrextTer3	0.09
chr1	20148401	G	T	ENST00000375102	PLA2G2F	c.636G>T	p.Ter212TyrextTer3	0.085
chr1	20163991	C	A	ENST00000679259	PLA2G2C	c.450G>T	p.Ter150TyrextTer14	0.22
chr1	20163991	C	G	ENST00000679259	PLA2G2C	c.450G>C	p.Ter150TyrextTer14	0.195
chr1	20163992	T	A	ENST00000679259	PLA2G2C	c.449A>T	p.Ter150LeuextTer14	0.26
chr1	20163992	T	C	ENST00000679259	PLA2G2C	c.449A>G	p.Ter150TrpextTer14	0.25
chr1	20163992	T	G	ENST00000679259	PLA2G2C	c.449A>C	p.Ter150SerextTer14	0.195
chr1	20163993	A	C	ENST00000679259	PLA2G2C	c.448T>G	p.Ter150GluextTer14	0.265
chr1	20163993	A	G	ENST00000679259	PLA2G2C	c.448T>C	p.Ter150GlnextTer14	0.37
chr1	20163993	A	T	ENST00000679259	PLA2G2C	c.448T>A	p.Ter150LysextTer14	0.28
chr1	20191402	T	A	ENST00000375099	UBXN10	c.841T>A	p.Ter281ArgextTer12	0.16
chr1	20191402	T	C	ENST00000375099	UBXN10	c.841T>C	p.Ter281ArgextTer12	0.16
chr1	20191402	T	G	ENST00000375099	UBXN10	c.841T>G	p.Ter281GlyextTer12	0.22
chr1	20191403	G	C	ENST00000375099	UBXN10	c.842G>C	p.Ter281SerextTer12	0.235
chr1	20191403	G	T	ENST00000375099	UBXN10	c.842G>T	p.Ter281LeuextTer12	0.355
chr1	20191404	A	C	ENST00000375099	UBXN10	c.843A>C	p.Ter281CysextTer12	0.295
chr1	20191404	A	G	ENST00000375099	UBXN10	c.843A>G	p.Ter281TrpextTer12	0.225
chr1	20191404	A	T	ENST00000375099	UBXN10	c.843A>T	p.Ter281CysextTer12	0.295
chr1	20354261	T	A	ENST00000289815	VWA5B1	c.3646T>A	p.Ter1216LysextTer32	0.61
chr1	20354261	T	C	ENST00000289815	VWA5B1	c.3646T>C	p.Ter1216GlnextTer32	0.605
chr1	20354261	T	G	ENST00000289815	VWA5B1	c.3646T>G	p.Ter1216GluextTer32	0.605
chr1	20354262	A	C	ENST00000289815	VWA5B1	c.3647A>C	p.Ter1216SerextTer32	0.625
chr1	20354262	A	G	ENST00000289815	VWA5B1	c.3647A>G	p.Ter1216TrpextTer32	0.63
chr1	20354262	A	T	ENST00000289815	VWA5B1	c.3647A>T	p.Ter1216LeuextTer32	0.695
chr1	20354263	G	C	ENST00000289815	VWA5B1	c.3648G>C	p.Ter1216TyrextTer32	0.495
chr1	20354263	G	T	ENST00000289815	VWA5B1	c.3648G>T	p.Ter1216TyrextTer32	0.495
chr1	20483649	T	A	ENST00000375078	CAMK2N1	c.237A>T	p.Ter79TyrextTer6	0.35
chr1	20483649	T	G	ENST00000375078	CAMK2N1	c.237A>C	p.Ter79TyrextTer6	0.35
chr1	20483650	T	A	ENST00000375078	CAMK2N1	c.236A>T	p.Ter79LeuextTer6	0.345
chr1	20483650	T	G	ENST00000375078	CAMK2N1	c.236A>C	p.Ter79SerextTer6	0.33
chr1	20483651	A	C	ENST00000375078	CAMK2N1	c.235T>G	p.Ter79GluextTer6	0.32
chr1	20483651	A	G	ENST00000375078	CAMK2N1	c.235T>C	p.Ter79GlnextTer6	0.325
chr1	20483651	A	T	ENST00000375078	CAMK2N1	c.235T>A	p.Ter79LysextTer6	0.33
chr1	20500690	T	A	ENST00000264198	MUL1	c.1059A>T	p.Ter353TyrextTer1	0.075
chr1	20500690	T	G	ENST00000264198	MUL1	c.1059A>C	p.Ter353TyrextTer1	0.075
chr1	20500691	T	A	ENST00000264198	MUL1	c.1058A>T	p.Ter353LeuextTer1	0.12
chr1	20500691	T	G	ENST00000264198	MUL1	c.1058A>C	p.Ter353SerextTer1	0.12
chr1	20500692	A	C	ENST00000264198	MUL1	c.1057T>G	p.Ter353GluextTer1	0.14
chr1	20500692	A	G	ENST00000264198	MUL1	c.1057T>C	p.Ter353GlnextTer1	0.16
chr1	20500692	A	T	ENST00000264198	MUL1	c.1057T>A	p.Ter353LysextTer1	0.15
chr1	20553961	T	A	ENST00000332947	FAM43B	c.988T>A	p.Ter330ArgextTer149	0.755
chr1	20553961	T	C	ENST00000332947	FAM43B	c.988T>C	p.Ter330ArgextTer149	0.755
chr1	20553961	T	G	ENST00000332947	FAM43B	c.988T>G	p.Ter330GlyextTer149	0.725
chr1	20553962	G	C	ENST00000332947	FAM43B	c.989G>C	p.Ter330SerextTer149	0.78
chr1	20553962	G	T	ENST00000332947	FAM43B	c.989G>T	p.Ter330LeuextTer149	0.79
chr1	20553963	A	C	ENST00000332947	FAM43B	c.990A>C	p.Ter330CysextTer149	0.765
chr1	20553963	A	G	ENST00000332947	FAM43B	c.990A>G	p.Ter330TrpextTer149	0.765
chr1	20553963	A	T	ENST00000332947	FAM43B	c.990A>T	p.Ter330CysextTer149	0.765
chr1	20618566	T	A	ENST00000375071	CDA	c.439T>A	p.Ter147ArgextTer9	0.09
chr1	20618566	T	C	ENST00000375071	CDA	c.439T>C	p.Ter147ArgextTer9	0.085
chr1	20618566	T	G	ENST00000375071	CDA	c.439T>G	p.Ter147GlyextTer9	0.085
chr1	20618567	G	C	ENST00000375071	CDA	c.440G>C	p.Ter147SerextTer9	0.11
chr1	20618567	G	T	ENST00000375071	CDA	c.440G>T	p.Ter147LeuextTer9	0.155
chr1	20618568	A	C	ENST00000375071	CDA	c.441A>C	p.Ter147CysextTer9	0.175
chr1	20618568	A	G	ENST00000375071	CDA	c.441A>G	p.Ter147TrpextTer9	0.18
chr1	20618568	A	T	ENST00000375071	CDA	c.441A>T	p.Ter147CysextTer9	0.175
chr1	20650689	T	A	ENST00000321556	PINK1	c.1744T>A	p.Ter582ArgextTer10	0.065
chr1	20650689	T	C	ENST00000321556	PINK1	c.1744T>C	p.Ter582ArgextTer10	0.065
chr1	20650689	T	G	ENST00000321556	PINK1	c.1744T>G	p.Ter582GlyextTer10	0.075
chr1	20650690	G	C	ENST00000321556	PINK1	c.1745G>C	p.Ter582SerextTer10	0.36
chr1	20650690	G	T	ENST00000321556	PINK1	c.1745G>T	p.Ter582LeuextTer10	0.395
chr1	20650691	A	C	ENST00000321556	PINK1	c.1746A>C	p.Ter582CysextTer10	0.22
chr1	20650691	A	G	ENST00000321556	PINK1	c.1746A>G	p.Ter582TrpextTer10	0.215
chr1	20650691	A	T	ENST00000321556	PINK1	c.1746A>T	p.Ter582CysextTer10	0.22
chr1	20652379	T	A	ENST00000602624	DDOST	c.1320A>T	p.Ter440CysextTer45	0.995
chr1	20652379	T	C	ENST00000602624	DDOST	c.1320A>G	p.Ter440TrpextTer45	0.99
chr1	20652379	T	G	ENST00000602624	DDOST	c.1320A>C	p.Ter440CysextTer45	0.995
chr1	20652380	C	A	ENST00000602624	DDOST	c.1319G>T	p.Ter440LeuextTer45	0.995
chr1	20652380	C	G	ENST00000602624	DDOST	c.1319G>C	p.Ter440SerextTer45	0.995
chr1	20652381	A	C	ENST00000602624	DDOST	c.1318T>G	p.Ter440GlyextTer45	0.995
chr1	20652381	A	G	ENST00000602624	DDOST	c.1318T>C	p.Ter440ArgextTer45	0.995
chr1	20652381	A	T	ENST00000602624	DDOST	c.1318T>A	p.Ter440ArgextTer45	0.995
chr1	20664584	T	A	ENST00000400463	KIF17	c.3087A>T	p.Ter1029CysextTer13	0.82
chr1	20664584	T	C	ENST00000400463	KIF17	c.3087A>G	p.Ter1029TrpextTer13	0.815
chr1	20664584	T	G	ENST00000400463	KIF17	c.3087A>C	p.Ter1029CysextTer13	0.82
chr1	20664585	C	A	ENST00000400463	KIF17	c.3086G>T	p.Ter1029LeuextTer13	0.79
chr1	20664585	C	G	ENST00000400463	KIF17	c.3086G>C	p.Ter1029SerextTer13	0.785
chr1	20664586	A	C	ENST00000400463	KIF17	c.3085T>G	p.Ter1029GlyextTer13	0.77
chr1	20664586	A	G	ENST00000400463	KIF17	c.3085T>C	p.Ter1029ArgextTer13	0.825
chr1	20664586	A	T	ENST00000400463	KIF17	c.3085T>A	p.Ter1029ArgextTer13	0.825
chr1	20721792	T	A	ENST00000444387	SH2D5	c.1272A>T	p.Ter424TyrextTer69	0.125
chr1	20721792	T	G	ENST00000444387	SH2D5	c.1272A>C	p.Ter424TyrextTer69	0.135
chr1	20721793	T	A	ENST00000444387	SH2D5	c.1271A>T	p.Ter424LeuextTer69	0.48
chr1	20721793	T	G	ENST00000444387	SH2D5	c.1271A>C	p.Ter424SerextTer69	0.47
chr1	20721794	A	C	ENST00000444387	SH2D5	c.1270T>G	p.Ter424GluextTer69	0.535
chr1	20721794	A	G	ENST00000444387	SH2D5	c.1270T>C	p.Ter424GlnextTer69	0.53
chr1	20721794	A	T	ENST00000444387	SH2D5	c.1270T>A	p.Ter424LysextTer69	0.525
chr1	20744797	T	A	ENST00000438032	HP1BP3	c.1662A>T	p.Ter554TyrextTer3	0.56
chr1	20744797	T	G	ENST00000438032	HP1BP3	c.1662A>C	p.Ter554TyrextTer3	0.56
chr1	20744798	T	A	ENST00000438032	HP1BP3	c.1661A>T	p.Ter554LeuextTer3	0.56
chr1	20744798	T	G	ENST00000438032	HP1BP3	c.1661A>C	p.Ter554SerextTer3	0.555
chr1	20744799	A	C	ENST00000438032	HP1BP3	c.1660T>G	p.Ter554GluextTer3	0.475
chr1	20744799	A	G	ENST00000438032	HP1BP3	c.1660T>C	p.Ter554GlnextTer3	0.53
chr1	20744799	A	T	ENST00000438032	HP1BP3	c.1660T>A	p.Ter554LysextTer3	0.54
chr1	20807319	T	A	ENST00000602326	EIF4G3	c.4926A>T	p.Ter1642TyrextTer7	0.71
chr1	20807319	T	G	ENST00000602326	EIF4G3	c.4926A>C	p.Ter1642TyrextTer7	0.685
chr1	20807320	T	A	ENST00000602326	EIF4G3	c.4925A>T	p.Ter1642LeuextTer7	0.525
chr1	20807320	T	G	ENST00000602326	EIF4G3	c.4925A>C	p.Ter1642SerextTer7	0.48
chr1	20807321	A	C	ENST00000602326	EIF4G3	c.4924T>G	p.Ter1642GluextTer7	0.71
chr1	20807321	A	G	ENST00000602326	EIF4G3	c.4924T>C	p.Ter1642GlnextTer7	0.71
chr1	20807321	A	T	ENST00000602326	EIF4G3	c.4924T>A	p.Ter1642LysextTer7	0.7
chr1	21219955	T	A	ENST00000374893	ECE1	c.2313A>T	p.Ter771TyrextTer63	0.73
chr1	21219955	T	G	ENST00000374893	ECE1	c.2313A>C	p.Ter771TyrextTer63	0.73
chr1	21219956	T	A	ENST00000374893	ECE1	c.2312A>T	p.Ter771LeuextTer63	0.86
chr1	21219956	T	G	ENST00000374893	ECE1	c.2312A>C	p.Ter771SerextTer63	0.63
chr1	21219957	A	C	ENST00000374893	ECE1	c.2311T>G	p.Ter771GluextTer63	0.71
chr1	21219957	A	G	ENST00000374893	ECE1	c.2311T>C	p.Ter771GlnextTer63	0.73
chr1	21219957	A	T	ENST00000374893	ECE1	c.2311T>A	p.Ter771LysextTer63	0.71
chr1	21483384	T	A	ENST00000318249	NBPF3	c.1900T>A	p.Ter634LysextTer20	0.06
chr1	21483384	T	C	ENST00000318249	NBPF3	c.1900T>C	p.Ter634GlnextTer20	0.065
chr1	21483384	T	G	ENST00000318249	NBPF3	c.1900T>G	p.Ter634GluextTer20	0.065
chr1	21483385	A	C	ENST00000318249	NBPF3	c.1901A>C	p.Ter634SerextTer20	0.045
chr1	21483385	A	T	ENST00000318249	NBPF3	c.1901A>T	p.Ter634LeuextTer20	0.07
chr1	21483386	A	C	ENST00000318249	NBPF3	c.1902A>C	p.Ter634TyrextTer20	0.045
chr1	21483386	A	T	ENST00000318249	NBPF3	c.1902A>T	p.Ter634TyrextTer20	0.045
chr1	21577646	T	A	ENST00000374840	ALPL	c.1573T>A	p.Ter525ArgextTer11	0.455
chr1	21577646	T	C	ENST00000374840	ALPL	c.1573T>C	p.Ter525ArgextTer11	0.455
chr1	21577646	T	G	ENST00000374840	ALPL	c.1573T>G	p.Ter525GlyextTer11	0.43
chr1	21577647	G	C	ENST00000374840	ALPL	c.1574G>C	p.Ter525SerextTer11	0.365
chr1	21577647	G	T	ENST00000374840	ALPL	c.1574G>T	p.Ter525LeuextTer11	0.4
chr1	21577648	A	C	ENST00000374840	ALPL	c.1575A>C	p.Ter525CysextTer11	0.535
chr1	21577648	A	G	ENST00000374840	ALPL	c.1575A>G	p.Ter525TrpextTer11	0.52
chr1	21577648	A	T	ENST00000374840	ALPL	c.1575A>T	p.Ter525CysextTer11	0.535
chr1	21597720	C	A	ENST00000374765	RAP1GAP	c.1992G>T	p.Ter664TyrextTer6	0.45
chr1	21597720	C	G	ENST00000374765	RAP1GAP	c.1992G>C	p.Ter664TyrextTer6	0.45
chr1	21597721	T	A	ENST00000374765	RAP1GAP	c.1991A>T	p.Ter664LeuextTer6	0.53
chr1	21597721	T	C	ENST00000374765	RAP1GAP	c.1991A>G	p.Ter664TrpextTer6	0.52
chr1	21597721	T	G	ENST00000374765	RAP1GAP	c.1991A>C	p.Ter664SerextTer6	0.5
chr1	21597722	A	C	ENST00000374765	RAP1GAP	c.1990T>G	p.Ter664GluextTer6	0.435
chr1	21597722	A	G	ENST00000374765	RAP1GAP	c.1990T>C	p.Ter664GlnextTer6	0.445
chr1	21597722	A	T	ENST00000374765	RAP1GAP	c.1990T>A	p.Ter664LysextTer6	0.425
chr1	21679417	T	A	ENST00000308271	USP48	c.3108A>T	p.Ter1036TyrextTer6	0.775
chr1	21679417	T	G	ENST00000308271	USP48	c.3108A>C	p.Ter1036TyrextTer6	0.775
chr1	21679418	T	A	ENST00000308271	USP48	c.3107A>T	p.Ter1036LeuextTer6	0.765
chr1	21679418	T	G	ENST00000308271	USP48	c.3107A>C	p.Ter1036SerextTer6	0.66
chr1	21679419	A	C	ENST00000308271	USP48	c.3106T>G	p.Ter1036GluextTer6	0.735
chr1	21679419	A	G	ENST00000308271	USP48	c.3106T>C	p.Ter1036GlnextTer6	0.755
[truncated: 138,336 more rows]

## Sheet: Table S4
Table S4. TAILVAR scores for single-nucleotide insertions
CHR	POS	REF	ALT	Transcript	Gene	HGVS_coding	HGVS_protein	TAILVAR
chr1	70005	-	A	ENST00000641515	OR4F5	c.978_979insA	p.Ter327fs	0.115
chr1	70005	-	C	ENST00000641515	OR4F5	c.978_979insC	p.Ter327fs	0.115
chr1	70005	-	G	ENST00000641515	OR4F5	c.978_979insG	p.Ter327fs	0.11
chr1	70006	-	T	ENST00000641515	OR4F5	c.979dupT	p.Ter327fs	0.115
chr1	70006	-	C	ENST00000641515	OR4F5	c.979_980insC	p.Ter327fs	0.115
chr1	70007	-	C	ENST00000641515	OR4F5	c.980_981insC	p.Ter327fs	0.13
chr1	70007	-	T	ENST00000641515	OR4F5	c.980_981insT	p.Ter327fs	0.13
chr1	944150	-	A	ENST00000616016	SAMD11	c.2532_2533insA	p.Ter845fs	0.53
chr1	944150	-	C	ENST00000616016	SAMD11	c.2532_2533insC	p.Ter845fs	0.63
chr1	944150	-	G	ENST00000616016	SAMD11	c.2532_2533insG	p.Ter845fs	0.525
chr1	944151	-	T	ENST00000616016	SAMD11	c.2533dupT	p.Ter845fs	0.63
chr1	944151	-	C	ENST00000616016	SAMD11	c.2533_2534insC	p.Ter845fs	0.505
chr1	944152	-	G	ENST00000616016	SAMD11	c.2534dupG	p.Ter845fs	0.535
chr1	944152	-	C	ENST00000616016	SAMD11	c.2534_2535insC	p.Ter845fs	0.535
chr1	944152	-	T	ENST00000616016	SAMD11	c.2534_2535insT	p.Ter845fs	0.535
chr1	944694	-	A	ENST00000327044	NOC2L	c.2249_2250insT	p.Ter750fs	0.67
chr1	944695	-	C	ENST00000327044	NOC2L	c.2249dupG	p.Ter750fs	0.66
chr1	944694	-	G	ENST00000327044	NOC2L	c.2249_2250insC	p.Ter750fs	0.67
chr1	944696	-	A	ENST00000327044	NOC2L	c.2248dupT	p.Ter750fs	0.66
chr1	944695	-	G	ENST00000327044	NOC2L	c.2248_2249insC	p.Ter750fs	0.63
chr1	965188	-	A	ENST00000338591	KLHL17	c.1926_1927insA	p.Ter643fs	0.81
chr1	965188	-	C	ENST00000338591	KLHL17	c.1926dupC	p.Ter643fs	0.82
chr1	965188	-	G	ENST00000338591	KLHL17	c.1926_1927insG	p.Ter643fs	0.825
chr1	965189	-	T	ENST00000338591	KLHL17	c.1927dupT	p.Ter643fs	0.82
chr1	965189	-	C	ENST00000338591	KLHL17	c.1927_1928insC	p.Ter643fs	0.815
chr1	965190	-	G	ENST00000338591	KLHL17	c.1928dupG	p.Ter643fs	0.82
chr1	965190	-	C	ENST00000338591	KLHL17	c.1928_1929insC	p.Ter643fs	0.82
chr1	965190	-	T	ENST00000338591	KLHL17	c.1928_1929insT	p.Ter643fs	0.82
chr1	974572	-	A	ENST00000379410	PLEKHN1	c.1833_1834insA	p.Ter612fs	0.59
chr1	974572	-	C	ENST00000379410	PLEKHN1	c.1833dupC	p.Ter612fs	0.61
chr1	974572	-	G	ENST00000379410	PLEKHN1	c.1833_1834insG	p.Ter612fs	0.61
chr1	974573	-	T	ENST00000379410	PLEKHN1	c.1834dupT	p.Ter612fs	0.61
chr1	974573	-	C	ENST00000379410	PLEKHN1	c.1834_1835insC	p.Ter612fs	0.6
chr1	974574	-	G	ENST00000379410	PLEKHN1	c.1835dupG	p.Ter612fs	0.47
chr1	974574	-	C	ENST00000379410	PLEKHN1	c.1835_1836insC	p.Ter612fs	0.47
chr1	974574	-	T	ENST00000379410	PLEKHN1	c.1835_1836insT	p.Ter612fs	0.47
chr1	976172	-	A	ENST00000433179	PERM1	c.2372_2373insT	p.Ter791fs	0.33
chr1	976172	-	G	ENST00000433179	PERM1	c.2372_2373insC	p.Ter791fs	0.33
chr1	976174	-	A	ENST00000433179	PERM1	c.2371dupT	p.Ter791fs	0.46
chr1	976173	-	G	ENST00000433179	PERM1	c.2371_2372insC	p.Ter791fs	0.415
chr1	999059	-	A	ENST00000304952	HES4	c.665_666insT	p.Ter222fs	0.105
chr1	999060	-	C	ENST00000304952	HES4	c.665dupG	p.Ter222fs	0.09
chr1	999059	-	G	ENST00000304952	HES4	c.665_666insC	p.Ter222fs	0.105
chr1	999061	-	A	ENST00000304952	HES4	c.664dupT	p.Ter222fs	0.105
chr1	999060	-	G	ENST00000304952	HES4	c.664_665insC	p.Ter222fs	0.085
chr1	1014475	-	A	ENST00000649529	ISG15	c.495_496insA	p.Ter166fs	0.215
chr1	1014475	-	C	ENST00000649529	ISG15	c.495dupC	p.Ter166fs	0.21
chr1	1014475	-	G	ENST00000649529	ISG15	c.495_496insG	p.Ter166fs	0.2
chr1	1014476	-	T	ENST00000649529	ISG15	c.496dupT	p.Ter166fs	0.21
chr1	1014476	-	C	ENST00000649529	ISG15	c.496_497insC	p.Ter166fs	0.21
chr1	1014477	-	C	ENST00000649529	ISG15	c.497_498insC	p.Ter166fs	0.22
chr1	1014477	-	T	ENST00000649529	ISG15	c.497_498insT	p.Ter166fs	0.22
chr1	1054978	-	A	ENST00000379370	AGRN	c.6135dupA	p.Ter2046fs	0.885
chr1	1054978	-	C	ENST00000379370	AGRN	c.6135_6136insC	p.Ter2046fs	0.885
chr1	1054978	-	G	ENST00000379370	AGRN	c.6135_6136insG	p.Ter2046fs	0.885
chr1	1054979	-	T	ENST00000379370	AGRN	c.6136dupT	p.Ter2046fs	0.885
chr1	1054979	-	C	ENST00000379370	AGRN	c.6136_6137insC	p.Ter2046fs	0.885
chr1	1054980	-	G	ENST00000379370	AGRN	c.6137dupG	p.Ter2046fs	0.89
chr1	1054980	-	C	ENST00000379370	AGRN	c.6137_6138insC	p.Ter2046fs	0.885
chr1	1054980	-	T	ENST00000379370	AGRN	c.6137_6138insT	p.Ter2046fs	0.885
chr1	1071817	-	A	ENST00000453464	RNF223	c.749_750insT	p.Ter250fs	0.26
chr1	1071817	-	G	ENST00000453464	RNF223	c.749_750insC	p.Ter250fs	0.26
chr1	1071819	-	A	ENST00000453464	RNF223	c.747dupT	p.Ter250fs	0.265
chr1	1071818	-	G	ENST00000453464	RNF223	c.748_749insC	p.Ter250fs	0.26
chr1	1082893	-	A	ENST00000421241	C1orf159	c.596_597insT	p.Ter199fs	0.26
chr1	1082894	-	C	ENST00000421241	C1orf159	c.596dupG	p.Ter199fs	0.25
chr1	1082893	-	G	ENST00000421241	C1orf159	c.596_597insC	p.Ter199fs	0.26
chr1	1082895	-	A	ENST00000421241	C1orf159	c.595dupT	p.Ter199fs	0.27
chr1	1082894	-	G	ENST00000421241	C1orf159	c.595_596insC	p.Ter199fs	0.25
chr1	1197844	-	A	ENST00000379289	TTLL10	c.2019_2020insA	p.Ter674fs	0.25
chr1	1197844	-	C	ENST00000379289	TTLL10	c.2019dupC	p.Ter674fs	0.26
chr1	1197844	-	G	ENST00000379289	TTLL10	c.2019_2020insG	p.Ter674fs	0.25
chr1	1197845	-	T	ENST00000379289	TTLL10	c.2020dupT	p.Ter674fs	0.26
chr1	1197845	-	C	ENST00000379289	TTLL10	c.2020_2021insC	p.Ter674fs	0.25
chr1	1197846	-	C	ENST00000379289	TTLL10	c.2021_2022insC	p.Ter674fs	0.24
chr1	1197846	-	T	ENST00000379289	TTLL10	c.2021_2022insT	p.Ter674fs	0.24
chr1	1217512	-	A	ENST00000360001	SDF4	c.1067_1068insT	p.Ter356fs	0.88
chr1	1217513	-	C	ENST00000360001	SDF4	c.1067dupG	p.Ter356fs	0.88
chr1	1217512	-	G	ENST00000360001	SDF4	c.1067_1068insC	p.Ter356fs	0.88
chr1	1217514	-	A	ENST00000360001	SDF4	c.1065dupT	p.Ter356fs	0.89
chr1	1217513	-	G	ENST00000360001	SDF4	c.1066_1067insC	p.Ter356fs	0.88
chr1	1233265	-	A	ENST00000379198	B3GALT6	c.987_988insA	p.Ter330fs	0.865
chr1	1233265	-	C	ENST00000379198	B3GALT6	c.987dupC	p.Ter330fs	0.865
chr1	1233265	-	G	ENST00000379198	B3GALT6	c.987_988insG	p.Ter330fs	0.86
chr1	1233266	-	T	ENST00000379198	B3GALT6	c.988dupT	p.Ter330fs	0.865
chr1	1233266	-	C	ENST00000379198	B3GALT6	c.988_989insC	p.Ter330fs	0.86
chr1	1233267	-	G	ENST00000379198	B3GALT6	c.989dupG	p.Ter330fs	0.865
chr1	1233267	-	C	ENST00000379198	B3GALT6	c.989_990insC	p.Ter330fs	0.865
chr1	1233267	-	T	ENST00000379198	B3GALT6	c.989_990insT	p.Ter330fs	0.865
chr1	1242548	-	A	ENST00000330388	C1QTNF12	c.908_909insT	p.Ter303fs	0.24
chr1	1242549	-	C	ENST00000330388	C1QTNF12	c.908dupG	p.Ter303fs	0.235
chr1	1242548	-	G	ENST00000330388	C1QTNF12	c.908_909insC	p.Ter303fs	0.24
chr1	1242550	-	A	ENST00000330388	C1QTNF12	c.907dupT	p.Ter303fs	0.24
chr1	1242549	-	G	ENST00000330388	C1QTNF12	c.907_908insC	p.Ter303fs	0.24
chr1	1255203	-	A	ENST00000349431	UBE2J2	c.779_780insT	p.Ter260fs	0.74
chr1	1255204	-	C	ENST00000349431	UBE2J2	c.779dupG	p.Ter260fs	0.765
chr1	1255203	-	G	ENST00000349431	UBE2J2	c.779_780insC	p.Ter260fs	0.74
chr1	1255205	-	A	ENST00000349431	UBE2J2	c.778dupT	p.Ter260fs	0.74
chr1	1255204	-	G	ENST00000349431	UBE2J2	c.778_779insC	p.Ter260fs	0.585
chr1	1291607	-	A	ENST00000379116	SCNN1D	c.2406_2407insA	p.Ter803fs	0.45
chr1	1291607	-	C	ENST00000379116	SCNN1D	c.2406dupC	p.Ter803fs	0.48
chr1	1291607	-	G	ENST00000379116	SCNN1D	c.2406_2407insG	p.Ter803fs	0.455
chr1	1291608	-	T	ENST00000379116	SCNN1D	c.2407dupT	p.Ter803fs	0.48
chr1	1291608	-	C	ENST00000379116	SCNN1D	c.2407_2408insC	p.Ter803fs	0.45
chr1	1291609	-	G	ENST00000379116	SCNN1D	c.2408dupG	p.Ter803fs	0.465
chr1	1291609	-	C	ENST00000379116	SCNN1D	c.2408_2409insC	p.Ter803fs	0.455
chr1	1291609	-	T	ENST00000379116	SCNN1D	c.2408_2409insT	p.Ter803fs	0.455
chr1	1293564	-	A	ENST00000354700	ACAP3	c.2504_2505insT	p.Ter835fs	0.585
chr1	1293564	-	G	ENST00000354700	ACAP3	c.2504_2505insC	p.Ter835fs	0.585
chr1	1293566	-	A	ENST00000354700	ACAP3	c.2503dupT	p.Ter835fs	0.605
chr1	1293565	-	G	ENST00000354700	ACAP3	c.2503_2504insC	p.Ter835fs	0.575
chr1	1311376	-	A	ENST00000379031	PUSL1	c.909dupA	p.Ter304fs	0.53
chr1	1311376	-	C	ENST00000379031	PUSL1	c.909_910insC	p.Ter304fs	0.525
chr1	1311376	-	G	ENST00000379031	PUSL1	c.909_910insG	p.Ter304fs	0.535
chr1	1311377	-	T	ENST00000379031	PUSL1	c.910dupT	p.Ter304fs	0.525
chr1	1311377	-	C	ENST00000379031	PUSL1	c.910_911insC	p.Ter304fs	0.535
chr1	1311378	-	G	ENST00000379031	PUSL1	c.911dupG	p.Ter304fs	0.53
chr1	1311378	-	C	ENST00000379031	PUSL1	c.911_912insC	p.Ter304fs	0.525
chr1	1311378	-	T	ENST00000379031	PUSL1	c.911_912insT	p.Ter304fs	0.525
chr1	1311859	-	A	ENST00000435064	INTS11	c.1802_1803insT	p.Ter601fs	0.835
chr1	1311860	-	C	ENST00000435064	INTS11	c.1802dupG	p.Ter601fs	0.835
chr1	1311859	-	G	ENST00000435064	INTS11	c.1802_1803insC	p.Ter601fs	0.835
chr1	1311861	-	A	ENST00000435064	INTS11	c.1801dupT	p.Ter601fs	0.835
chr1	1311860	-	G	ENST00000435064	INTS11	c.1801_1802insC	p.Ter601fs	0.84
chr1	1327760	-	A	ENST00000343938	CPTP	c.642_643insA	p.Ter215fs	0.545
chr1	1327760	-	C	ENST00000343938	CPTP	c.642dupC	p.Ter215fs	0.54
chr1	1327760	-	G	ENST00000343938	CPTP	c.642_643insG	p.Ter215fs	0.535
chr1	1327761	-	T	ENST00000343938	CPTP	c.643dupT	p.Ter215fs	0.54
chr1	1327761	-	C	ENST00000343938	CPTP	c.643_644insC	p.Ter215fs	0.54
chr1	1327762	-	C	ENST00000343938	CPTP	c.644_645insC	p.Ter215fs	0.395
chr1	1327762	-	T	ENST00000343938	CPTP	c.644_645insT	p.Ter215fs	0.395
chr1	1334461	-	A	ENST00000339381	TAS1R3	c.2556_2557insA	p.Ter853fs	0.325
chr1	1334461	-	C	ENST00000339381	TAS1R3	c.2556_2557insC	p.Ter853fs	0.325
chr1	1334461	-	G	ENST00000339381	TAS1R3	c.2556dupG	p.Ter853fs	0.325
chr1	1334462	-	T	ENST00000339381	TAS1R3	c.2557dupT	p.Ter853fs	0.325
chr1	1334462	-	C	ENST00000339381	TAS1R3	c.2557_2558insC	p.Ter853fs	0.305
chr1	1334463	-	G	ENST00000339381	TAS1R3	c.2558dupG	p.Ter853fs	0.31
chr1	1334463	-	C	ENST00000339381	TAS1R3	c.2558_2559insC	p.Ter853fs	0.325
chr1	1334463	-	T	ENST00000339381	TAS1R3	c.2558_2559insT	p.Ter853fs	0.325
chr1	1336142	-	A	ENST00000378888	DVL1	c.2087_2088insT	p.Ter696fs	0.455
chr1	1336143	-	C	ENST00000378888	DVL1	c.2087dupG	p.Ter696fs	0.435
chr1	1336142	-	G	ENST00000378888	DVL1	c.2087_2088insC	p.Ter696fs	0.455
chr1	1336144	-	A	ENST00000378888	DVL1	c.2086dupT	p.Ter696fs	0.43
chr1	1336143	-	G	ENST00000378888	DVL1	c.2086_2087insC	p.Ter696fs	0.38
chr1	1353604	-	A	ENST00000309212	MXRA8	c.1328_1329insT	p.Ter443fs	0.415
chr1	1353604	-	G	ENST00000309212	MXRA8	c.1328_1329insC	p.Ter443fs	0.415
chr1	1353606	-	A	ENST00000309212	MXRA8	c.1327dupT	p.Ter443fs	0.43
chr1	1353605	-	G	ENST00000309212	MXRA8	c.1327_1328insC	p.Ter443fs	0.415
chr1	1373801	-	A	ENST00000338338	AURKAIP1	c.599_600insT	p.Ter200fs	0.5
chr1	1373802	-	C	ENST00000338338	AURKAIP1	c.599dupG	p.Ter200fs	0.5
chr1	1373801	-	G	ENST00000338338	AURKAIP1	c.599_600insC	p.Ter200fs	0.5
chr1	1373803	-	A	ENST00000338338	AURKAIP1	c.598dupT	p.Ter200fs	0.52
chr1	1373802	-	G	ENST00000338338	AURKAIP1	c.598_599insC	p.Ter200fs	0.495
chr1	1387231	-	A	ENST00000400809	CCNL2	c.1562_1563insT	p.Ter521fs	0.93
chr1	1387232	-	C	ENST00000400809	CCNL2	c.1562dupG	p.Ter521fs	0.93
chr1	1387231	-	G	ENST00000400809	CCNL2	c.1562_1563insC	p.Ter521fs	0.93
chr1	1387233	-	A	ENST00000400809	CCNL2	c.1561dupT	p.Ter521fs	0.93
chr1	1387232	-	G	ENST00000400809	CCNL2	c.1561_1562insC	p.Ter521fs	0.93
chr1	1402083	-	A	ENST00000344843	MRPL20	c.449_450insT	p.Ter150fs	0.645
chr1	1402084	-	C	ENST00000344843	MRPL20	c.449dupG	p.Ter150fs	0.645
chr1	1402083	-	G	ENST00000344843	MRPL20	c.449_450insC	p.Ter150fs	0.645
chr1	1402085	-	A	ENST00000344843	MRPL20	c.448dupT	p.Ter150fs	0.65
chr1	1402084	-	G	ENST00000344843	MRPL20	c.448_449insC	p.Ter150fs	0.64
chr1	1419100	-	A	ENST00000537107	ANKRD65	c.1199_1200insT	p.Ter400fs	0.475
chr1	1419101	-	C	ENST00000537107	ANKRD65	c.1199dupG	p.Ter400fs	0.48
chr1	1419100	-	G	ENST00000537107	ANKRD65	c.1199_1200insC	p.Ter400fs	0.475
chr1	1419102	-	A	ENST00000537107	ANKRD65	c.1198dupT	p.Ter400fs	0.48
chr1	1419101	-	G	ENST00000537107	ANKRD65	c.1198_1199insC	p.Ter400fs	0.47
chr1	1427784	-	A	ENST00000378821	TMEM88B	c.489_490insA	p.Ter164fs	0.6
chr1	1427784	-	C	ENST00000378821	TMEM88B	c.489_490insC	p.Ter164fs	0.585
chr1	1427784	-	G	ENST00000378821	TMEM88B	c.489dupG	p.Ter164fs	0.58
chr1	1427785	-	T	ENST00000378821	TMEM88B	c.490dupT	p.Ter164fs	0.585
chr1	1427785	-	C	ENST00000378821	TMEM88B	c.490_491insC	p.Ter164fs	0.59
chr1	1427786	-	G	ENST00000378821	TMEM88B	c.491dupG	p.Ter164fs	0.59
chr1	1427786	-	C	ENST00000378821	TMEM88B	c.491_492insC	p.Ter164fs	0.585
chr1	1427786	-	T	ENST00000378821	TMEM88B	c.491_492insT	p.Ter164fs	0.585
chr1	1439784	-	A	ENST00000476993	VWA1	c.1335_1336insA	p.Ter446fs	0.31
chr1	1439784	-	C	ENST00000476993	VWA1	c.1335_1336insC	p.Ter446fs	0.31
chr1	1439784	-	G	ENST00000476993	VWA1	c.1335dupG	p.Ter446fs	0.31
chr1	1439785	-	T	ENST00000476993	VWA1	c.1336dupT	p.Ter446fs	0.31
chr1	1439785	-	C	ENST00000476993	VWA1	c.1336_1337insC	p.Ter446fs	0.31
chr1	1439786	-	C	ENST00000476993	VWA1	c.1337_1338insC	p.Ter446fs	0.32
chr1	1439786	-	T	ENST00000476993	VWA1	c.1337_1338insT	p.Ter446fs	0.32
chr1	1468527	-	A	ENST00000378785	ATAD3C	c.1233_1234insA	p.Ter412fs	0.37
chr1	1468527	-	C	ENST00000378785	ATAD3C	c.1233dupC	p.Ter412fs	0.37
chr1	1468527	-	G	ENST00000378785	ATAD3C	c.1233_1234insG	p.Ter412fs	0.35
chr1	1468528	-	T	ENST00000378785	ATAD3C	c.1234dupT	p.Ter412fs	0.37
chr1	1468528	-	C	ENST00000378785	ATAD3C	c.1234_1235insC	p.Ter412fs	0.335
chr1	1468529	-	G	ENST00000378785	ATAD3C	c.1235dupG	p.Ter412fs	0.35
chr1	1468529	-	C	ENST00000378785	ATAD3C	c.1235_1236insC	p.Ter412fs	0.355
chr1	1468529	-	T	ENST00000378785	ATAD3C	c.1235_1236insT	p.Ter412fs	0.355
chr1	1495814	-	A	ENST00000673477	ATAD3B	c.1944_1945insA	p.Ter649fs	0.12
chr1	1495814	-	C	ENST00000673477	ATAD3B	c.1944_1945insC	p.Ter649fs	0.115
chr1	1495814	-	G	ENST00000673477	ATAD3B	c.1944dupG	p.Ter649fs	0.115
chr1	1495815	-	T	ENST00000673477	ATAD3B	c.1945dupT	p.Ter649fs	0.115
chr1	1495815	-	C	ENST00000673477	ATAD3B	c.1945_1946insC	p.Ter649fs	0.105
chr1	1495816	-	C	ENST00000673477	ATAD3B	c.1946_1947insC	p.Ter649fs	0.09
chr1	1495816	-	T	ENST00000673477	ATAD3B	c.1946_1947insT	p.Ter649fs	0.09
chr1	1534069	-	A	ENST00000378756	ATAD3A	c.1758_1759insA	p.Ter587fs	0.45
chr1	1534069	-	C	ENST00000378756	ATAD3A	c.1758dupC	p.Ter587fs	0.465
chr1	1534069	-	G	ENST00000378756	ATAD3A	c.1758_1759insG	p.Ter587fs	0.465
chr1	1534070	-	T	ENST00000378756	ATAD3A	c.1759dupT	p.Ter587fs	0.465
chr1	1534070	-	C	ENST00000378756	ATAD3A	c.1759_1760insC	p.Ter587fs	0.435
chr1	1534071	-	G	ENST00000378756	ATAD3A	c.1760dupG	p.Ter587fs	0.445
chr1	1534071	-	C	ENST00000378756	ATAD3A	c.1760_1761insC	p.Ter587fs	0.455
chr1	1534071	-	T	ENST00000378756	ATAD3A	c.1760_1761insT	p.Ter587fs	0.455
chr1	1535359	-	A	ENST00000378733	TMEM240	c.521_522insT	p.Ter174fs	0.965
chr1	1535360	-	C	ENST00000378733	TMEM240	c.521dupG	p.Ter174fs	0.96
chr1	1535359	-	G	ENST00000378733	TMEM240	c.521_522insC	p.Ter174fs	0.965
chr1	1535361	-	A	ENST00000378733	TMEM240	c.520dupT	p.Ter174fs	0.965
chr1	1535360	-	G	ENST00000378733	TMEM240	c.520_521insC	p.Ter174fs	0.96
chr1	1542066	-	A	ENST00000291386	SSU72	c.584_585insT	p.Ter195fs	0.93
chr1	1542067	-	C	ENST00000291386	SSU72	c.584dupG	p.Ter195fs	0.93
chr1	1542066	-	G	ENST00000291386	SSU72	c.584_585insC	p.Ter195fs	0.93
chr1	1542068	-	A	ENST00000291386	SSU72	c.583dupT	p.Ter195fs	0.93
chr1	1542067	-	G	ENST00000291386	SSU72	c.583_584insC	p.Ter195fs	0.93
chr1	1599335	-	A	ENST00000422725	FNDC10	c.680_681insT	p.Ter227fs	0.185
chr1	1599336	-	C	ENST00000422725	FNDC10	c.680dupG	p.Ter227fs	0.15
chr1	1599335	-	G	ENST00000422725	FNDC10	c.680_681insC	p.Ter227fs	0.185
chr1	1599337	-	A	ENST00000422725	FNDC10	c.679dupT	p.Ter227fs	0.31
chr1	1599336	-	G	ENST00000422725	FNDC10	c.679_680insC	p.Ter227fs	0.125
chr1	1630527	-	A	ENST00000355826	MIB2	c.2865_2866insA	p.Ter956fs	0.51
chr1	1630527	-	C	ENST00000355826	MIB2	c.2865_2866insC	p.Ter956fs	0.52
chr1	1630527	-	G	ENST00000355826	MIB2	c.2865dupG	p.Ter956fs	0.53
chr1	1630528	-	T	ENST00000355826	MIB2	c.2866dupT	p.Ter956fs	0.52
chr1	1630528	-	C	ENST00000355826	MIB2	c.2866_2867insC	p.Ter956fs	0.505
chr1	1630529	-	G	ENST00000355826	MIB2	c.2867dupG	p.Ter956fs	0.51
chr1	1630529	-	C	ENST00000355826	MIB2	c.2867_2868insC	p.Ter956fs	0.51
chr1	1630529	-	T	ENST00000355826	MIB2	c.2867_2868insT	p.Ter956fs	0.51
chr1	1634622	-	A	ENST00000356026	MMP23B	c.1170_1171insA	p.Ter391fs	0.245
chr1	1634622	-	C	ENST00000356026	MMP23B	c.1170dupC	p.Ter391fs	0.37
chr1	1634622	-	G	ENST00000356026	MMP23B	c.1170_1171insG	p.Ter391fs	0.215
chr1	1634623	-	T	ENST00000356026	MMP23B	c.1171dupT	p.Ter391fs	0.37
chr1	1634623	-	C	ENST00000356026	MMP23B	c.1171_1172insC	p.Ter391fs	0.185
chr1	1634624	-	G	ENST00000356026	MMP23B	c.1172dupG	p.Ter391fs	0.225
chr1	1634624	-	C	ENST00000356026	MMP23B	c.1172_1173insC	p.Ter391fs	0.235
chr1	1634624	-	T	ENST00000356026	MMP23B	c.1172_1173insT	p.Ter391fs	0.235
chr1	1635764	-	A	ENST00000341832	CDK11B	c.2348_2349insT	p.Ter783fs	0.865
chr1	1635765	-	C	ENST00000341832	CDK11B	c.2348dupG	p.Ter783fs	0.865
chr1	1635764	-	G	ENST00000341832	CDK11B	c.2348_2349insC	p.Ter783fs	0.865
chr1	1635766	-	A	ENST00000341832	CDK11B	c.2347dupT	p.Ter783fs	0.865
chr1	1635765	-	G	ENST00000341832	CDK11B	c.2347_2348insC	p.Ter783fs	0.87
chr1	1665782	-	A	ENST00000617444	SLC35E2B	c.1217_1218insT	p.Ter406fs	0.755
chr1	1665783	-	C	ENST00000617444	SLC35E2B	c.1217dupG	p.Ter406fs	0.745
chr1	1665782	-	G	ENST00000617444	SLC35E2B	c.1217_1218insC	p.Ter406fs	0.755
chr1	1665784	-	A	ENST00000617444	SLC35E2B	c.1216dupT	p.Ter406fs	0.695
chr1	1665783	-	G	ENST00000617444	SLC35E2B	c.1216_1217insC	p.Ter406fs	0.68
chr1	1702907	-	A	ENST00000404249	CDK11A	c.2342_2343insT	p.Ter781fs	0.66
chr1	1702908	-	C	ENST00000404249	CDK11A	c.2342dupG	p.Ter781fs	0.635
chr1	1702907	-	G	ENST00000404249	CDK11A	c.2342_2343insC	p.Ter781fs	0.66
chr1	1702909	-	A	ENST00000404249	CDK11A	c.2341dupT	p.Ter781fs	0.675
chr1	1702908	-	G	ENST00000404249	CDK11A	c.2341_2342insC	p.Ter781fs	0.615
chr1	1752904	-	A	ENST00000341426	NADK	c.1340_1341insT	p.Ter447fs	0.925
chr1	1752904	-	G	ENST00000341426	NADK	c.1340_1341insC	p.Ter447fs	0.925
chr1	1752906	-	A	ENST00000341426	NADK	c.1339dupT	p.Ter447fs	0.93
chr1	1752905	-	G	ENST00000341426	NADK	c.1339_1340insC	p.Ter447fs	0.93
chr1	1787331	-	A	ENST00000378609	GNB1	c.1022_1023insT	p.Ter341fs	0.875
chr1	1787331	-	G	ENST00000378609	GNB1	c.1022_1023insC	p.Ter341fs	0.875
chr1	1787333	-	A	ENST00000378609	GNB1	c.1021dupT	p.Ter341fs	0.88
chr1	1787332	-	G	ENST00000378609	GNB1	c.1021_1022insC	p.Ter341fs	0.875
chr1	1917190	-	A	ENST00000307786	CALML6	c.543_544insA	p.Ter182fs	0.24
chr1	1917190	-	C	ENST00000307786	CALML6	c.543_544insC	p.Ter182fs	0.255
chr1	1917190	-	G	ENST00000307786	CALML6	c.543dupG	p.Ter182fs	0.245
chr1	1917191	-	T	ENST00000307786	CALML6	c.544dupT	p.Ter182fs	0.255
chr1	1917191	-	C	ENST00000307786	CALML6	c.544_545insC	p.Ter182fs	0.245
chr1	1917192	-	C	ENST00000307786	CALML6	c.545_546insC	p.Ter182fs	0.23
chr1	1917192	-	T	ENST00000307786	CALML6	c.545_546insT	p.Ter182fs	0.23
chr1	1917882	-	A	ENST00000310991	TMEM52	c.629_630insT	p.Ter210fs	0.19
chr1	1917883	-	C	ENST00000310991	TMEM52	c.629dupG	p.Ter210fs	0.195
chr1	1917882	-	G	ENST00000310991	TMEM52	c.629_630insC	p.Ter210fs	0.19
chr1	1917884	-	A	ENST00000310991	TMEM52	c.627dupT	p.Ter210fs	0.2
chr1	1917883	-	G	ENST00000310991	TMEM52	c.628_629insC	p.Ter210fs	0.19
chr1	1922287	-	A	ENST00000682832	CFAP74	c.4919_4920insT	p.Ter1640fs	0.53
chr1	1922287	-	G	ENST00000682832	CFAP74	c.4919_4920insC	p.Ter1640fs	0.53
chr1	1922289	-	A	ENST00000682832	CFAP74	c.4918dupT	p.Ter1640fs	0.53
chr1	1922288	-	G	ENST00000682832	CFAP74	c.4918_4919insC	p.Ter1640fs	0.535
chr1	2030279	-	A	ENST00000378585	GABRD	c.1356_1357insA	p.Ter453fs	0.98
chr1	2030279	-	C	ENST00000378585	GABRD	c.1356_1357insC	p.Ter453fs	0.98
chr1	2030279	-	G	ENST00000378585	GABRD	c.1356dupG	p.Ter453fs	0.98
chr1	2030280	-	T	ENST00000378585	GABRD	c.1357dupT	p.Ter453fs	0.98
chr1	2030280	-	C	ENST00000378585	GABRD	c.1357_1358insC	p.Ter453fs	0.98
chr1	2030281	-	G	ENST00000378585	GABRD	c.1358dupG	p.Ter453fs	0.98
chr1	2030281	-	C	ENST00000378585	GABRD	c.1358_1359insC	p.Ter453fs	0.98
chr1	2030281	-	T	ENST00000378585	GABRD	c.1358_1359insT	p.Ter453fs	0.98
chr1	2185006	-	A	ENST00000378567	PRKCZ	c.1776_1777insA	p.Ter593fs	0.97
chr1	2185006	-	C	ENST00000378567	PRKCZ	c.1776_1777insC	p.Ter593fs	0.965
chr1	2185006	-	G	ENST00000378567	PRKCZ	c.1776dupG	p.Ter593fs	0.965
chr1	2185007	-	T	ENST00000378567	PRKCZ	c.1777dupT	p.Ter593fs	0.965
chr1	2185007	-	C	ENST00000378567	PRKCZ	c.1777_1778insC	p.Ter593fs	0.965
chr1	2185008	-	G	ENST00000378567	PRKCZ	c.1778dupG	p.Ter593fs	0.965
chr1	2185008	-	C	ENST00000378567	PRKCZ	c.1778_1779insC	p.Ter593fs	0.965
chr1	2185008	-	T	ENST00000378567	PRKCZ	c.1778_1779insT	p.Ter593fs	0.965
chr1	2189709	-	A	ENST00000378546	FAAP20	c.542_543insT	p.Ter181fs	0.695
chr1	2189710	-	C	ENST00000378546	FAAP20	c.542dupG	p.Ter181fs	0.695
chr1	2189709	-	G	ENST00000378546	FAAP20	c.542_543insC	p.Ter181fs	0.695
chr1	2189711	-	A	ENST00000378546	FAAP20	c.541dupT	p.Ter181fs	0.71
chr1	2189710	-	G	ENST00000378546	FAAP20	c.541_542insC	p.Ter181fs	0.695
chr1	2306762	-	A	ENST00000378536	SKI	c.2184_2185insA	p.Ter729fs	0.87
chr1	2306762	-	C	ENST00000378536	SKI	c.2184_2185insC	p.Ter729fs	0.88
chr1	2306762	-	G	ENST00000378536	SKI	c.2184dupG	p.Ter729fs	0.875
chr1	2306763	-	T	ENST00000378536	SKI	c.2185dupT	p.Ter729fs	0.88
chr1	2306763	-	C	ENST00000378536	SKI	c.2185_2186insC	p.Ter729fs	0.875
chr1	2306764	-	C	ENST00000378536	SKI	c.2186_2187insC	p.Ter729fs	0.85
chr1	2306764	-	T	ENST00000378536	SKI	c.2186_2187insT	p.Ter729fs	0.85
chr1	2321383	-	A	ENST00000378531	MORN1	c.1493_1494insT	p.Ter498fs	0.135
chr1	2321384	-	C	ENST00000378531	MORN1	c.1493dupG	p.Ter498fs	0.14
chr1	2321383	-	G	ENST00000378531	MORN1	c.1493_1494insC	p.Ter498fs	0.135
chr1	2321385	-	A	ENST00000378531	MORN1	c.1492dupT	p.Ter498fs	0.15
chr1	2321384	-	G	ENST00000378531	MORN1	c.1492_1493insC	p.Ter498fs	0.14
chr1	2403121	-	A	ENST00000605895	RER1	c.588_589insA	p.Ter197fs	0.925
chr1	2403121	-	C	ENST00000605895	RER1	c.588dupC	p.Ter197fs	0.935
chr1	2403121	-	G	ENST00000605895	RER1	c.588_589insG	p.Ter197fs	0.93
chr1	2403122	-	T	ENST00000605895	RER1	c.589dupT	p.Ter197fs	0.935
chr1	2403122	-	C	ENST00000605895	RER1	c.589_590insC	p.Ter197fs	0.94
chr1	2403123	-	C	ENST00000605895	RER1	c.590_591insC	p.Ter197fs	0.935
chr1	2403123	-	T	ENST00000605895	RER1	c.590_591insT	p.Ter197fs	0.935
chr1	2405766	-	A	ENST00000447513	PEX10	c.980_981insT	p.Ter327fs	0.21
chr1	2405767	-	C	ENST00000447513	PEX10	c.980dupG	p.Ter327fs	0.23
chr1	2405766	-	G	ENST00000447513	PEX10	c.980_981insC	p.Ter327fs	0.21
chr1	2405768	-	A	ENST00000447513	PEX10	c.979dupT	p.Ter327fs	0.215
chr1	2405767	-	G	ENST00000447513	PEX10	c.979_980insC	p.Ter327fs	0.21
chr1	2505210	-	A	ENST00000378486	PLCH2	c.4248_4249insA	p.Ter1417fs	0.56
chr1	2505210	-	C	ENST00000378486	PLCH2	c.4248dupC	p.Ter1417fs	0.545
chr1	2505210	-	G	ENST00000378486	PLCH2	c.4248_4249insG	p.Ter1417fs	0.55
chr1	2505211	-	T	ENST00000378486	PLCH2	c.4249dupT	p.Ter1417fs	0.545
chr1	2505211	-	C	ENST00000378486	PLCH2	c.4249_4250insC	p.Ter1417fs	0.54
chr1	2505212	-	G	ENST00000378486	PLCH2	c.4250dupG	p.Ter1417fs	0.565
chr1	2505212	-	C	ENST00000378486	PLCH2	c.4250_4251insC	p.Ter1417fs	0.57
chr1	2505212	-	T	ENST00000378486	PLCH2	c.4250_4251insT	p.Ter1417fs	0.57
chr1	2508847	-	A	ENST00000378466	PANK4	c.2321_2322insT	p.Ter774fs	0.925
chr1	2508848	-	C	ENST00000378466	PANK4	c.2321dupG	p.Ter774fs	0.925
chr1	2508847	-	G	ENST00000378466	PANK4	c.2321_2322insC	p.Ter774fs	0.925
chr1	2508849	-	A	ENST00000378466	PANK4	c.2320dupT	p.Ter774fs	0.925
chr1	2508848	-	G	ENST00000378466	PANK4	c.2320_2321insC	p.Ter774fs	0.925
chr1	2529469	-	A	ENST00000378453	HES5	c.500_501insT	p.Ter167fs	0.305
chr1	2529470	-	C	ENST00000378453	HES5	c.500dupG	p.Ter167fs	0.295
chr1	2529469	-	G	ENST00000378453	HES5	c.500_501insC	p.Ter167fs	0.305
chr1	2529471	-	A	ENST00000378453	HES5	c.499dupT	p.Ter167fs	0.4
chr1	2529470	-	G	ENST00000378453	HES5	c.499_500insC	p.Ter167fs	0.3
chr1	2563270	-	A	ENST00000355716	TNFRSF14	c.849_850insA	p.Ter284fs	0.535
chr1	2563270	-	C	ENST00000355716	TNFRSF14	c.849dupC	p.Ter284fs	0.56
chr1	2563270	-	G	ENST00000355716	TNFRSF14	c.849_850insG	p.Ter284fs	0.535
chr1	2563271	-	T	ENST00000355716	TNFRSF14	c.850dupT	p.Ter284fs	0.56
chr1	2563271	-	C	ENST00000355716	TNFRSF14	c.850_851insC	p.Ter284fs	0.535
chr1	2563272	-	G	ENST00000355716	TNFRSF14	c.851dupG	p.Ter284fs	0.54
chr1	2563272	-	C	ENST00000355716	TNFRSF14	c.851_852insC	p.Ter284fs	0.54
chr1	2563272	-	T	ENST00000355716	TNFRSF14	c.851_852insT	p.Ter284fs	0.54
chr1	2589424	-	A	ENST00000419916	PRXL2B	c.594_595insA	p.Ter199fs	0.34
chr1	2589424	-	C	ENST00000419916	PRXL2B	c.594_595insC	p.Ter199fs	0.345
chr1	2589424	-	G	ENST00000419916	PRXL2B	c.594dupG	p.Ter199fs	0.345
chr1	2589425	-	T	ENST00000419916	PRXL2B	c.595dupT	p.Ter199fs	0.345
chr1	2589425	-	C	ENST00000419916	PRXL2B	c.595_596insC	p.Ter199fs	0.345
chr1	2589426	-	G	ENST00000419916	PRXL2B	c.596dupG	p.Ter199fs	0.345
chr1	2589426	-	C	ENST00000419916	PRXL2B	c.596_597insC	p.Ter199fs	0.345
chr1	2589426	-	T	ENST00000419916	PRXL2B	c.596_597insT	p.Ter199fs	0.345
chr1	2590990	-	A	ENST00000378412	MMEL1	c.2339_2340insT	p.Ter780fs	0.665
chr1	2590990	-	G	ENST00000378412	MMEL1	c.2339_2340insC	p.Ter780fs	0.665
chr1	2590992	-	A	ENST00000378412	MMEL1	c.2338dupT	p.Ter780fs	0.66
chr1	2590991	-	G	ENST00000378412	MMEL1	c.2338_2339insC	p.Ter780fs	0.675
chr1	2641368	-	A	ENST00000401095	TTC34	c.3239_3240insT	p.Ter1080fs	0.18
chr1	2641369	-	C	ENST00000401095	TTC34	c.3239dupG	p.Ter1080fs	0.18
chr1	2641368	-	G	ENST00000401095	TTC34	c.3239_3240insC	p.Ter1080fs	0.18
chr1	2641370	-	A	ENST00000401095	TTC34	c.3238dupT	p.Ter1080fs	0.21
chr1	2641369	-	G	ENST00000401095	TTC34	c.3238_3239insC	p.Ter1080fs	0.17
chr1	3022817	-	A	ENST00000378404	ACTRT2	c.1131_1132insA	p.Ter378fs	0.265
chr1	3022817	-	C	ENST00000378404	ACTRT2	c.1131dupC	p.Ter378fs	0.295
chr1	3022817	-	G	ENST00000378404	ACTRT2	c.1131_1132insG	p.Ter378fs	0.28
chr1	3022818	-	T	ENST00000378404	ACTRT2	c.1132dupT	p.Ter378fs	0.295
chr1	3022818	-	C	ENST00000378404	ACTRT2	c.1132_1133insC	p.Ter378fs	0.27
chr1	3022819	-	G	ENST00000378404	ACTRT2	c.1133dupG	p.Ter378fs	0.255
chr1	3022819	-	C	ENST00000378404	ACTRT2	c.1133_1134insC	p.Ter378fs	0.26
chr1	3022819	-	T	ENST00000378404	ACTRT2	c.1133_1134insT	p.Ter378fs	0.26
chr1	3433808	-	A	ENST00000270722	PRDM16	c.3828_3829insA	p.Ter1277fs	0.68
chr1	3433808	-	C	ENST00000270722	PRDM16	c.3828dupC	p.Ter1277fs	0.665
chr1	3433808	-	G	ENST00000270722	PRDM16	c.3828_3829insG	p.Ter1277fs	0.67
chr1	3433809	-	T	ENST00000270722	PRDM16	c.3829dupT	p.Ter1277fs	0.665
chr1	3433809	-	C	ENST00000270722	PRDM16	c.3829_3830insC	p.Ter1277fs	0.67
chr1	3433810	-	G	ENST00000270722	PRDM16	c.3830dupG	p.Ter1277fs	0.675
chr1	3433810	-	C	ENST00000270722	PRDM16	c.3830_3831insC	p.Ter1277fs	0.675
chr1	3433810	-	T	ENST00000270722	PRDM16	c.3830_3831insT	p.Ter1277fs	0.675
chr1	3480584	-	A	ENST00000378378	ARHGEF16	c.2127_2128insA	p.Ter710fs	0.615
chr1	3480584	-	C	ENST00000378378	ARHGEF16	c.2127_2128insC	p.Ter710fs	0.63
chr1	3480584	-	G	ENST00000378378	ARHGEF16	c.2127dupG	p.Ter710fs	0.6
chr1	3480585	-	T	ENST00000378378	ARHGEF16	c.2128dupT	p.Ter710fs	0.63
chr1	3480585	-	C	ENST00000378378	ARHGEF16	c.2128_2129insC	p.Ter710fs	0.555
chr1	3480586	-	C	ENST00000378378	ARHGEF16	c.2129_2130insC	p.Ter710fs	0.555
chr1	3480586	-	T	ENST00000378378	ARHGEF16	c.2129_2130insT	p.Ter710fs	0.555
chr1	3490528	-	A	ENST00000356575	MEGF6	c.4625_4626insT	p.Ter1542fs	0.345
chr1	3490528	-	G	ENST00000356575	MEGF6	c.4625_4626insC	p.Ter1542fs	0.345
chr1	3490530	-	A	ENST00000356575	MEGF6	c.4624dupT	p.Ter1542fs	0.38
chr1	3490529	-	G	ENST00000356575	MEGF6	c.4624_4625insC	p.Ter1542fs	0.345
chr1	3628600	-	A	ENST00000378344	TPRG1L	c.816_817insA	p.Ter273fs	0.775
chr1	3628600	-	C	ENST00000378344	TPRG1L	c.816_817insC	p.Ter273fs	0.77
chr1	3628600	-	G	ENST00000378344	TPRG1L	c.816_817insG	p.Ter273fs	0.77
chr1	3628601	-	T	ENST00000378344	TPRG1L	c.817dupT	p.Ter273fs	0.77
chr1	3628601	-	C	ENST00000378344	TPRG1L	c.817_818insC	p.Ter273fs	0.755
chr1	3628602	-	C	ENST00000378344	TPRG1L	c.818_819insC	p.Ter273fs	0.57
chr1	3628602	-	T	ENST00000378344	TPRG1L	c.818_819insT	p.Ter273fs	0.57
chr1	3630975	-	A	ENST00000270708	WRAP73	c.1382_1383insT	p.Ter461fs	0.125
chr1	3630975	-	G	ENST00000270708	WRAP73	c.1382_1383insC	p.Ter461fs	0.125
chr1	3630977	-	A	ENST00000270708	WRAP73	c.1381dupT	p.Ter461fs	0.12
chr1	3630976	-	G	ENST00000270708	WRAP73	c.1381_1382insC	p.Ter461fs	0.11
chr1	3733076	-	A	ENST00000378295	TP73	c.1908_1909insA	p.Ter637fs	0.92
chr1	3733076	-	C	ENST00000378295	TP73	c.1908dupC	p.Ter637fs	0.92
chr1	3733076	-	G	ENST00000378295	TP73	c.1908_1909insG	p.Ter637fs	0.92
chr1	3733077	-	T	ENST00000378295	TP73	c.1909dupT	p.Ter637fs	0.92
chr1	3733077	-	C	ENST00000378295	TP73	c.1909_1910insC	p.Ter637fs	0.92
chr1	3733078	-	G	ENST00000378295	TP73	c.1910dupG	p.Ter637fs	0.935
chr1	3733078	-	C	ENST00000378295	TP73	c.1910_1911insC	p.Ter637fs	0.935
chr1	3733078	-	T	ENST00000378295	TP73	c.1910_1911insT	p.Ter637fs	0.935
chr1	3771520	-	A	ENST00000294600	CCDC27	c.1968_1969insA	p.Ter657fs	0.435
chr1	3771520	-	C	ENST00000294600	CCDC27	c.1968_1969insC	p.Ter657fs	0.45
chr1	3771520	-	G	ENST00000294600	CCDC27	c.1968dupG	p.Ter657fs	0.435
chr1	3771521	-	T	ENST00000294600	CCDC27	c.1969dupT	p.Ter657fs	0.45
chr1	3771521	-	C	ENST00000294600	CCDC27	c.1969_1970insC	p.Ter657fs	0.42
chr1	3771522	-	C	ENST00000294600	CCDC27	c.1970_1971insC	p.Ter657fs	0.35
chr1	3771522	-	T	ENST00000294600	CCDC27	c.1970_1971insT	p.Ter657fs	0.35
chr1	3775918	-	A	ENST00000642557	SMIM1	c.234dupA	p.Ter79fs	0.19
chr1	3775918	-	C	ENST00000642557	SMIM1	c.234_235insC	p.Ter79fs	0.195
chr1	3775918	-	G	ENST00000642557	SMIM1	c.234_235insG	p.Ter79fs	0.185
chr1	3775919	-	T	ENST00000642557	SMIM1	c.235dupT	p.Ter79fs	0.195
chr1	3775919	-	C	ENST00000642557	SMIM1	c.235_236insC	p.Ter79fs	0.165
chr1	3775920	-	C	ENST00000642557	SMIM1	c.236_237insC	p.Ter79fs	0.16
chr1	3775920	-	T	ENST00000642557	SMIM1	c.236_237insT	p.Ter79fs	0.16
chr1	3781088	-	A	ENST00000378251	LRRC47	c.1751_1752insT	p.Ter584fs	0.75
chr1	3781089	-	C	ENST00000378251	LRRC47	c.1751dupG	p.Ter584fs	0.75
chr1	3781088	-	G	ENST00000378251	LRRC47	c.1751_1752insC	p.Ter584fs	0.75
chr1	3781090	-	A	ENST00000378251	LRRC47	c.1750dupT	p.Ter584fs	0.755
chr1	3781089	-	G	ENST00000378251	LRRC47	c.1750_1751insC	p.Ter584fs	0.75
chr1	3883738	-	A	ENST00000378209	DFFB	c.1014_1015insA	p.Ter339fs	0.625
chr1	3883738	-	C	ENST00000378209	DFFB	c.1014_1015insC	p.Ter339fs	0.59
chr1	3883738	-	G	ENST00000378209	DFFB	c.1014dupG	p.Ter339fs	0.595
chr1	3883739	-	T	ENST00000378209	DFFB	c.1015dupT	p.Ter339fs	0.59
chr1	3883739	-	C	ENST00000378209	DFFB	c.1015_1016insC	p.Ter339fs	0.61
chr1	3883740	-	G	ENST00000378209	DFFB	c.1016dupG	p.Ter339fs	0.54
chr1	3883740	-	C	ENST00000378209	DFFB	c.1016_1017insC	p.Ter339fs	0.62
chr1	3883740	-	T	ENST00000378209	DFFB	c.1016_1017insT	p.Ter339fs	0.62
chr1	3889960	-	A	ENST00000361605	C1orf174	c.731_732insT	p.Ter244fs	0.315
chr1	3889960	-	G	ENST00000361605	C1orf174	c.731_732insC	p.Ter244fs	0.315
chr1	3889962	-	A	ENST00000361605	C1orf174	c.730dupT	p.Ter244fs	0.315
chr1	3889961	-	G	ENST00000361605	C1orf174	c.730_731insC	p.Ter244fs	0.305
chr1	4774496	-	A	ENST00000378191	AJAP1	c.1233_1234insA	p.Ter412fs	0.86
chr1	4774496	-	C	ENST00000378191	AJAP1	c.1233dupC	p.Ter412fs	0.87
chr1	4774496	-	G	ENST00000378191	AJAP1	c.1233_1234insG	p.Ter412fs	0.87
chr1	4774497	-	T	ENST00000378191	AJAP1	c.1234dupT	p.Ter412fs	0.87
chr1	4774497	-	C	ENST00000378191	AJAP1	c.1234_1235insC	p.Ter412fs	0.81
chr1	4774498	-	G	ENST00000378191	AJAP1	c.1235dupG	p.Ter412fs	0.86
chr1	4774498	-	C	ENST00000378191	AJAP1	c.1235_1236insC	p.Ter412fs	0.865
chr1	4774498	-	T	ENST00000378191	AJAP1	c.1235_1236insT	p.Ter412fs	0.865
chr1	5863265	-	A	ENST00000378156	NPHP4	c.4280_4281insT	p.Ter1427fs	0.335
chr1	5863266	-	C	ENST00000378156	NPHP4	c.4280dupG	p.Ter1427fs	0.475
chr1	5863265	-	G	ENST00000378156	NPHP4	c.4280_4281insC	p.Ter1427fs	0.335
chr1	5863267	-	A	ENST00000378156	NPHP4	c.4279dupT	p.Ter1427fs	0.365
chr1	5863266	-	G	ENST00000378156	NPHP4	c.4279_4280insC	p.Ter1427fs	0.305
chr1	6098571	-	A	ENST00000378083	KCNAB2	c.1245_1246insA	p.Ter416fs	0.585
chr1	6098571	-	C	ENST00000378083	KCNAB2	c.1245dupC	p.Ter416fs	0.555
chr1	6098571	-	G	ENST00000378083	KCNAB2	c.1245_1246insG	p.Ter416fs	0.555
chr1	6098572	-	T	ENST00000378083	KCNAB2	c.1246dupT	p.Ter416fs	0.555
chr1	6098572	-	C	ENST00000378083	KCNAB2	c.1246_1247insC	p.Ter416fs	0.52
chr1	6098573	-	C	ENST00000378083	KCNAB2	c.1247_1248insC	p.Ter416fs	0.525
chr1	6098573	-	T	ENST00000378083	KCNAB2	c.1247_1248insT	p.Ter416fs	0.525
chr1	6106280	-	A	ENST00000262450	CHD5	c.5864_5865insT	p.Ter1955fs	0.925
chr1	6106280	-	G	ENST00000262450	CHD5	c.5864_5865insC	p.Ter1955fs	0.925
chr1	6106282	-	A	ENST00000262450	CHD5	c.5863dupT	p.Ter1955fs	0.925
chr1	6106281	-	G	ENST00000262450	CHD5	c.5863_5864insC	p.Ter1955fs	0.92
chr1	6186672	-	A	ENST00000234875	RPL22	c.386_387insT	p.Ter129fs	0.9
chr1	6186672	-	G	ENST00000234875	RPL22	c.386_387insC	p.Ter129fs	0.9
chr1	6186674	-	A	ENST00000234875	RPL22	c.384dupT	p.Ter129fs	0.9
chr1	6186673	-	G	ENST00000234875	RPL22	c.385_386insC	p.Ter129fs	0.9
chr1	6219404	-	A	ENST00000377939	RNF207	c.1902_1903insA	p.Ter635fs	0.62
chr1	6219404	-	C	ENST00000377939	RNF207	c.1902_1903insC	p.Ter635fs	0.62
chr1	6219404	-	G	ENST00000377939	RNF207	c.1902_1903insG	p.Ter635fs	0.625
chr1	6219405	-	T	ENST00000377939	RNF207	c.1903dupT	p.Ter635fs	0.62
chr1	6219405	-	C	ENST00000377939	RNF207	c.1903_1904insC	p.Ter635fs	0.625
chr1	6219406	-	C	ENST00000377939	RNF207	c.1904_1905insC	p.Ter635fs	0.6
chr1	6219406	-	T	ENST00000377939	RNF207	c.1904_1905insT	p.Ter635fs	0.6
chr1	6225080	-	A	ENST00000343813	ICMT	c.854_855insT	p.Ter285fs	0.93
chr1	6225081	-	C	ENST00000343813	ICMT	c.854dupG	p.Ter285fs	0.93
chr1	6225080	-	G	ENST00000343813	ICMT	c.854_855insC	p.Ter285fs	0.93
chr1	6225082	-	A	ENST00000343813	ICMT	c.853dupT	p.Ter285fs	0.93
chr1	6225081	-	G	ENST00000343813	ICMT	c.853_854insC	p.Ter285fs	0.93
chr1	6245504	-	A	ENST00000377898	HES3	c.558_559insA	p.Ter187fs	0.24
chr1	6245504	-	C	ENST00000377898	HES3	c.558dupC	p.Ter187fs	0.25
chr1	6245504	-	G	ENST00000377898	HES3	c.558_559insG	p.Ter187fs	0.235
chr1	6245505	-	T	ENST00000377898	HES3	c.559dupT	p.Ter187fs	0.25
chr1	6245505	-	C	ENST00000377898	HES3	c.559_560insC	p.Ter187fs	0.225
chr1	6245506	-	G	ENST00000377898	HES3	c.560dupG	p.Ter187fs	0.24
chr1	6245506	-	C	ENST00000377898	HES3	c.560_561insC	p.Ter187fs	0.24
chr1	6245506	-	T	ENST00000377898	HES3	c.560_561insT	p.Ter187fs	0.24
chr1	6249338	-	A	ENST00000377893	GPR153	c.1829_1830insT	p.Ter610fs	0.735
chr1	6249338	-	G	ENST00000377893	GPR153	c.1829_1830insC	p.Ter610fs	0.735
chr1	6249340	-	A	ENST00000377893	GPR153	c.1828dupT	p.Ter610fs	0.74
chr1	6249339	-	G	ENST00000377893	GPR153	c.1828_1829insC	p.Ter610fs	0.73
chr1	6264597	-	A	ENST00000361521	ACOT7	c.1112_1113insT	p.Ter371fs	0.92
chr1	6264597	-	G	ENST00000361521	ACOT7	c.1112_1113insC	p.Ter371fs	0.92
chr1	6264599	-	A	ENST00000361521	ACOT7	c.1111dupT	p.Ter371fs	0.92
chr1	6264598	-	G	ENST00000361521	ACOT7	c.1111_1112insC	p.Ter371fs	0.92
chr1	6418873	-	A	ENST00000377834	HES2	c.521_522insT	p.Ter174fs	0.22
chr1	6418873	-	G	ENST00000377834	HES2	c.521_522insC	p.Ter174fs	0.22
chr1	6418875	-	A	ENST00000377834	HES2	c.520dupT	p.Ter174fs	0.285
chr1	6418874	-	G	ENST00000377834	HES2	c.520_521insC	p.Ter174fs	0.23
chr1	6460143	-	A	ENST00000645284	ESPN	c.2562_2563insA	p.Ter855fs	0.88
chr1	6460143	-	C	ENST00000645284	ESPN	c.2562dupC	p.Ter855fs	0.88
chr1	6460143	-	G	ENST00000645284	ESPN	c.2562_2563insG	p.Ter855fs	0.88
chr1	6460144	-	T	ENST00000645284	ESPN	c.2563dupT	p.Ter855fs	0.88
chr1	6460144	-	C	ENST00000645284	ESPN	c.2563_2564insC	p.Ter855fs	0.88
chr1	6460145	-	C	ENST00000645284	ESPN	c.2564_2565insC	p.Ter855fs	0.88
chr1	6460145	-	T	ENST00000645284	ESPN	c.2564_2565insT	p.Ter855fs	0.88
chr1	6461434	-	A	ENST00000356876	TNFRSF25	c.1253_1254insT	p.Ter418fs	0.295
chr1	6461435	-	C	ENST00000356876	TNFRSF25	c.1253dupG	p.Ter418fs	0.295
chr1	6461434	-	G	ENST00000356876	TNFRSF25	c.1253_1254insC	p.Ter418fs	0.295
chr1	6461436	-	A	ENST00000356876	TNFRSF25	c.1252dupT	p.Ter418fs	0.305
chr1	6461435	-	G	ENST00000356876	TNFRSF25	c.1252_1253insC	p.Ter418fs	0.27
chr1	6467563	-	A	ENST00000377728	PLEKHG5	c.3020_3021insT	p.Ter1007fs	0.885
chr1	6467564	-	C	ENST00000377728	PLEKHG5	c.3020dupG	p.Ter1007fs	0.885
chr1	6467563	-	G	ENST00000377728	PLEKHG5	c.3020_3021insC	p.Ter1007fs	0.885
chr1	6467565	-	A	ENST00000377728	PLEKHG5	c.3019dupT	p.Ter1007fs	0.89
chr1	6467564	-	G	ENST00000377728	PLEKHG5	c.3019_3020insC	p.Ter1007fs	0.885
chr1	6525854	-	A	ENST00000377705	NOL9	c.2108_2109insT	p.Ter703fs	0.81
chr1	6525855	-	C	ENST00000377705	NOL9	c.2108dupG	p.Ter703fs	0.805
chr1	6525854	-	G	ENST00000377705	NOL9	c.2108_2109insC	p.Ter703fs	0.81
chr1	6525856	-	A	ENST00000377705	NOL9	c.2107dupT	p.Ter703fs	0.805
chr1	6525855	-	G	ENST00000377705	NOL9	c.2107_2108insC	p.Ter703fs	0.805
chr1	6579581	-	A	ENST00000333172	TAS1R1	c.2523_2524insA	p.Ter842fs	0.33
chr1	6579581	-	C	ENST00000333172	TAS1R1	c.2523dupC	p.Ter842fs	0.35
chr1	6579581	-	G	ENST00000333172	TAS1R1	c.2523_2524insG	p.Ter842fs	0.325
chr1	6579582	-	T	ENST00000333172	TAS1R1	c.2524dupT	p.Ter842fs	0.35
chr1	6579582	-	C	ENST00000333172	TAS1R1	c.2524_2525insC	p.Ter842fs	0.335
chr1	6579583	-	G	ENST00000333172	TAS1R1	c.2525dupG	p.Ter842fs	0.325
chr1	6579583	-	C	ENST00000333172	TAS1R1	c.2525_2526insC	p.Ter842fs	0.33
chr1	6579583	-	T	ENST00000333172	TAS1R1	c.2525_2526insT	p.Ter842fs	0.33
chr1	6589209	-	A	ENST00000377674	ZBTB48	c.2064dupA	p.Ter689fs	0.495
chr1	6589209	-	C	ENST00000377674	ZBTB48	c.2064_2065insC	p.Ter689fs	0.495
chr1	6589209	-	G	ENST00000377674	ZBTB48	c.2064_2065insG	p.Ter689fs	0.485
chr1	6589210	-	T	ENST00000377674	ZBTB48	c.2065dupT	p.Ter689fs	0.495
chr1	6589210	-	C	ENST00000377674	ZBTB48	c.2065_2066insC	p.Ter689fs	0.455
chr1	6589211	-	C	ENST00000377674	ZBTB48	c.2066_2067insC	p.Ter689fs	0.425
chr1	6589211	-	T	ENST00000377674	ZBTB48	c.2066_2067insT	p.Ter689fs	0.425
chr1	6593365	-	A	ENST00000377658	KLHL21	c.1793_1794insT	p.Ter598fs	0.74
chr1	6593365	-	G	ENST00000377658	KLHL21	c.1793_1794insC	p.Ter598fs	0.74
chr1	6593367	-	A	ENST00000377658	KLHL21	c.1792dupT	p.Ter598fs	0.735
chr1	6593366	-	G	ENST00000377658	KLHL21	c.1792_1793insC	p.Ter598fs	0.73
chr1	6621634	-	A	ENST00000377648	PHF13	c.900_901insA	p.Ter301fs	0.8
chr1	6621634	-	C	ENST00000377648	PHF13	c.900dupC	p.Ter301fs	0.9
chr1	6621634	-	G	ENST00000377648	PHF13	c.900_901insG	p.Ter301fs	0.795
chr1	6621635	-	T	ENST00000377648	PHF13	c.901dupT	p.Ter301fs	0.9
chr1	6621635	-	C	ENST00000377648	PHF13	c.901_902insC	p.Ter301fs	0.8
chr1	6621636	-	G	ENST00000377648	PHF13	c.902dupG	p.Ter301fs	0.805
chr1	6621636	-	C	ENST00000377648	PHF13	c.902_903insC	p.Ter301fs	0.8
chr1	6621636	-	T	ENST00000377648	PHF13	c.902_903insT	p.Ter301fs	0.8
chr1	6633074	-	A	ENST00000054650	THAP3	c.717_718insA	p.Ter240fs	0.895
chr1	6633074	-	C	ENST00000054650	THAP3	c.717dupC	p.Ter240fs	0.89
chr1	6633074	-	G	ENST00000054650	THAP3	c.717_718insG	p.Ter240fs	0.895
chr1	6633075	-	T	ENST00000054650	THAP3	c.718dupT	p.Ter240fs	0.89
chr1	6633075	-	C	ENST00000054650	THAP3	c.718_719insC	p.Ter240fs	0.89
chr1	6633076	-	G	ENST00000054650	THAP3	c.719dupG	p.Ter240fs	0.895
chr1	6633076	-	C	ENST00000054650	THAP3	c.719_720insC	p.Ter240fs	0.89
chr1	6633076	-	T	ENST00000054650	THAP3	c.719_720insT	p.Ter240fs	0.89
chr1	6635675	-	A	ENST00000377577	DNAJC11	c.1679_1680insT	p.Ter560fs	0.74
chr1	6635675	-	G	ENST00000377577	DNAJC11	c.1679_1680insC	p.Ter560fs	0.74
chr1	6635677	-	A	ENST00000377577	DNAJC11	c.1678dupT	p.Ter560fs	0.77
chr1	6635676	-	G	ENST00000377577	DNAJC11	c.1678_1679insC	p.Ter560fs	0.74
chr1	7779642	-	A	ENST00000054666	VAMP3	c.300dupA	p.Ter101fs	0.72
chr1	7779642	-	C	ENST00000054666	VAMP3	c.300_301insC	p.Ter101fs	0.73
chr1	7779642	-	G	ENST00000054666	VAMP3	c.300_301insG	p.Ter101fs	0.725
chr1	7779643	-	T	ENST00000054666	VAMP3	c.301dupT	p.Ter101fs	0.73
chr1	7779643	-	C	ENST00000054666	VAMP3	c.301_302insC	p.Ter101fs	0.71
chr1	7779644	-	G	ENST00000054666	VAMP3	c.302dupG	p.Ter101fs	0.72
chr1	7779644	-	C	ENST00000054666	VAMP3	c.302_303insC	p.Ter101fs	0.725
chr1	7779644	-	T	ENST00000054666	VAMP3	c.302_303insT	p.Ter101fs	0.725
chr1	7842752	-	A	ENST00000377532	PER3	c.3630_3631insA	p.Ter1211fs	0.435
chr1	7842752	-	C	ENST00000377532	PER3	c.3630_3631insC	p.Ter1211fs	0.445
chr1	7842752	-	G	ENST00000377532	PER3	c.3630_3631insG	p.Ter1211fs	0.43
chr1	7842753	-	T	ENST00000377532	PER3	c.3631dupT	p.Ter1211fs	0.445
chr1	7842753	-	C	ENST00000377532	PER3	c.3631_3632insC	p.Ter1211fs	0.435
chr1	7842754	-	G	ENST00000377532	PER3	c.3632dupG	p.Ter1211fs	0.45
chr1	7842754	-	C	ENST00000377532	PER3	c.3632_3633insC	p.Ter1211fs	0.44
chr1	7842754	-	T	ENST00000377532	PER3	c.3632_3633insT	p.Ter1211fs	0.44
chr1	7847766	-	A	ENST00000361696	UTS2	c.374_375insT	p.Ter125fs	0.03
chr1	7847767	-	C	ENST00000361696	UTS2	c.374dupG	p.Ter125fs	0.025
chr1	7847766	-	G	ENST00000361696	UTS2	c.374_375insC	p.Ter125fs	0.03
chr1	7847768	-	A	ENST00000361696	UTS2	c.373dupT	p.Ter125fs	0.055
chr1	7847767	-	G	ENST00000361696	UTS2	c.373_374insC	p.Ter125fs	0.035
chr1	7920835	-	A	ENST00000377507	TNFRSF9	c.767_768insT	p.Ter256fs	0.465
chr1	7920836	-	C	ENST00000377507	TNFRSF9	c.767dupG	p.Ter256fs	0.465
chr1	7920835	-	G	ENST00000377507	TNFRSF9	c.767_768insC	p.Ter256fs	0.465
chr1	7920837	-	A	ENST00000377507	TNFRSF9	c.766dupT	p.Ter256fs	0.475
chr1	7920836	-	G	ENST00000377507	TNFRSF9	c.766_767insC	p.Ter256fs	0.37
chr1	7985051	-	A	ENST00000338639	PARK7	c.567_568insA	p.Ter190fs	0.58
chr1	7985051	-	C	ENST00000338639	PARK7	c.567dupC	p.Ter190fs	0.575
chr1	7985051	-	G	ENST00000338639	PARK7	c.567_568insG	p.Ter190fs	0.57
chr1	7985052	-	T	ENST00000338639	PARK7	c.568dupT	p.Ter190fs	0.575
chr1	7985052	-	C	ENST00000338639	PARK7	c.568_569insC	p.Ter190fs	0.545
chr1	7985053	-	C	ENST00000338639	PARK7	c.569_570insC	p.Ter190fs	0.52
chr1	7985053	-	T	ENST00000338639	PARK7	c.569_570insT	p.Ter190fs	0.52
chr1	8013210	-	A	ENST00000377482	ERRFI1	c.1388_1389insT	p.Ter463fs	0.87
chr1	8013210	-	G	ENST00000377482	ERRFI1	c.1388_1389insC	p.Ter463fs	0.87
chr1	8013212	-	A	ENST00000377482	ERRFI1	c.1386dupT	p.Ter463fs	0.895
chr1	8013211	-	G	ENST00000377482	ERRFI1	c.1387_1388insC	p.Ter463fs	0.865
chr1	8344010	-	A	ENST00000471889	SLC45A1	c.2244_2245insA	p.Ter749fs	0.475
chr1	8344010	-	C	ENST00000471889	SLC45A1	c.2244dupC	p.Ter749fs	0.8
chr1	8344010	-	G	ENST00000471889	SLC45A1	c.2244_2245insG	p.Ter749fs	0.47
chr1	8344011	-	T	ENST00000471889	SLC45A1	c.2245dupT	p.Ter749fs	0.8
chr1	8344011	-	C	ENST00000471889	SLC45A1	c.2245_2246insC	p.Ter749fs	0.435
chr1	8344012	-	G	ENST00000471889	SLC45A1	c.2246dupG	p.Ter749fs	0.45
chr1	8344012	-	C	ENST00000471889	SLC45A1	c.2246_2247insC	p.Ter749fs	0.465
chr1	8344012	-	T	ENST00000471889	SLC45A1	c.2246_2247insT	p.Ter749fs	0.465
chr1	8355087	-	A	ENST00000400908	RERE	c.4700_4701insT	p.Ter1567fs	0.945
chr1	8355087	-	G	ENST00000400908	RERE	c.4700_4701insC	p.Ter1567fs	0.945
chr1	8355089	-	A	ENST00000400908	RERE	c.4699dupT	p.Ter1567fs	0.945
chr1	8355088	-	G	ENST00000400908	RERE	c.4699_4700insC	p.Ter1567fs	0.94
chr1	8861360	-	A	ENST00000234590	ENO1	c.1304_1305insT	p.Ter435fs	0.92
chr1	8861360	-	G	ENST00000234590	ENO1	c.1304_1305insC	p.Ter435fs	0.92
chr1	8861362	-	A	ENST00000234590	ENO1	c.1303dupT	p.Ter435fs	0.92
chr1	8861361	-	G	ENST00000234590	ENO1	c.1303_1304insC	p.Ter435fs	0.92
chr1	8974701	-	A	ENST00000377443	CA6	c.924_925insA	p.Ter309fs	0.105
chr1	8974701	-	C	ENST00000377443	CA6	c.924dupC	p.Ter309fs	0.105
chr1	8974701	-	G	ENST00000377443	CA6	c.924_925insG	p.Ter309fs	0.1
chr1	8974702	-	T	ENST00000377443	CA6	c.925dupT	p.Ter309fs	0.105
chr1	8974702	-	C	ENST00000377443	CA6	c.925_926insC	p.Ter309fs	0.11
chr1	8974703	-	G	ENST00000377443	CA6	c.926dupG	p.Ter309fs	0.14
chr1	8974703	-	C	ENST00000377443	CA6	c.926_927insC	p.Ter309fs	0.14
chr1	8974703	-	T	ENST00000377443	CA6	c.926_927insT	p.Ter309fs	0.14
chr1	9003300	-	A	ENST00000400906	SLC2A7	c.1538_1539insT	p.Ter513fs	0.25
chr1	9003300	-	G	ENST00000400906	SLC2A7	c.1538_1539insC	p.Ter513fs	0.25
chr1	9003302	-	A	ENST00000400906	SLC2A7	c.1536dupT	p.Ter513fs	0.27
chr1	9003301	-	G	ENST00000400906	SLC2A7	c.1537_1538insC	p.Ter513fs	0.255
chr1	9037586	-	A	ENST00000377424	SLC2A5	c.1505_1506insT	p.Ter502fs	0.35
chr1	9037587	-	C	ENST00000377424	SLC2A5	c.1505dupG	p.Ter502fs	0.34
chr1	9037586	-	G	ENST00000377424	SLC2A5	c.1505_1506insC	p.Ter502fs	0.35
chr1	9037588	-	A	ENST00000377424	SLC2A5	c.1504dupT	p.Ter502fs	0.34
chr1	9037587	-	G	ENST00000377424	SLC2A5	c.1504_1505insC	p.Ter502fs	0.34
chr1	9104419	-	A	ENST00000377411	GPR157	c.1007_1008insT	p.Ter336fs	0.52
chr1	9104420	-	C	ENST00000377411	GPR157	c.1007dupG	p.Ter336fs	0.42
chr1	9104419	-	G	ENST00000377411	GPR157	c.1007_1008insC	p.Ter336fs	0.52
chr1	9104421	-	A	ENST00000377411	GPR157	c.1006dupT	p.Ter336fs	0.425
chr1	9104420	-	G	ENST00000377411	GPR157	c.1006_1007insC	p.Ter336fs	0.3
chr1	9264866	-	A	ENST00000377403	H6PD	c.2373dupA	p.Ter792fs	0.64
chr1	9264866	-	C	ENST00000377403	H6PD	c.2373_2374insC	p.Ter792fs	0.625
chr1	9264866	-	G	ENST00000377403	H6PD	c.2373_2374insG	p.Ter792fs	0.625
chr1	9264867	-	T	ENST00000377403	H6PD	c.2374dupT	p.Ter792fs	0.625
chr1	9264867	-	C	ENST00000377403	H6PD	c.2374_2375insC	p.Ter792fs	0.615
chr1	9264868	-	G	ENST00000377403	H6PD	c.2375dupG	p.Ter792fs	0.615
chr1	9264868	-	C	ENST00000377403	H6PD	c.2375_2376insC	p.Ter792fs	0.62
chr1	9264868	-	T	ENST00000377403	H6PD	c.2375_2376insT	p.Ter792fs	0.62
chr1	9367572	-	A	ENST00000328089	SPSB1	c.819_820insA	p.Ter274fs	0.93
chr1	9367572	-	C	ENST00000328089	SPSB1	c.819_820insC	p.Ter274fs	0.93
chr1	9367572	-	G	ENST00000328089	SPSB1	c.819dupG	p.Ter274fs	0.93
chr1	9367573	-	T	ENST00000328089	SPSB1	c.820dupT	p.Ter274fs	0.93
chr1	9367573	-	C	ENST00000328089	SPSB1	c.820_821insC	p.Ter274fs	0.925
chr1	9367574	-	G	ENST00000328089	SPSB1	c.821dupG	p.Ter274fs	0.94
chr1	9367574	-	C	ENST00000328089	SPSB1	c.821_822insC	p.Ter274fs	0.93
chr1	9367574	-	T	ENST00000328089	SPSB1	c.821_822insT	p.Ter274fs	0.93
chr1	9582498	-	A	ENST00000302692	SLC25A33	c.963_964insA	p.Ter322fs	0.62
chr1	9582498	-	C	ENST00000302692	SLC25A33	c.963_964insC	p.Ter322fs	0.58
chr1	9582498	-	G	ENST00000302692	SLC25A33	c.963dupG	p.Ter322fs	0.59
chr1	9582499	-	T	ENST00000302692	SLC25A33	c.964dupT	p.Ter322fs	0.58
chr1	9582499	-	C	ENST00000302692	SLC25A33	c.964_965insC	p.Ter322fs	0.58
chr1	9582500	-	C	ENST00000302692	SLC25A33	c.965_966insC	p.Ter322fs	0.505
chr1	9582500	-	T	ENST00000302692	SLC25A33	c.965_966insT	p.Ter322fs	0.505
chr1	9613080	-	A	ENST00000340381	TMEM201	c.1998_1999insA	p.Ter667fs	0.875
chr1	9613080	-	C	ENST00000340381	TMEM201	c.1998dupC	p.Ter667fs	0.875
chr1	9613080	-	G	ENST00000340381	TMEM201	c.1998_1999insG	p.Ter667fs	0.875
chr1	9613081	-	T	ENST00000340381	TMEM201	c.1999dupT	p.Ter667fs	0.875
chr1	9613081	-	C	ENST00000340381	TMEM201	c.1999_2000insC	p.Ter667fs	0.86
chr1	9613082	-	G	ENST00000340381	TMEM201	c.2000dupG	p.Ter667fs	0.875
chr1	9613082	-	C	ENST00000340381	TMEM201	c.2000_2001insC	p.Ter667fs	0.875
chr1	9613082	-	T	ENST00000340381	TMEM201	c.2000_2001insT	p.Ter667fs	0.875
chr1	9727043	-	A	ENST00000377346	PIK3CD	c.3132_3133insA	p.Ter1045fs	0.925
chr1	9727043	-	C	ENST00000377346	PIK3CD	c.3132_3133insC	p.Ter1045fs	0.925
chr1	9727043	-	G	ENST00000377346	PIK3CD	c.3132dupG	p.Ter1045fs	0.925
chr1	9727044	-	T	ENST00000377346	PIK3CD	c.3133dupT	p.Ter1045fs	0.925
chr1	9727044	-	C	ENST00000377346	PIK3CD	c.3133_3134insC	p.Ter1045fs	0.93
chr1	9727045	-	C	ENST00000377346	PIK3CD	c.3134_3135insC	p.Ter1045fs	0.905
chr1	9727045	-	T	ENST00000377346	PIK3CD	c.3134_3135insT	p.Ter1045fs	0.905
chr1	9730508	-	A	ENST00000377298	CLSTN1	c.2945_2946insT	p.Ter982fs	0.945
chr1	9730509	-	C	ENST00000377298	CLSTN1	c.2945dupG	p.Ter982fs	0.945
chr1	9730508	-	G	ENST00000377298	CLSTN1	c.2945_2946insC	p.Ter982fs	0.945
chr1	9730510	-	A	ENST00000377298	CLSTN1	c.2944dupT	p.Ter982fs	0.945
chr1	9730509	-	G	ENST00000377298	CLSTN1	c.2944_2945insC	p.Ter982fs	0.945
chr1	9850718	-	A	ENST00000377263	CTNNBIP1	c.245_246insT	p.Ter82fs	0.455
chr1	9850718	-	G	ENST00000377263	CTNNBIP1	c.245_246insC	p.Ter82fs	0.455
chr1	9850720	-	A	ENST00000377263	CTNNBIP1	c.244dupT	p.Ter82fs	0.475
chr1	9850719	-	G	ENST00000377263	CTNNBIP1	c.244_245insC	p.Ter82fs	0.455
chr1	9930399	-	A	ENST00000377223	LZIC	c.572_573insT	p.Ter191fs	0.445
chr1	9930400	-	C	ENST00000377223	LZIC	c.572dupG	p.Ter191fs	0.45
chr1	9930399	-	G	ENST00000377223	LZIC	c.572_573insC	p.Ter191fs	0.445
chr1	9930401	-	A	ENST00000377223	LZIC	c.571dupT	p.Ter191fs	0.405
chr1	9930400	-	G	ENST00000377223	LZIC	c.571_572insC	p.Ter191fs	0.275
chr1	9982698	-	A	ENST00000377205	NMNAT1	c.837dupA	p.Ter280fs	0.295
chr1	9982698	-	C	ENST00000377205	NMNAT1	c.837_838insC	p.Ter280fs	0.305
chr1	9982698	-	G	ENST00000377205	NMNAT1	c.837_838insG	p.Ter280fs	0.29
chr1	9982699	-	T	ENST00000377205	NMNAT1	c.838dupT	p.Ter280fs	0.305
chr1	9982699	-	C	ENST00000377205	NMNAT1	c.838_839insC	p.Ter280fs	0.275
chr1	9982700	-	C	ENST00000377205	NMNAT1	c.839_840insC	p.Ter280fs	0.27
chr1	9982700	-	T	ENST00000377205	NMNAT1	c.839_840insT	p.Ter280fs	0.27
chr1	10015829	-	A	ENST00000294435	RBP7	c.402_403insA	p.Ter135fs	0.9
chr1	10015829	-	C	ENST00000294435	RBP7	c.402dupC	p.Ter135fs	0.9
chr1	10015829	-	G	ENST00000294435	RBP7	c.402_403insG	p.Ter135fs	0.905
chr1	10015830	-	T	ENST00000294435	RBP7	c.403dupT	p.Ter135fs	0.9
chr1	10015830	-	C	ENST00000294435	RBP7	c.403_404insC	p.Ter135fs	0.9
chr1	10015831	-	G	ENST00000294435	RBP7	c.404dupG	p.Ter135fs	0.9
chr1	10015831	-	C	ENST00000294435	RBP7	c.404_405insC	p.Ter135fs	0.905
chr1	10015831	-	T	ENST00000294435	RBP7	c.404_405insT	p.Ter135fs	0.905
chr1	10179953	-	A	ENST00000343090	UBE4B	c.3906_3907insA	p.Ter1303fs	0.86
chr1	10179953	-	C	ENST00000343090	UBE4B	c.3906dupC	p.Ter1303fs	0.865
chr1	10179953	-	G	ENST00000343090	UBE4B	c.3906_3907insG	p.Ter1303fs	0.845
chr1	10179954	-	T	ENST00000343090	UBE4B	c.3907dupT	p.Ter1303fs	0.865
chr1	10179954	-	C	ENST00000343090	UBE4B	c.3907_3908insC	p.Ter1303fs	0.795
chr1	10179955	-	C	ENST00000343090	UBE4B	c.3908_3909insC	p.Ter1303fs	0.78
chr1	10179955	-	T	ENST00000343090	UBE4B	c.3908_3909insT	p.Ter1303fs	0.78
chr1	10376584	-	A	ENST00000676179	KIF1B	c.5448_5449insA	p.Ter1817fs	0.73
chr1	10376584	-	C	ENST00000676179	KIF1B	c.5448dupC	p.Ter1817fs	0.715
chr1	10376584	-	G	ENST00000676179	KIF1B	c.5448_5449insG	p.Ter1817fs	0.715
chr1	10376585	-	T	ENST00000676179	KIF1B	c.5449dupT	p.Ter1817fs	0.715
chr1	10376585	-	C	ENST00000676179	KIF1B	c.5449_5450insC	p.Ter1817fs	0.69
chr1	10376586	-	C	ENST00000676179	KIF1B	c.5450_5451insC	p.Ter1817fs	0.71
chr1	10376586	-	T	ENST00000676179	KIF1B	c.5450_5451insT	p.Ter1817fs	0.71
chr1	10419746	-	A	ENST00000270776	PGD	c.1449_1450insA	p.Ter484fs	0.945
chr1	10419746	-	C	ENST00000270776	PGD	c.1449dupC	p.Ter484fs	0.945
chr1	10419746	-	G	ENST00000270776	PGD	c.1449_1450insG	p.Ter484fs	0.945
chr1	10419747	-	T	ENST00000270776	PGD	c.1450dupT	p.Ter484fs	0.945
chr1	10419747	-	C	ENST00000270776	PGD	c.1450_1451insC	p.Ter484fs	0.945
chr1	10419748	-	G	ENST00000270776	PGD	c.1451dupG	p.Ter484fs	0.92
chr1	10419748	-	C	ENST00000270776	PGD	c.1451_1452insC	p.Ter484fs	0.92
chr1	10419748	-	T	ENST00000270776	PGD	c.1451_1452insT	p.Ter484fs	0.92
chr1	10442402	-	A	ENST00000309048	CENPS	c.414_415insA	p.Ter139fs	0.24
chr1	10442402	-	C	ENST00000309048	CENPS	c.414_415insC	p.Ter139fs	0.275
chr1	10442402	-	G	ENST00000309048	CENPS	c.414_415insG	p.Ter139fs	0.28
chr1	10442403	-	T	ENST00000309048	CENPS	c.415dupT	p.Ter139fs	0.275
chr1	10442403	-	C	ENST00000309048	CENPS	c.415_416insC	p.Ter139fs	0.255
chr1	10442404	-	C	ENST00000309048	CENPS	c.416_417insC	p.Ter139fs	0.225
chr1	10442404	-	T	ENST00000309048	CENPS	c.416_417insT	p.Ter139fs	0.225
chr1	10451592	-	A	ENST00000377049	CORT	c.315dupA	p.Ter106fs	0.105
chr1	10451592	-	C	ENST00000377049	CORT	c.315_316insC	p.Ter106fs	0.11
chr1	10451592	-	G	ENST00000377049	CORT	c.315_316insG	p.Ter106fs	0.105
chr1	10451593	-	T	ENST00000377049	CORT	c.316dupT	p.Ter106fs	0.11
chr1	10451593	-	C	ENST00000377049	CORT	c.316_317insC	p.Ter106fs	0.095
chr1	10451594	-	C	ENST00000377049	CORT	c.317_318insC	p.Ter106fs	0.105
chr1	10451594	-	T	ENST00000377049	CORT	c.317_318insT	p.Ter106fs	0.105
chr1	10461490	-	A	ENST00000377038	DFFA	c.995_996insT	p.Ter332fs	0.48
chr1	10461490	-	G	ENST00000377038	DFFA	c.995_996insC	p.Ter332fs	0.48
chr1	10461492	-	A	ENST00000377038	DFFA	c.994dupT	p.Ter332fs	0.45
chr1	10461491	-	G	ENST00000377038	DFFA	c.994_995insC	p.Ter332fs	0.455
chr1	10629984	-	A	ENST00000356607	PEX14	c.1131_1132insA	p.Ter378fs	0.945
chr1	10629984	-	C	ENST00000356607	PEX14	c.1131dupC	p.Ter378fs	0.94
chr1	10629984	-	G	ENST00000356607	PEX14	c.1131_1132insG	p.Ter378fs	0.94
chr1	10629985	-	T	ENST00000356607	PEX14	c.1132dupT	p.Ter378fs	0.94
chr1	10629985	-	C	ENST00000356607	PEX14	c.1132_1133insC	p.Ter378fs	0.94
chr1	10629986	-	C	ENST00000356607	PEX14	c.1133_1134insC	p.Ter378fs	0.97
chr1	10629986	-	T	ENST00000356607	PEX14	c.1133_1134insT	p.Ter378fs	0.97
chr1	10638942	-	A	ENST00000377022	CASZ1	c.5279_5280insT	p.Ter1760fs	0.64
chr1	10638942	-	G	ENST00000377022	CASZ1	c.5279_5280insC	p.Ter1760fs	0.64
chr1	10638944	-	A	ENST00000377022	CASZ1	c.5278dupT	p.Ter1760fs	0.65
chr1	10638943	-	G	ENST00000377022	CASZ1	c.5278_5279insC	p.Ter1760fs	0.63
chr1	10947663	-	A	ENST00000377004	C1orf127	c.2471_2472insT	p.Ter824fs	0.265
chr1	10947664	-	C	ENST00000377004	C1orf127	c.2471dupG	p.Ter824fs	0.23
chr1	10947663	-	G	ENST00000377004	C1orf127	c.2471_2472insC	p.Ter824fs	0.265
chr1	10947665	-	A	ENST00000377004	C1orf127	c.2470dupT	p.Ter824fs	0.275
chr1	10947664	-	G	ENST00000377004	C1orf127	c.2470_2471insC	p.Ter824fs	0.2
chr1	11022651	-	A	ENST00000240185	TARDBP	c.1242_1243insA	p.Ter415fs	0.895
chr1	11022651	-	C	ENST00000240185	TARDBP	c.1242_1243insC	p.Ter415fs	0.895
chr1	11022651	-	G	ENST00000240185	TARDBP	c.1242dupG	p.Ter415fs	0.895
chr1	11022652	-	T	ENST00000240185	TARDBP	c.1243dupT	p.Ter415fs	0.895
chr1	11022652	-	C	ENST00000240185	TARDBP	c.1243_1244insC	p.Ter415fs	0.895
chr1	11022653	-	C	ENST00000240185	TARDBP	c.1244_1245insC	p.Ter415fs	0.895
chr1	11022653	-	T	ENST00000240185	TARDBP	c.1244_1245insT	p.Ter415fs	0.895
chr1	11026885	-	A	ENST00000400897	MASP2	c.2060_2061insT	p.Ter687fs	0.63
chr1	11026885	-	G	ENST00000400897	MASP2	c.2060_2061insC	p.Ter687fs	0.63
chr1	11026887	-	A	ENST00000400897	MASP2	c.2058dupT	p.Ter687fs	0.625
chr1	11026886	-	G	ENST00000400897	MASP2	c.2059_2060insC	p.Ter687fs	0.625
chr1	11054865	-	A	ENST00000376957	SRM	c.908_909insT	p.Ter303fs	0.94
chr1	11054866	-	C	ENST00000376957	SRM	c.908dupG	p.Ter303fs	0.94
chr1	11054865	-	G	ENST00000376957	SRM	c.908_909insC	p.Ter303fs	0.94
chr1	11054867	-	A	ENST00000376957	SRM	c.907dupT	p.Ter303fs	0.94
chr1	11054866	-	G	ENST00000376957	SRM	c.907_908insC	p.Ter303fs	0.94
chr1	11066718	-	A	ENST00000376936	EXOSC10	c.2657_2658insT	p.Ter886fs	0.89
chr1	11066718	-	G	ENST00000376936	EXOSC10	c.2657_2658insC	p.Ter886fs	0.89
chr1	11066720	-	A	ENST00000376936	EXOSC10	c.2656dupT	p.Ter886fs	0.88
chr1	11066719	-	G	ENST00000376936	EXOSC10	c.2656_2657insC	p.Ter886fs	0.905
chr1	11107485	-	A	ENST00000361445	MTOR	c.7649_7650insT	p.Ter2550fs	0.925
chr1	11107485	-	G	ENST00000361445	MTOR	c.7649_7650insC	p.Ter2550fs	0.925
chr1	11107487	-	A	ENST00000361445	MTOR	c.7648dupT	p.Ter2550fs	0.92
chr1	11107486	-	G	ENST00000361445	MTOR	c.7648_7649insC	p.Ter2550fs	0.935
chr1	11195020	-	A	ENST00000376819	ANGPTL7	c.1038_1039insA	p.Ter347fs	0.345
chr1	11195020	-	C	ENST00000376819	ANGPTL7	c.1038_1039insC	p.Ter347fs	0.29
chr1	11195020	-	G	ENST00000376819	ANGPTL7	c.1038_1039insG	p.Ter347fs	0.34
chr1	11195021	-	T	ENST00000376819	ANGPTL7	c.1039dupT	p.Ter347fs	0.29
chr1	11195021	-	C	ENST00000376819	ANGPTL7	c.1039_1040insC	p.Ter347fs	0.34
chr1	11195022	-	C	ENST00000376819	ANGPTL7	c.1040_1041insC	p.Ter347fs	0.17
chr1	11195022	-	T	ENST00000376819	ANGPTL7	c.1040_1041insT	p.Ter347fs	0.17
chr1	11286128	-	A	ENST00000376810	UBIAD1	c.1014_1015insA	p.Ter339fs	0.755
chr1	11286128	-	C	ENST00000376810	UBIAD1	c.1014_1015insC	p.Ter339fs	0.935
chr1	11286128	-	G	ENST00000376810	UBIAD1	c.1014_1015insG	p.Ter339fs	0.755
chr1	11286129	-	T	ENST00000376810	UBIAD1	c.1015dupT	p.Ter339fs	0.935
chr1	11286129	-	C	ENST00000376810	UBIAD1	c.1015_1016insC	p.Ter339fs	0.75
chr1	11286130	-	C	ENST00000376810	UBIAD1	c.1016_1017insC	p.Ter339fs	0.715
chr1	11286130	-	T	ENST00000376810	UBIAD1	c.1016_1017insT	p.Ter339fs	0.715
chr1	11536683	-	A	ENST00000294484	DISP3	c.4176dupA	p.Ter1393fs	0.915
chr1	11536683	-	C	ENST00000294484	DISP3	c.4176_4177insC	p.Ter1393fs	0.91
chr1	11536683	-	G	ENST00000294484	DISP3	c.4176_4177insG	p.Ter1393fs	0.905
chr1	11536684	-	T	ENST00000294484	DISP3	c.4177dupT	p.Ter1393fs	0.91
chr1	11536684	-	C	ENST00000294484	DISP3	c.4177_4178insC	p.Ter1393fs	0.9
chr1	11536685	-	C	ENST00000294484	DISP3	c.4178_4179insC	p.Ter1393fs	0.905
chr1	11536685	-	T	ENST00000294484	DISP3	c.4178_4179insT	p.Ter1393fs	0.905
chr1	11648694	-	A	ENST00000354287	FBXO2	c.890_891insT	p.Ter297fs	0.325
chr1	11648695	-	C	ENST00000354287	FBXO2	c.890dupG	p.Ter297fs	0.32
chr1	11648694	-	G	ENST00000354287	FBXO2	c.890_891insC	p.Ter297fs	0.325
chr1	11648696	-	A	ENST00000354287	FBXO2	c.889dupT	p.Ter297fs	0.5
chr1	11648695	-	G	ENST00000354287	FBXO2	c.889_890insC	p.Ter297fs	0.305
chr1	11661270	-	A	ENST00000251547	FBXO44	c.765_766insA	p.Ter256fs	0.135
chr1	11661270	-	C	ENST00000251547	FBXO44	c.765dupC	p.Ter256fs	0.145
chr1	11661270	-	G	ENST00000251547	FBXO44	c.765_766insG	p.Ter256fs	0.13
chr1	11673848	-	A	ENST00000376753	FBXO6	c.879_880insA	p.Ter294fs	0.375
chr1	11673848	-	C	ENST00000376753	FBXO6	c.879dupC	p.Ter294fs	0.385
chr1	11673848	-	G	ENST00000376753	FBXO6	c.879_880insG	p.Ter294fs	0.38
chr1	11673849	-	T	ENST00000376753	FBXO6	c.880dupT	p.Ter294fs	0.385
chr1	11673849	-	C	ENST00000376753	FBXO6	c.880_881insC	p.Ter294fs	0.36
chr1	11673850	-	G	ENST00000376753	FBXO6	c.881dupG	p.Ter294fs	0.375
chr1	11673850	-	C	ENST00000376753	FBXO6	c.881_882insC	p.Ter294fs	0.38
chr1	11673850	-	T	ENST00000376753	FBXO6	c.881_882insT	p.Ter294fs	0.38
chr1	11674775	-	A	ENST00000376692	MAD2L2	c.635_636insT	p.Ter212fs	0.625
chr1	11674776	-	C	ENST00000376692	MAD2L2	c.635dupG	p.Ter212fs	0.73
chr1	11674775	-	G	ENST00000376692	MAD2L2	c.635_636insC	p.Ter212fs	0.625
chr1	11674777	-	A	ENST00000376692	MAD2L2	c.634dupT	p.Ter212fs	0.63
chr1	11674776	-	G	ENST00000376692	MAD2L2	c.634_635insC	p.Ter212fs	0.61
chr1	11719693	-	A	ENST00000294485	DRAXIN	c.1047_1048insA	p.Ter350fs	0.645
chr1	11719693	-	C	ENST00000294485	DRAXIN	c.1047dupC	p.Ter350fs	0.635
chr1	11719693	-	G	ENST00000294485	DRAXIN	c.1047_1048insG	p.Ter350fs	0.645
chr1	11719694	-	T	ENST00000294485	DRAXIN	c.1048dupT	p.Ter350fs	0.635
chr1	11719694	-	C	ENST00000294485	DRAXIN	c.1048_1049insC	p.Ter350fs	0.59
chr1	11719695	-	C	ENST00000294485	DRAXIN	c.1049_1050insC	p.Ter350fs	0.58
chr1	11719695	-	T	ENST00000294485	DRAXIN	c.1049_1050insT	p.Ter350fs	0.58
chr1	11789443	-	A	ENST00000688073	C1orf167	c.4347_4348insA	p.Ter1450fs	0.355
chr1	11789443	-	C	ENST00000688073	C1orf167	c.4347_4348insC	p.Ter1450fs	0.355
chr1	11789443	-	G	ENST00000688073	C1orf167	c.4347dupG	p.Ter1450fs	0.34
chr1	11789444	-	T	ENST00000688073	C1orf167	c.4348dupT	p.Ter1450fs	0.355
chr1	11789444	-	C	ENST00000688073	C1orf167	c.4348_4349insC	p.Ter1450fs	0.345
chr1	11789445	-	G	ENST00000688073	C1orf167	c.4349dupG	p.Ter1450fs	0.355
chr1	11789445	-	C	ENST00000688073	C1orf167	c.4349_4350insC	p.Ter1450fs	0.365
chr1	11789445	-	T	ENST00000688073	C1orf167	c.4349_4350insT	p.Ter1450fs	0.365
chr1	11840220	-	A	ENST00000346436	CLCN6	c.2607_2608insA	p.Ter870fs	0.94
chr1	11840220	-	C	ENST00000346436	CLCN6	c.2607dupC	p.Ter870fs	0.94
chr1	11840220	-	G	ENST00000346436	CLCN6	c.2607_2608insG	p.Ter870fs	0.94
chr1	11840221	-	T	ENST00000346436	CLCN6	c.2608dupT	p.Ter870fs	0.94
chr1	11840221	-	C	ENST00000346436	CLCN6	c.2608_2609insC	p.Ter870fs	0.94
chr1	11840222	-	G	ENST00000346436	CLCN6	c.2609dupG	p.Ter870fs	0.94
chr1	11840222	-	C	ENST00000346436	CLCN6	c.2609_2610insC	p.Ter870fs	0.94
chr1	11840222	-	T	ENST00000346436	CLCN6	c.2609_2610insT	p.Ter870fs	0.94
chr1	11846009	-	A	ENST00000376480	NPPA	c.455_456insT	p.Ter152fs	0.22
chr1	11846010	-	C	ENST00000376480	NPPA	c.455dupG	p.Ter152fs	0.15
chr1	11846009	-	G	ENST00000376480	NPPA	c.455_456insC	p.Ter152fs	0.22
chr1	11846011	-	A	ENST00000376480	NPPA	c.454dupT	p.Ter152fs	0.23
chr1	11846010	-	G	ENST00000376480	NPPA	c.454_455insC	p.Ter152fs	0.15
chr1	11857655	-	A	ENST00000376468	NPPB	c.404_405insT	p.Ter135fs	0.205
chr1	11857655	-	G	ENST00000376468	NPPB	c.404_405insC	p.Ter135fs	0.205
chr1	11857657	-	A	ENST00000376468	NPPB	c.402dupT	p.Ter135fs	0.21
chr1	11857656	-	G	ENST00000376468	NPPB	c.403_404insC	p.Ter135fs	0.18
chr1	11920315	-	A	ENST00000376572	KIAA2013	c.1904_1905insT	p.Ter635fs	0.945
chr1	11920316	-	C	ENST00000376572	KIAA2013	c.1904dupG	p.Ter635fs	0.945
chr1	11920315	-	G	ENST00000376572	KIAA2013	c.1904_1905insC	p.Ter635fs	0.945
chr1	11920317	-	A	ENST00000376572	KIAA2013	c.1903dupT	p.Ter635fs	0.945
chr1	11920316	-	G	ENST00000376572	KIAA2013	c.1903_1904insC	p.Ter635fs	0.945
chr1	11974805	-	A	ENST00000196061	PLOD1	c.2181_2182insA	p.Ter728fs	0.48
chr1	11974805	-	C	ENST00000196061	PLOD1	c.2181dupC	p.Ter728fs	0.455
chr1	11974805	-	G	ENST00000196061	PLOD1	c.2181_2182insG	p.Ter728fs	0.455
chr1	11974806	-	T	ENST00000196061	PLOD1	c.2182dupT	p.Ter728fs	0.455
chr1	11974806	-	C	ENST00000196061	PLOD1	c.2182_2183insC	p.Ter728fs	0.435
chr1	11974807	-	C	ENST00000196061	PLOD1	c.2183_2184insC	p.Ter728fs	0.4
chr1	11974807	-	T	ENST00000196061	PLOD1	c.2183_2184insT	p.Ter728fs	0.4
chr1	12011562	-	A	ENST00000235329	MFN2	c.2271dupA	p.Ter758fs	0.385
chr1	12011562	-	C	ENST00000235329	MFN2	c.2271_2272insC	p.Ter758fs	0.36
chr1	12011562	-	G	ENST00000235329	MFN2	c.2271_2272insG	p.Ter758fs	0.36
chr1	12011563	-	T	ENST00000235329	MFN2	c.2272dupT	p.Ter758fs	0.36
chr1	12011563	-	C	ENST00000235329	MFN2	c.2272_2273insC	p.Ter758fs	0.36
chr1	12011564	-	C	ENST00000235329	MFN2	c.2273_2274insC	p.Ter758fs	0.325
chr1	12011564	-	T	ENST00000235329	MFN2	c.2273_2274insT	p.Ter758fs	0.325
chr1	12031805	-	A	ENST00000235332	MIIP	c.1164_1165insA	p.Ter389fs	0.49
chr1	12031805	-	C	ENST00000235332	MIIP	c.1164dupC	p.Ter389fs	0.485
chr1	12031805	-	G	ENST00000235332	MIIP	c.1164_1165insG	p.Ter389fs	0.49
chr1	12031806	-	T	ENST00000235332	MIIP	c.1165dupT	p.Ter389fs	0.485
chr1	12031806	-	C	ENST00000235332	MIIP	c.1165_1166insC	p.Ter389fs	0.485
chr1	12031807	-	G	ENST00000235332	MIIP	c.1166dupG	p.Ter389fs	0.515
chr1	12031807	-	C	ENST00000235332	MIIP	c.1166_1167insC	p.Ter389fs	0.53
chr1	12031807	-	T	ENST00000235332	MIIP	c.1166_1167insT	p.Ter389fs	0.53
chr1	12142528	-	A	ENST00000263932	TNFRSF8	c.1785_1786insA	p.Ter596fs	0.795
chr1	12142528	-	C	ENST00000263932	TNFRSF8	c.1785_1786insC	p.Ter596fs	0.8
chr1	12142528	-	G	ENST00000263932	TNFRSF8	c.1785dupG	p.Ter596fs	0.67
chr1	12142529	-	T	ENST00000263932	TNFRSF8	c.1786dupT	p.Ter596fs	0.8
chr1	12142529	-	C	ENST00000263932	TNFRSF8	c.1786_1787insC	p.Ter596fs	0.68
chr1	12142530	-	G	ENST00000263932	TNFRSF8	c.1787dupG	p.Ter596fs	0.83
chr1	12142530	-	C	ENST00000263932	TNFRSF8	c.1787_1788insC	p.Ter596fs	0.795
chr1	12142530	-	T	ENST00000263932	TNFRSF8	c.1787_1788insT	p.Ter596fs	0.795
chr1	12207017	-	A	ENST00000376259	TNFRSF1B	c.1383_1384insA	p.Ter462fs	0.775
chr1	12207017	-	C	ENST00000376259	TNFRSF1B	c.1383_1384insC	p.Ter462fs	0.775
chr1	12207017	-	G	ENST00000376259	TNFRSF1B	c.1383_1384insG	p.Ter462fs	0.765
chr1	12207018	-	T	ENST00000376259	TNFRSF1B	c.1384dupT	p.Ter462fs	0.775
chr1	12207018	-	C	ENST00000376259	TNFRSF1B	c.1384_1385insC	p.Ter462fs	0.795
chr1	12207019	-	C	ENST00000376259	TNFRSF1B	c.1385_1386insC	p.Ter462fs	0.74
chr1	12207019	-	T	ENST00000376259	TNFRSF1B	c.1385_1386insT	p.Ter462fs	0.74
chr1	12509021	-	A	ENST00000620676	VPS13D	c.13164_13165insA	p.Ter4389fs	0.515
chr1	12509021	-	C	ENST00000620676	VPS13D	c.13164dupC	p.Ter4389fs	0.51
chr1	12509021	-	G	ENST00000620676	VPS13D	c.13164_13165insG	p.Ter4389fs	0.51
chr1	12509022	-	T	ENST00000620676	VPS13D	c.13165dupT	p.Ter4389fs	0.51
chr1	12509022	-	C	ENST00000620676	VPS13D	c.13165_13166insC	p.Ter4389fs	0.475
chr1	12509023	-	G	ENST00000620676	VPS13D	c.13166dupG	p.Ter4389fs	0.555
chr1	12509023	-	C	ENST00000620676	VPS13D	c.13166_13167insC	p.Ter4389fs	0.545
chr1	12509023	-	T	ENST00000620676	VPS13D	c.13166_13167insT	p.Ter4389fs	0.545
chr1	12568340	-	A	ENST00000616661	DHRS3	c.908_909insT	p.Ter303fs	0.2
chr1	12568340	-	G	ENST00000616661	DHRS3	c.908_909insC	p.Ter303fs	0.2
chr1	12568342	-	A	ENST00000616661	DHRS3	c.907dupT	p.Ter303fs	0.205
chr1	12568341	-	G	ENST00000616661	DHRS3	c.907_908insC	p.Ter303fs	0.18
chr1	12666732	-	A	ENST00000376221	AADACL4	c.1221dupA	p.Ter408fs	0.45
chr1	12666732	-	C	ENST00000376221	AADACL4	c.1221_1222insC	p.Ter408fs	0.45
chr1	12666732	-	G	ENST00000376221	AADACL4	c.1221_1222insG	p.Ter408fs	0.45
chr1	12666733	-	T	ENST00000376221	AADACL4	c.1222dupT	p.Ter408fs	0.45
chr1	12666733	-	C	ENST00000376221	AADACL4	c.1222_1223insC	p.Ter408fs	0.45
chr1	12666734	-	G	ENST00000376221	AADACL4	c.1223dupG	p.Ter408fs	0.44
chr1	12666734	-	C	ENST00000376221	AADACL4	c.1223_1224insC	p.Ter408fs	0.45
chr1	12666734	-	T	ENST00000376221	AADACL4	c.1223_1224insT	p.Ter408fs	0.45
chr1	12725993	-	A	ENST00000359318	AADACL3	c.1221_1222insA	p.Ter408fs	0.865
chr1	12725993	-	C	ENST00000359318	AADACL3	c.1221_1222insC	p.Ter408fs	0.86
chr1	12725993	-	G	ENST00000359318	AADACL3	c.1221dupG	p.Ter408fs	0.85
chr1	12725994	-	T	ENST00000359318	AADACL3	c.1222dupT	p.Ter408fs	0.86
chr1	12725994	-	C	ENST00000359318	AADACL3	c.1222_1223insC	p.Ter408fs	0.84
chr1	12725995	-	G	ENST00000359318	AADACL3	c.1223dupG	p.Ter408fs	0.86
chr1	12725995	-	C	ENST00000359318	AADACL3	c.1223_1224insC	p.Ter408fs	0.855
chr1	12725995	-	T	ENST00000359318	AADACL3	c.1223_1224insT	p.Ter408fs	0.855
chr1	12760948	-	A	ENST00000614859	CFAP107	c.582_583insA	p.Ter195fs	0.63
chr1	12760948	-	C	ENST00000614859	CFAP107	c.582dupC	p.Ter195fs	0.665
chr1	12760948	-	G	ENST00000614859	CFAP107	c.582_583insG	p.Ter195fs	0.625
chr1	12760949	-	T	ENST00000614859	CFAP107	c.583dupT	p.Ter195fs	0.665
chr1	12760949	-	C	ENST00000614859	CFAP107	c.583_584insC	p.Ter195fs	0.62
chr1	12760950	-	G	ENST00000614859	CFAP107	c.584dupG	p.Ter195fs	0.625
chr1	12760950	-	C	ENST00000614859	CFAP107	c.584_585insC	p.Ter195fs	0.625
chr1	12760950	-	T	ENST00000614859	CFAP107	c.584_585insT	p.Ter195fs	0.625
chr1	12777596	-	A	ENST00000357726	PRAMEF12	c.1449_1450insA	p.Ter484fs	0.16
chr1	12777596	-	C	ENST00000357726	PRAMEF12	c.1449_1450insC	p.Ter484fs	0.125
chr1	12777596	-	G	ENST00000357726	PRAMEF12	c.1449_1450insG	p.Ter484fs	0.105
chr1	12777597	-	T	ENST00000357726	PRAMEF12	c.1450dupT	p.Ter484fs	0.125
chr1	12777597	-	C	ENST00000357726	PRAMEF12	c.1450_1451insC	p.Ter484fs	0.05
chr1	12777598	-	C	ENST00000357726	PRAMEF12	c.1451_1452insC	p.Ter484fs	0.055
chr1	12777598	-	T	ENST00000357726	PRAMEF12	c.1451_1452insT	p.Ter484fs	0.055
chr1	12795993	-	A	ENST00000332296	PRAMEF1	c.1422_1423insA	p.Ter475fs	0.075
chr1	12795993	-	C	ENST00000332296	PRAMEF1	c.1422dupC	p.Ter475fs	0.075
chr1	12795993	-	G	ENST00000332296	PRAMEF1	c.1422_1423insG	p.Ter475fs	0.07
chr1	12795994	-	T	ENST00000332296	PRAMEF1	c.1423dupT	p.Ter475fs	0.075
chr1	12795994	-	C	ENST00000332296	PRAMEF1	c.1423_1424insC	p.Ter475fs	0.055
chr1	12795995	-	C	ENST00000332296	PRAMEF1	c.1424_1425insC	p.Ter475fs	0.05
chr1	12795995	-	T	ENST00000332296	PRAMEF1	c.1424_1425insT	p.Ter475fs	0.05
chr1	12824942	-	A	ENST00000619922	PRAMEF11	c.1436_1437insT	p.Ter479fs	0.35
chr1	12824943	-	C	ENST00000619922	PRAMEF11	c.1436dupG	p.Ter479fs	0.345
chr1	12824942	-	G	ENST00000619922	PRAMEF11	c.1436_1437insC	p.Ter479fs	0.35
chr1	12824944	-	A	ENST00000619922	PRAMEF11	c.1434dupT	p.Ter479fs	0.355
chr1	12824943	-	G	ENST00000619922	PRAMEF11	c.1435_1436insC	p.Ter479fs	0.345
chr1	12847408	-	A	ENST00000317869	HNRNPCL1	c.881_882insT	p.Ter294fs	0.045
chr1	12847408	-	G	ENST00000317869	HNRNPCL1	c.881_882insC	p.Ter294fs	0.045
chr1	12847410	-	A	ENST00000317869	HNRNPCL1	c.879dupT	p.Ter294fs	0.085
chr1	12847409	-	G	ENST00000317869	HNRNPCL1	c.880_881insC	p.Ter294fs	0.075
chr1	12861776	-	A	ENST00000240189	PRAMEF2	c.1422_1423insA	p.Ter475fs	0.075
chr1	12861776	-	C	ENST00000240189	PRAMEF2	c.1422dupC	p.Ter475fs	0.075
chr1	12861776	-	G	ENST00000240189	PRAMEF2	c.1422_1423insG	p.Ter475fs	0.07
chr1	12861777	-	T	ENST00000240189	PRAMEF2	c.1423dupT	p.Ter475fs	0.075
chr1	12861777	-	C	ENST00000240189	PRAMEF2	c.1423_1424insC	p.Ter475fs	0.065
chr1	12861778	-	C	ENST00000240189	PRAMEF2	c.1424_1425insC	p.Ter475fs	0.065
chr1	12861778	-	T	ENST00000240189	PRAMEF2	c.1424_1425insT	p.Ter475fs	0.065
chr1	12879544	-	A	ENST00000235349	PRAMEF4	c.1436_1437insT	p.Ter479fs	0.33
chr1	12879545	-	C	ENST00000235349	PRAMEF4	c.1436dupG	p.Ter479fs	0.325
chr1	12879544	-	G	ENST00000235349	PRAMEF4	c.1436_1437insC	p.Ter479fs	0.33
chr1	12879546	-	A	ENST00000235349	PRAMEF4	c.1434dupT	p.Ter479fs	0.335
chr1	12879545	-	G	ENST00000235349	PRAMEF4	c.1435_1436insC	p.Ter479fs	0.32
chr1	12892916	-	A	ENST00000235347	PRAMEF10	c.1424_1425insT	p.Ter475fs	0.12
chr1	12892916	-	G	ENST00000235347	PRAMEF10	c.1424_1425insC	p.Ter475fs	0.12
chr1	12892918	-	A	ENST00000235347	PRAMEF10	c.1423dupT	p.Ter475fs	0.115
chr1	12892917	-	G	ENST00000235347	PRAMEF10	c.1423_1424insC	p.Ter475fs	0.125
chr1	12920410	-	A	ENST00000697200	PRAMEF7	c.1422_1423insA	p.Ter475fs	0.3
chr1	12920410	-	C	ENST00000697200	PRAMEF7	c.1422_1423insC	p.Ter475fs	0.295
chr1	12920410	-	G	ENST00000697200	PRAMEF7	c.1422_1423insG	p.Ter475fs	0.285
chr1	12920411	-	T	ENST00000697200	PRAMEF7	c.1423dupT	p.Ter475fs	0.295
chr1	12920411	-	C	ENST00000697200	PRAMEF7	c.1423_1424insC	p.Ter475fs	0.28
chr1	12920412	-	G	ENST00000697200	PRAMEF7	c.1424dupG	p.Ter475fs	0.285
chr1	12920412	-	C	ENST00000697200	PRAMEF7	c.1424_1425insC	p.Ter475fs	0.285
chr1	12920412	-	T	ENST00000697200	PRAMEF7	c.1424_1425insT	p.Ter475fs	0.285
chr1	12938675	-	A	ENST00000376189	PRAMEF6	c.1430_1431insT	p.Ter477fs	0.35
chr1	12938676	-	C	ENST00000376189	PRAMEF6	c.1430dupG	p.Ter477fs	0.35
chr1	12938675	-	G	ENST00000376189	PRAMEF6	c.1430_1431insC	p.Ter477fs	0.35
chr1	12938677	-	A	ENST00000376189	PRAMEF6	c.1428dupT	p.Ter477fs	0.35
chr1	12938676	-	G	ENST00000376189	PRAMEF6	c.1429_1430insC	p.Ter477fs	0.33
chr1	13049808	-	A	ENST00000436041	PRAMEF27	c.1436_1437insT	p.Ter479fs	0.7
chr1	13049809	-	C	ENST00000436041	PRAMEF27	c.1436dupG	p.Ter479fs	0.685
chr1	13049808	-	G	ENST00000436041	PRAMEF27	c.1436_1437insC	p.Ter479fs	0.7
chr1	13049810	-	A	ENST00000436041	PRAMEF27	c.1434dupT	p.Ter479fs	0.695
chr1	13049809	-	G	ENST00000436041	PRAMEF27	c.1435_1436insC	p.Ter479fs	0.685
chr1	13062203	-	A	ENST00000617807	HNRNPCL3	c.879_880insA	p.Ter294fs	0.145
chr1	13062203	-	C	ENST00000617807	HNRNPCL3	c.879_880insC	p.Ter294fs	0.14
chr1	13062203	-	G	ENST00000617807	HNRNPCL3	c.879_880insG	p.Ter294fs	0.135
chr1	13062204	-	T	ENST00000617807	HNRNPCL3	c.880dupT	p.Ter294fs	0.14
chr1	13062204	-	C	ENST00000617807	HNRNPCL3	c.880_881insC	p.Ter294fs	0.105
chr1	13062205	-	C	ENST00000617807	HNRNPCL3	c.881_882insC	p.Ter294fs	0.12
chr1	13062205	-	T	ENST00000617807	HNRNPCL3	c.881_882insT	p.Ter294fs	0.12
chr1	13077549	-	A	ENST00000619661	PRAMEF25	c.1434_1435insA	p.Ter479fs	0.77
chr1	13077549	-	C	ENST00000619661	PRAMEF25	c.1434_1435insC	p.Ter479fs	0.76
chr1	13077549	-	G	ENST00000619661	PRAMEF25	c.1434_1435insG	p.Ter479fs	0.765
chr1	13077550	-	T	ENST00000619661	PRAMEF25	c.1435dupT	p.Ter479fs	0.76
chr1	13077550	-	C	ENST00000619661	PRAMEF25	c.1435_1436insC	p.Ter479fs	0.75
chr1	13077551	-	G	ENST00000619661	PRAMEF25	c.1436dupG	p.Ter479fs	0.75
chr1	13077551	-	C	ENST00000619661	PRAMEF25	c.1436_1437insC	p.Ter479fs	0.765
chr1	13077551	-	T	ENST00000619661	PRAMEF25	c.1436_1437insT	p.Ter479fs	0.765
chr1	13115519	-	A	ENST00000621994	HNRNPCL2	c.881_882insT	p.Ter294fs	0.04
chr1	13115519	-	G	ENST00000621994	HNRNPCL2	c.881_882insC	p.Ter294fs	0.04
chr1	13115521	-	A	ENST00000621994	HNRNPCL2	c.879dupT	p.Ter294fs	0.07
chr1	13115520	-	G	ENST00000621994	HNRNPCL2	c.880_881insC	p.Ter294fs	0.055
chr1	13149237	-	A	ENST00000624207	PRAMEF26	c.1436_1437insT	p.Ter479fs	0.695
chr1	13149238	-	C	ENST00000624207	PRAMEF26	c.1436dupG	p.Ter479fs	0.68
chr1	13149237	-	G	ENST00000624207	PRAMEF26	c.1436_1437insC	p.Ter479fs	0.695
chr1	13149239	-	A	ENST00000624207	PRAMEF26	c.1434dupT	p.Ter479fs	0.695
chr1	13149238	-	G	ENST00000624207	PRAMEF26	c.1435_1436insC	p.Ter479fs	0.68
chr1	13164586	-	A	ENST00000323770	HNRNPCL4	c.881_882insT	p.Ter294fs	0.075
chr1	13164586	-	G	ENST00000323770	HNRNPCL4	c.881_882insC	p.Ter294fs	0.075
chr1	13164588	-	A	ENST00000323770	HNRNPCL4	c.879dupT	p.Ter294fs	0.105
chr1	13164587	-	G	ENST00000323770	HNRNPCL4	c.880_881insC	p.Ter294fs	0.08
chr1	13179129	-	A	ENST00000415919	PRAMEF9	c.1434_1435insA	p.Ter479fs	0.67
chr1	13179129	-	C	ENST00000415919	PRAMEF9	c.1434_1435insC	p.Ter479fs	0.665
chr1	13179129	-	G	ENST00000415919	PRAMEF9	c.1434_1435insG	p.Ter479fs	0.665
chr1	13179130	-	T	ENST00000415919	PRAMEF9	c.1435dupT	p.Ter479fs	0.665
chr1	13179130	-	C	ENST00000415919	PRAMEF9	c.1435_1436insC	p.Ter479fs	0.65
chr1	13179131	-	G	ENST00000415919	PRAMEF9	c.1436dupG	p.Ter479fs	0.65
chr1	13179131	-	C	ENST00000415919	PRAMEF9	c.1436_1437insC	p.Ter479fs	0.665
chr1	13179131	-	T	ENST00000415919	PRAMEF9	c.1436_1437insT	p.Ter479fs	0.665
chr1	13196823	-	A	ENST00000625019	PRAMEF13	c.1424_1425insT	p.Ter475fs	0.145
chr1	13196823	-	G	ENST00000625019	PRAMEF13	c.1424_1425insC	p.Ter475fs	0.145
chr1	13196825	-	A	ENST00000625019	PRAMEF13	c.1423dupT	p.Ter475fs	0.155
chr1	13196824	-	G	ENST00000625019	PRAMEF13	c.1423_1424insC	p.Ter475fs	0.145
chr1	13223332	-	A	ENST00000624297	PRAMEF18	c.1439_1440insT	p.Ter480fs	0.575
chr1	13223332	-	G	ENST00000624297	PRAMEF18	c.1439_1440insC	p.Ter480fs	0.575
chr1	13223334	-	A	ENST00000624297	PRAMEF18	c.1438dupT	p.Ter480fs	0.575
chr1	13223333	-	G	ENST00000624297	PRAMEF18	c.1438_1439insC	p.Ter480fs	0.57
chr1	13263108	-	A	ENST00000622421	PRAMEF5	c.1428_1429insA	p.Ter477fs	0.675
chr1	13263108	-	C	ENST00000622421	PRAMEF5	c.1428_1429insC	p.Ter477fs	0.67
chr1	13263108	-	G	ENST00000622421	PRAMEF5	c.1428_1429insG	p.Ter477fs	0.66
chr1	13263109	-	T	ENST00000622421	PRAMEF5	c.1429dupT	p.Ter477fs	0.67
chr1	13263109	-	C	ENST00000622421	PRAMEF5	c.1429_1430insC	p.Ter477fs	0.66
chr1	13263110	-	G	ENST00000622421	PRAMEF5	c.1430dupG	p.Ter477fs	0.655
chr1	13263110	-	C	ENST00000622421	PRAMEF5	c.1430_1431insC	p.Ter477fs	0.665
chr1	13263110	-	T	ENST00000622421	PRAMEF5	c.1430_1431insT	p.Ter477fs	0.665
chr1	13281371	-	A	ENST00000357367	PRAMEF8	c.1424_1425insT	p.Ter475fs	0.675
chr1	13281372	-	C	ENST00000357367	PRAMEF8	c.1424dupG	p.Ter475fs	0.66
chr1	13281371	-	G	ENST00000357367	PRAMEF8	c.1424_1425insC	p.Ter475fs	0.675
chr1	13281373	-	A	ENST00000357367	PRAMEF8	c.1422dupT	p.Ter475fs	0.675
chr1	13281372	-	G	ENST00000357367	PRAMEF8	c.1423_1424insC	p.Ter475fs	0.66
chr1	13308884	-	A	ENST00000437300	PRAMEF33	c.1422_1423insA	p.Ter475fs	0.115
chr1	13308884	-	C	ENST00000437300	PRAMEF33	c.1422dupC	p.Ter475fs	0.115
chr1	13308884	-	G	ENST00000437300	PRAMEF33	c.1422_1423insG	p.Ter475fs	0.125
chr1	13308885	-	T	ENST00000437300	PRAMEF33	c.1423dupT	p.Ter475fs	0.115
chr1	13308885	-	C	ENST00000437300	PRAMEF33	c.1423_1424insC	p.Ter475fs	0.11
chr1	13308886	-	C	ENST00000437300	PRAMEF33	c.1424_1425insC	p.Ter475fs	0.115
chr1	13308886	-	T	ENST00000437300	PRAMEF33	c.1424_1425insT	p.Ter475fs	0.115
chr1	13322261	-	A	ENST00000376152	PRAMEF15	c.1434_1435insA	p.Ter479fs	0.68
chr1	13322261	-	C	ENST00000376152	PRAMEF15	c.1434_1435insC	p.Ter479fs	0.675
chr1	13322261	-	G	ENST00000376152	PRAMEF15	c.1434_1435insG	p.Ter479fs	0.675
chr1	13322262	-	T	ENST00000376152	PRAMEF15	c.1435dupT	p.Ter479fs	0.675
chr1	13322262	-	C	ENST00000376152	PRAMEF15	c.1435_1436insC	p.Ter479fs	0.66
chr1	13322263	-	G	ENST00000376152	PRAMEF15	c.1436dupG	p.Ter479fs	0.66
chr1	13322263	-	C	ENST00000376152	PRAMEF15	c.1436_1437insC	p.Ter479fs	0.675
chr1	13322263	-	T	ENST00000376152	PRAMEF15	c.1436_1437insT	p.Ter479fs	0.675
chr1	13342528	-	A	ENST00000334600	PRAMEF14	c.1424_1425insT	p.Ter475fs	0.225
chr1	13342528	-	G	ENST00000334600	PRAMEF14	c.1424_1425insC	p.Ter475fs	0.225
chr1	13342530	-	A	ENST00000334600	PRAMEF14	c.1423dupT	p.Ter475fs	0.235
chr1	13342529	-	G	ENST00000334600	PRAMEF14	c.1423_1424insC	p.Ter475fs	0.225
chr1	13369067	-	A	ENST00000376101	PRAMEF19	c.1439_1440insT	p.Ter480fs	0.685
chr1	13369067	-	G	ENST00000376101	PRAMEF19	c.1439_1440insC	p.Ter480fs	0.685
chr1	13369069	-	A	ENST00000376101	PRAMEF19	c.1438dupT	p.Ter480fs	0.68
chr1	13369068	-	G	ENST00000376101	PRAMEF19	c.1438_1439insC	p.Ter480fs	0.685
chr1	13392499	-	A	ENST00000376098	PRAMEF17	c.1422_1423insA	p.Ter475fs	0.08
chr1	13392499	-	C	ENST00000376098	PRAMEF17	c.1422_1423insC	p.Ter475fs	0.08
chr1	13392499	-	G	ENST00000376098	PRAMEF17	c.1422_1423insG	p.Ter475fs	0.085
chr1	13392500	-	T	ENST00000376098	PRAMEF17	c.1423dupT	p.Ter475fs	0.08
chr1	13392500	-	C	ENST00000376098	PRAMEF17	c.1423_1424insC	p.Ter475fs	0.07
chr1	13392501	-	C	ENST00000376098	PRAMEF17	c.1424_1425insC	p.Ter475fs	0.075
chr1	13392501	-	T	ENST00000376098	PRAMEF17	c.1424_1425insT	p.Ter475fs	0.075
chr1	13421255	-	A	ENST00000602960	PRAMEF20	c.1425_1426insA	p.Ter476fs	0.375
chr1	13421255	-	C	ENST00000602960	PRAMEF20	c.1425_1426insC	p.Ter476fs	0.36
chr1	13421255	-	G	ENST00000602960	PRAMEF20	c.1425_1426insG	p.Ter476fs	0.355
chr1	13421256	-	T	ENST00000602960	PRAMEF20	c.1426dupT	p.Ter476fs	0.36
chr1	13421256	-	C	ENST00000602960	PRAMEF20	c.1426_1427insC	p.Ter476fs	0.35
chr1	13421257	-	G	ENST00000602960	PRAMEF20	c.1427dupG	p.Ter476fs	0.36
chr1	13421257	-	C	ENST00000602960	PRAMEF20	c.1427_1428insC	p.Ter476fs	0.35
chr1	13421257	-	T	ENST00000602960	PRAMEF20	c.1427_1428insT	p.Ter476fs	0.35
chr1	13475846	-	A	ENST00000376085	LRRC38	c.884_885insT	p.Ter295fs	0.795
chr1	13475847	-	C	ENST00000376085	LRRC38	c.884dupG	p.Ter295fs	0.79
chr1	13475846	-	G	ENST00000376085	LRRC38	c.884_885insC	p.Ter295fs	0.795
chr1	13475848	-	A	ENST00000376085	LRRC38	c.883dupT	p.Ter295fs	0.79
chr1	13475847	-	G	ENST00000376085	LRRC38	c.883_884insC	p.Ter295fs	0.79
chr1	13615908	-	A	ENST00000621990	PDPN	c.486_487insA	p.Ter163fs	0.185
chr1	13615908	-	C	ENST00000621990	PDPN	c.486dupC	p.Ter163fs	0.185
chr1	13615908	-	G	ENST00000621990	PDPN	c.486_487insG	p.Ter163fs	0.175
chr1	13615909	-	T	ENST00000621990	PDPN	c.487dupT	p.Ter163fs	0.185
chr1	13615909	-	C	ENST00000621990	PDPN	c.487_488insC	p.Ter163fs	0.145
chr1	13615910	-	C	ENST00000621990	PDPN	c.488_489insC	p.Ter163fs	0.165
chr1	13615910	-	T	ENST00000621990	PDPN	c.488_489insT	p.Ter163fs	0.165
chr1	13816544	-	A	ENST00000311066	PRDM2	c.5154_5155insA	p.Ter1719fs	0.66
chr1	13816544	-	G	ENST00000311066	PRDM2	c.5154dupG	p.Ter1719fs	0.65
chr1	15114632	-	A	ENST00000376030	KAZN	c.2325_2326insA	p.Ter776fs	0.605
chr1	15114632	-	C	ENST00000376030	KAZN	c.2325_2326insC	p.Ter776fs	0.585
chr1	15114632	-	G	ENST00000376030	KAZN	c.2325dupG	p.Ter776fs	0.57
chr1	15114633	-	T	ENST00000376030	KAZN	c.2326dupT	p.Ter776fs	0.585
chr1	15114633	-	C	ENST00000376030	KAZN	c.2326_2327insC	p.Ter776fs	0.555
chr1	15114634	-	C	ENST00000376030	KAZN	c.2327_2328insC	p.Ter776fs	0.53
chr1	15114634	-	T	ENST00000376030	KAZN	c.2327_2328insT	p.Ter776fs	0.53
chr1	15219740	-	A	ENST00000376008	TMEM51	c.759_760insA	p.Ter254fs	0.25
chr1	15219740	-	C	ENST00000376008	TMEM51	c.759dupC	p.Ter254fs	0.25
chr1	15219740	-	G	ENST00000376008	TMEM51	c.759_760insG	p.Ter254fs	0.23
chr1	15219741	-	T	ENST00000376008	TMEM51	c.760dupT	p.Ter254fs	0.25
chr1	15219741	-	C	ENST00000376008	TMEM51	c.760_761insC	p.Ter254fs	0.215
chr1	15219742	-	G	ENST00000376008	TMEM51	c.761dupG	p.Ter254fs	0.225
chr1	15219742	-	C	ENST00000376008	TMEM51	c.761_762insC	p.Ter254fs	0.23
chr1	15219742	-	T	ENST00000376008	TMEM51	c.761_762insT	p.Ter254fs	0.23
chr1	15397410	-	A	ENST00000688493	FHAD1	c.4437_4438insA	p.Ter1480fs	0.53
chr1	15397410	-	C	ENST00000688493	FHAD1	c.4437dupC	p.Ter1480fs	0.56
chr1	15397410	-	G	ENST00000688493	FHAD1	c.4437_4438insG	p.Ter1480fs	0.535
chr1	15397411	-	T	ENST00000688493	FHAD1	c.4438dupT	p.Ter1480fs	0.56
chr1	15397411	-	C	ENST00000688493	FHAD1	c.4438_4439insC	p.Ter1480fs	0.525
chr1	15397412	-	C	ENST00000688493	FHAD1	c.4439_4440insC	p.Ter1480fs	0.54
chr1	15397412	-	T	ENST00000688493	FHAD1	c.4439_4440insT	p.Ter1480fs	0.54
chr1	15428721	-	A	ENST00000375980	EFHD2	c.720_721insA	p.Ter241fs	0.79
chr1	15428721	-	C	ENST00000375980	EFHD2	c.720_721insC	p.Ter241fs	0.805
chr1	15428721	-	G	ENST00000375980	EFHD2	c.720dupG	p.Ter241fs	0.8
chr1	15428722	-	T	ENST00000375980	EFHD2	c.721dupT	p.Ter241fs	0.805
chr1	15428722	-	C	ENST00000375980	EFHD2	c.721_722insC	p.Ter241fs	0.805
chr1	15428723	-	C	ENST00000375980	EFHD2	c.722_723insC	p.Ter241fs	0.8
chr1	15428723	-	T	ENST00000375980	EFHD2	c.722_723insT	p.Ter241fs	0.8
chr1	15446586	-	A	ENST00000375949	CTRC	c.804_805insA	p.Ter269fs	0.69
chr1	15446586	-	C	ENST00000375949	CTRC	c.804_805insC	p.Ter269fs	0.705
chr1	15446586	-	G	ENST00000375949	CTRC	c.804dupG	p.Ter269fs	0.7
chr1	15446587	-	T	ENST00000375949	CTRC	c.805dupT	p.Ter269fs	0.705
chr1	15446587	-	C	ENST00000375949	CTRC	c.805_806insC	p.Ter269fs	0.685
chr1	15446588	-	G	ENST00000375949	CTRC	c.806dupG	p.Ter269fs	0.695
chr1	15446588	-	C	ENST00000375949	CTRC	c.806_807insC	p.Ter269fs	0.695
chr1	15446588	-	T	ENST00000375949	CTRC	c.806_807insT	p.Ter269fs	0.695
chr1	15472004	-	A	ENST00000359621	CELA2A	c.807_808insA	p.Ter270fs	0.225
chr1	15472004	-	C	ENST00000359621	CELA2A	c.807dupC	p.Ter270fs	0.265
chr1	15472004	-	G	ENST00000359621	CELA2A	c.807_808insG	p.Ter270fs	0.24
chr1	15472005	-	T	ENST00000359621	CELA2A	c.808dupT	p.Ter270fs	0.265
chr1	15472005	-	C	ENST00000359621	CELA2A	c.808_809insC	p.Ter270fs	0.285
chr1	15472006	-	C	ENST00000359621	CELA2A	c.809_810insC	p.Ter270fs	0.215
chr1	15472006	-	T	ENST00000359621	CELA2A	c.809_810insT	p.Ter270fs	0.215
chr1	15491309	-	A	ENST00000375910	CELA2B	c.807_808insA	p.Ter270fs	0.215
chr1	15491309	-	C	ENST00000375910	CELA2B	c.807dupC	p.Ter270fs	0.255
chr1	15491309	-	G	ENST00000375910	CELA2B	c.807_808insG	p.Ter270fs	0.235
chr1	15491310	-	T	ENST00000375910	CELA2B	c.808dupT	p.Ter270fs	0.255
chr1	15491310	-	C	ENST00000375910	CELA2B	c.808_809insC	p.Ter270fs	0.27
chr1	15491311	-	C	ENST00000375910	CELA2B	c.809_810insC	p.Ter270fs	0.225
chr1	15491311	-	T	ENST00000375910	CELA2B	c.809_810insT	p.Ter270fs	0.225
chr1	15492943	-	A	ENST00000333868	CASP9	c.1250_1251insT	p.Ter417fs	0.41
chr1	15492943	-	G	ENST00000333868	CASP9	c.1250_1251insC	p.Ter417fs	0.41
chr1	15492945	-	A	ENST00000333868	CASP9	c.1249dupT	p.Ter417fs	0.415
chr1	15492944	-	G	ENST00000333868	CASP9	c.1249_1250insC	p.Ter417fs	0.425
chr1	15568174	-	A	ENST00000375847	DNAJC16	c.2346_2347insA	p.Ter783fs	0.26
chr1	15568174	-	C	ENST00000375847	DNAJC16	c.2346dupC	p.Ter783fs	0.265
chr1	15568174	-	G	ENST00000375847	DNAJC16	c.2346_2347insG	p.Ter783fs	0.255
chr1	15568175	-	T	ENST00000375847	DNAJC16	c.2347dupT	p.Ter783fs	0.265
chr1	15568175	-	C	ENST00000375847	DNAJC16	c.2347_2348insC	p.Ter783fs	0.225
chr1	15568176	-	G	ENST00000375847	DNAJC16	c.2348dupG	p.Ter783fs	0.42
chr1	15568176	-	C	ENST00000375847	DNAJC16	c.2348_2349insC	p.Ter783fs	0.25
chr1	15568176	-	T	ENST00000375847	DNAJC16	c.2348_2349insT	p.Ter783fs	0.25
chr1	15573651	-	A	ENST00000375826	AGMAT	c.1058_1059insT	p.Ter353fs	0.565
chr1	15573652	-	C	ENST00000375826	AGMAT	c.1058dupG	p.Ter353fs	0.57
chr1	15573651	-	G	ENST00000375826	AGMAT	c.1058_1059insC	p.Ter353fs	0.565
chr1	15573653	-	A	ENST00000375826	AGMAT	c.1057dupT	p.Ter353fs	0.59
chr1	15573652	-	G	ENST00000375826	AGMAT	c.1057_1058insC	p.Ter353fs	0.57
chr1	15656630	-	A	ENST00000480945	DDI2	c.1197dupA	p.Ter400fs	0.86
chr1	15656630	-	C	ENST00000480945	DDI2	c.1197_1198insC	p.Ter400fs	0.86
chr1	15656630	-	G	ENST00000480945	DDI2	c.1197_1198insG	p.Ter400fs	0.855
chr1	15661719	-	A	ENST00000345034	RSC1A1	c.1851dupA	p.Ter618fs	0.765
chr1	15661719	-	C	ENST00000345034	RSC1A1	c.1851_1852insC	p.Ter618fs	0.87
chr1	15661719	-	G	ENST00000345034	RSC1A1	c.1851_1852insG	p.Ter618fs	0.77
chr1	15661720	-	T	ENST00000345034	RSC1A1	c.1852dupT	p.Ter618fs	0.87
chr1	15661720	-	C	ENST00000345034	RSC1A1	c.1852_1853insC	p.Ter618fs	0.77
chr1	15661721	-	G	ENST00000345034	RSC1A1	c.1853dupG	p.Ter618fs	0.765
chr1	15661721	-	C	ENST00000345034	RSC1A1	c.1853_1854insC	p.Ter618fs	0.76
chr1	15661721	-	T	ENST00000345034	RSC1A1	c.1853_1854insT	p.Ter618fs	0.76
chr1	15733931	-	A	ENST00000375799	PLEKHM2	c.3057_3058insA	p.Ter1020fs	0.91
chr1	15733931	-	C	ENST00000375799	PLEKHM2	c.3057dupC	p.Ter1020fs	0.91
chr1	15733931	-	G	ENST00000375799	PLEKHM2	c.3057_3058insG	p.Ter1020fs	0.91
chr1	15733932	-	T	ENST00000375799	PLEKHM2	c.3058dupT	p.Ter1020fs	0.91
chr1	15733932	-	C	ENST00000375799	PLEKHM2	c.3058_3059insC	p.Ter1020fs	0.91
chr1	15733933	-	G	ENST00000375799	PLEKHM2	c.3059dupG	p.Ter1020fs	0.905
chr1	15733933	-	C	ENST00000375799	PLEKHM2	c.3059_3060insC	p.Ter1020fs	0.905
chr1	15733933	-	T	ENST00000375799	PLEKHM2	c.3059_3060insT	p.Ter1020fs	0.905
chr1	15739403	-	A	ENST00000294454	SLC25A34	c.912_913insA	p.Ter305fs	0.145
chr1	15739403	-	C	ENST00000294454	SLC25A34	c.912dupC	p.Ter305fs	0.17
chr1	15739403	-	G	ENST00000294454	SLC25A34	c.912_913insG	p.Ter305fs	0.15
chr1	15739404	-	T	ENST00000294454	SLC25A34	c.913dupT	p.Ter305fs	0.17
chr1	15739404	-	C	ENST00000294454	SLC25A34	c.913_914insC	p.Ter305fs	0.19
chr1	15739405	-	C	ENST00000294454	SLC25A34	c.914_915insC	p.Ter305fs	0.135
chr1	15739405	-	T	ENST00000294454	SLC25A34	c.914_915insT	p.Ter305fs	0.135
chr1	15747629	-	A	ENST00000375782	TMEM82	c.1029_1030insA	p.Ter344fs	0.22
chr1	15747629	-	C	ENST00000375782	TMEM82	c.1029_1030insC	p.Ter344fs	0.24
chr1	15747629	-	G	ENST00000375782	TMEM82	c.1029_1030insG	p.Ter344fs	0.235
chr1	15747630	-	T	ENST00000375782	TMEM82	c.1030dupT	p.Ter344fs	0.24
chr1	15747630	-	C	ENST00000375782	TMEM82	c.1030_1031insC	p.Ter344fs	0.185
chr1	15747631	-	G	ENST00000375782	TMEM82	c.1031dupG	p.Ter344fs	0.215
chr1	15747631	-	C	ENST00000375782	TMEM82	c.1031_1032insC	p.Ter344fs	0.245
chr1	15747631	-	T	ENST00000375782	TMEM82	c.1031_1032insT	p.Ter344fs	0.245
chr1	15784658	-	A	ENST00000375766	FBLIM1	c.1119_1120insA	p.Ter374fs	0.185
chr1	15784658	-	C	ENST00000375766	FBLIM1	c.1119dupC	p.Ter374fs	0.195
chr1	15784658	-	G	ENST00000375766	FBLIM1	c.1119_1120insG	p.Ter374fs	0.19
chr1	15784659	-	T	ENST00000375766	FBLIM1	c.1120dupT	p.Ter374fs	0.195
chr1	15784659	-	C	ENST00000375766	FBLIM1	c.1120_1121insC	p.Ter374fs	0.145
chr1	15784660	-	G	ENST00000375766	FBLIM1	c.1121dupG	p.Ter374fs	0.245
chr1	15784660	-	C	ENST00000375766	FBLIM1	c.1121_1122insC	p.Ter374fs	0.175
chr1	15784660	-	T	ENST00000375766	FBLIM1	c.1121_1122insT	p.Ter374fs	0.175
chr1	15939424	-	A	ENST00000375759	SPEN	c.10992_10993insA	p.Ter3665fs	0.47
chr1	15939424	-	C	ENST00000375759	SPEN	c.10992_10993insC	p.Ter3665fs	0.48
chr1	15939424	-	G	ENST00000375759	SPEN	c.10992dupG	p.Ter3665fs	0.475
chr1	15939425	-	T	ENST00000375759	SPEN	c.10993dupT	p.Ter3665fs	0.48
chr1	15939425	-	C	ENST00000375759	SPEN	c.10993_10994insC	p.Ter3665fs	0.435
chr1	15939426	-	G	ENST00000375759	SPEN	c.10994dupG	p.Ter3665fs	0.425
chr1	15939426	-	C	ENST00000375759	SPEN	c.10994_10995insC	p.Ter3665fs	0.45
chr1	15939426	-	T	ENST00000375759	SPEN	c.10994_10995insT	p.Ter3665fs	0.45
chr1	15941969	-	A	ENST00000375743	ZBTB17	c.2411_2412insT	p.Ter804fs	0.63
chr1	15941970	-	C	ENST00000375743	ZBTB17	c.2411dupG	p.Ter804fs	0.62
chr1	15941969	-	G	ENST00000375743	ZBTB17	c.2411_2412insC	p.Ter804fs	0.63
chr1	15941971	-	A	ENST00000375743	ZBTB17	c.2410dupT	p.Ter804fs	0.655
chr1	15941970	-	G	ENST00000375743	ZBTB17	c.2410_2411insC	p.Ter804fs	0.615
chr1	16006343	-	A	ENST00000329454	SRARP	c.507_508insA	p.Ter170fs	0.16
chr1	16006343	-	C	ENST00000329454	SRARP	c.507_508insC	p.Ter170fs	0.16
chr1	16006343	-	G	ENST00000329454	SRARP	c.507_508insG	p.Ter170fs	0.155
chr1	16006344	-	T	ENST00000329454	SRARP	c.508dupT	p.Ter170fs	0.16
chr1	16006344	-	C	ENST00000329454	SRARP	c.508_509insC	p.Ter170fs	0.12
chr1	16006345	-	C	ENST00000329454	SRARP	c.509_510insC	p.Ter170fs	0.095
chr1	16006345	-	T	ENST00000329454	SRARP	c.509_510insT	p.Ter170fs	0.095
chr1	16015580	-	A	ENST00000311890	HSPB7	c.512_513insT	p.Ter171fs	0.67
chr1	16015581	-	C	ENST00000311890	HSPB7	c.512dupG	p.Ter171fs	0.675
chr1	16015580	-	G	ENST00000311890	HSPB7	c.512_513insC	p.Ter171fs	0.67
chr1	16015582	-	A	ENST00000311890	HSPB7	c.511dupT	p.Ter171fs	0.685
chr1	16015581	-	G	ENST00000311890	HSPB7	c.511_512insC	p.Ter171fs	0.675
chr1	16033655	-	A	ENST00000331433	CLCNKA	c.2061_2062insA	p.Ter688fs	0.6
chr1	16033655	-	C	ENST00000331433	CLCNKA	c.2061_2062insC	p.Ter688fs	0.615
chr1	16033655	-	G	ENST00000331433	CLCNKA	c.2061dupG	p.Ter688fs	0.61
chr1	16033656	-	T	ENST00000331433	CLCNKA	c.2062dupT	p.Ter688fs	0.615
chr1	16033656	-	C	ENST00000331433	CLCNKA	c.2062_2063insC	p.Ter688fs	0.585
chr1	16033657	-	G	ENST00000331433	CLCNKA	c.2063dupG	p.Ter688fs	0.58
chr1	16033657	-	C	ENST00000331433	CLCNKA	c.2063_2064insC	p.Ter688fs	0.61
chr1	16033657	-	T	ENST00000331433	CLCNKA	c.2063_2064insT	p.Ter688fs	0.61
chr1	16056913	-	A	ENST00000375679	CLCNKB	c.2061_2062insA	p.Ter688fs	0.51
chr1	16056913	-	C	ENST00000375679	CLCNKB	c.2061_2062insC	p.Ter688fs	0.525
chr1	16056913	-	G	ENST00000375679	CLCNKB	c.2061dupG	p.Ter688fs	0.52
chr1	16056914	-	T	ENST00000375679	CLCNKB	c.2062dupT	p.Ter688fs	0.525
chr1	16056914	-	C	ENST00000375679	CLCNKB	c.2062_2063insC	p.Ter688fs	0.49
chr1	16056915	-	G	ENST00000375679	CLCNKB	c.2063dupG	p.Ter688fs	0.495
chr1	16056915	-	C	ENST00000375679	CLCNKB	c.2063_2064insC	p.Ter688fs	0.525
chr1	16056915	-	T	ENST00000375679	CLCNKB	c.2063_2064insT	p.Ter688fs	0.525
chr1	16058437	-	A	ENST00000375662	FAM131C	c.842_843insT	p.Ter281fs	0.73
chr1	16058438	-	C	ENST00000375662	FAM131C	c.842dupG	p.Ter281fs	0.73
chr1	16058437	-	G	ENST00000375662	FAM131C	c.842_843insC	p.Ter281fs	0.73
chr1	16058439	-	A	ENST00000375662	FAM131C	c.841dupT	p.Ter281fs	0.735
chr1	16058438	-	G	ENST00000375662	FAM131C	c.841_842insC	p.Ter281fs	0.72
chr1	16125215	-	A	ENST00000358432	EPHA2	c.2930_2931insT	p.Ter977fs	0.91
chr1	16125216	-	C	ENST00000358432	EPHA2	c.2930dupG	p.Ter977fs	0.91
chr1	16125215	-	G	ENST00000358432	EPHA2	c.2930_2931insC	p.Ter977fs	0.91
chr1	16125217	-	A	ENST00000358432	EPHA2	c.2929dupT	p.Ter977fs	0.91
chr1	16125216	-	G	ENST00000358432	EPHA2	c.2929_2930insC	p.Ter977fs	0.91
chr1	16198587	-	A	ENST00000270747	ARHGEF19	c.2408_2409insT	p.Ter803fs	0.685
chr1	16198588	-	C	ENST00000270747	ARHGEF19	c.2408dupG	p.Ter803fs	0.65
chr1	16198587	-	G	ENST00000270747	ARHGEF19	c.2408_2409insC	p.Ter803fs	0.685
chr1	16198589	-	A	ENST00000270747	ARHGEF19	c.2407dupT	p.Ter803fs	0.665
chr1	16198588	-	G	ENST00000270747	ARHGEF19	c.2407_2408insC	p.Ter803fs	0.66
chr1	16232048	-	A	ENST00000375599	CPLANE2	c.776_777insT	p.Ter259fs	0.32
chr1	16232049	-	C	ENST00000375599	CPLANE2	c.776dupG	p.Ter259fs	0.32
chr1	16232048	-	G	ENST00000375599	CPLANE2	c.776_777insC	p.Ter259fs	0.32
chr1	16232050	-	A	ENST00000375599	CPLANE2	c.775dupT	p.Ter259fs	0.32
chr1	16232049	-	G	ENST00000375599	CPLANE2	c.775_776insC	p.Ter259fs	0.32
chr1	16250670	-	A	ENST00000375592	FBXO42	c.2153_2154insT	p.Ter718fs	0.89
chr1	16250670	-	G	ENST00000375592	FBXO42	c.2153_2154insC	p.Ter718fs	0.89
chr1	16250672	-	A	ENST00000375592	FBXO42	c.2152dupT	p.Ter718fs	0.93
chr1	16250671	-	G	ENST00000375592	FBXO42	c.2152_2153insC	p.Ter718fs	0.89
chr1	16395137	-	A	ENST00000401088	SZRD1	c.456dupA	p.Ter153fs	0.9
chr1	16395137	-	C	ENST00000401088	SZRD1	c.456_457insC	p.Ter153fs	0.895
chr1	16395137	-	G	ENST00000401088	SZRD1	c.456_457insG	p.Ter153fs	0.895
chr1	16395138	-	T	ENST00000401088	SZRD1	c.457dupT	p.Ter153fs	0.895
chr1	16395138	-	C	ENST00000401088	SZRD1	c.457_458insC	p.Ter153fs	0.895
chr1	16395139	-	C	ENST00000401088	SZRD1	c.458_459insC	p.Ter153fs	0.885
chr1	16395139	-	T	ENST00000401088	SZRD1	c.458_459insT	p.Ter153fs	0.885
chr1	16398765	-	A	ENST00000335496	SPATA21	c.1409_1410insT	p.Ter470fs	0.72
chr1	16398766	-	C	ENST00000335496	SPATA21	c.1409dupG	p.Ter470fs	0.72
chr1	16398765	-	G	ENST00000335496	SPATA21	c.1409_1410insC	p.Ter470fs	0.72
chr1	16398767	-	A	ENST00000335496	SPATA21	c.1408dupT	p.Ter470fs	0.725
chr1	16398766	-	G	ENST00000335496	SPATA21	c.1408_1409insC	p.Ter470fs	0.71
chr1	16972443	-	A	ENST00000375541	CROCC	c.6051dupA	p.Ter2018fs	0.78
chr1	16972443	-	C	ENST00000375541	CROCC	c.6051_6052insC	p.Ter2018fs	0.795
chr1	16972443	-	G	ENST00000375541	CROCC	c.6051_6052insG	p.Ter2018fs	0.79
chr1	16972444	-	T	ENST00000375541	CROCC	c.6052dupT	p.Ter2018fs	0.795
chr1	16972444	-	C	ENST00000375541	CROCC	c.6052_6053insC	p.Ter2018fs	0.79
chr1	16972445	-	G	ENST00000375541	CROCC	c.6053dupG	p.Ter2018fs	0.79
chr1	16972445	-	C	ENST00000375541	CROCC	c.6053_6054insC	p.Ter2018fs	0.8
chr1	16972445	-	T	ENST00000375541	CROCC	c.6053_6054insT	p.Ter2018fs	0.8
chr1	16974920	-	A	ENST00000375535	MFAP2	c.551_552insT	p.Ter184fs	0.39
chr1	16974920	-	G	ENST00000375535	MFAP2	c.551_552insC	p.Ter184fs	0.39
chr1	16974922	-	A	ENST00000375535	MFAP2	c.550dupT	p.Ter184fs	0.395
chr1	16974921	-	G	ENST00000375535	MFAP2	c.550_551insC	p.Ter184fs	0.38
chr1	17018881	-	A	ENST00000375499	SDHB	c.842_843insT	p.Ter281fs	0.9
chr1	17018881	-	G	ENST00000375499	SDHB	c.842_843insC	p.Ter281fs	0.9
chr1	17018883	-	A	ENST00000375499	SDHB	c.840dupT	p.Ter281fs	0.91
chr1	17018882	-	G	ENST00000375499	SDHB	c.841_842insC	p.Ter281fs	0.905
chr1	17069044	-	A	ENST00000375486	PADI2	c.1997_1998insT	p.Ter666fs	0.705
chr1	17069045	-	C	ENST00000375486	PADI2	c.1997dupG	p.Ter666fs	0.705
chr1	17069044	-	G	ENST00000375486	PADI2	c.1997_1998insC	p.Ter666fs	0.705
chr1	17069046	-	A	ENST00000375486	PADI2	c.1996dupT	p.Ter666fs	0.705
chr1	17069045	-	G	ENST00000375486	PADI2	c.1996_1997insC	p.Ter666fs	0.68
chr1	17244240	-	A	ENST00000375471	PADI1	c.1989_1990insA	p.Ter664fs	0.645
chr1	17244240	-	C	ENST00000375471	PADI1	c.1989dupC	p.Ter664fs	0.655
chr1	17244240	-	G	ENST00000375471	PADI1	c.1989_1990insG	p.Ter664fs	0.65
chr1	17244241	-	T	ENST00000375471	PADI1	c.1990dupT	p.Ter664fs	0.655
chr1	17244241	-	C	ENST00000375471	PADI1	c.1990_1991insC	p.Ter664fs	0.65
chr1	17244242	-	G	ENST00000375471	PADI1	c.1991dupG	p.Ter664fs	0.64
chr1	17244242	-	C	ENST00000375471	PADI1	c.1991_1992insC	p.Ter664fs	0.64
chr1	17244242	-	T	ENST00000375471	PADI1	c.1991_1992insT	p.Ter664fs	0.64
chr1	17283076	-	A	ENST00000375460	PADI3	c.1992_1993insA	p.Ter665fs	0.38
chr1	17283076	-	C	ENST00000375460	PADI3	c.1992dupC	p.Ter665fs	0.435
chr1	17283076	-	G	ENST00000375460	PADI3	c.1992_1993insG	p.Ter665fs	0.39
chr1	17283077	-	T	ENST00000375460	PADI3	c.1993dupT	p.Ter665fs	0.435
chr1	17283077	-	C	ENST00000375460	PADI3	c.1993_1994insC	p.Ter665fs	0.385
chr1	17283078	-	G	ENST00000375460	PADI3	c.1994dupG	p.Ter665fs	0.38
chr1	17283078	-	C	ENST00000375460	PADI3	c.1994_1995insC	p.Ter665fs	0.385
chr1	17283078	-	T	ENST00000375460	PADI3	c.1994_1995insT	p.Ter665fs	0.385
chr1	17363752	-	A	ENST00000375448	PADI4	c.1989_1990insA	p.Ter664fs	0.665
chr1	17363752	-	C	ENST00000375448	PADI4	c.1989dupC	p.Ter664fs	0.66
chr1	17363752	-	G	ENST00000375448	PADI4	c.1989_1990insG	p.Ter664fs	0.66
chr1	17363753	-	T	ENST00000375448	PADI4	c.1990dupT	p.Ter664fs	0.66
chr1	17363753	-	C	ENST00000375448	PADI4	c.1990_1991insC	p.Ter664fs	0.67
chr1	17363754	-	G	ENST00000375448	PADI4	c.1991dupG	p.Ter664fs	0.645
chr1	17363754	-	C	ENST00000375448	PADI4	c.1991_1992insC	p.Ter664fs	0.65
chr1	17363754	-	T	ENST00000375448	PADI4	c.1991_1992insT	p.Ter664fs	0.65
chr1	17401435	-	A	ENST00000619609	PADI6	c.2082_2083insA	p.Ter695fs	0.39
chr1	17401435	-	C	ENST00000619609	PADI6	c.2082_2083insC	p.Ter695fs	0.405
chr1	17401435	-	G	ENST00000619609	PADI6	c.2082_2083insG	p.Ter695fs	0.39
chr1	17401436	-	T	ENST00000619609	PADI6	c.2083dupT	p.Ter695fs	0.405
chr1	17401436	-	C	ENST00000619609	PADI6	c.2083_2084insC	p.Ter695fs	0.395
chr1	17401437	-	C	ENST00000619609	PADI6	c.2084_2085insC	p.Ter695fs	0.285
chr1	17401437	-	T	ENST00000619609	PADI6	c.2084_2085insT	p.Ter695fs	0.285
chr1	17409090	-	A	ENST00000375436	RCC2	c.1568_1569insT	p.Ter523fs	0.925
chr1	17409091	-	C	ENST00000375436	RCC2	c.1568dupG	p.Ter523fs	0.925
chr1	17409090	-	G	ENST00000375436	RCC2	c.1568_1569insC	p.Ter523fs	0.925
chr1	17409092	-	A	ENST00000375436	RCC2	c.1567dupT	p.Ter523fs	0.925
chr1	17409091	-	G	ENST00000375436	RCC2	c.1567_1568insC	p.Ter523fs	0.925
chr1	17697377	-	A	ENST00000361221	ARHGEF10L	c.3837dupA	p.Ter1280fs	0.55
chr1	17697377	-	C	ENST00000361221	ARHGEF10L	c.3837_3838insC	p.Ter1280fs	0.815
chr1	17697377	-	G	ENST00000361221	ARHGEF10L	c.3837_3838insG	p.Ter1280fs	0.535
chr1	17697378	-	T	ENST00000361221	ARHGEF10L	c.3838dupT	p.Ter1280fs	0.815
chr1	17697378	-	C	ENST00000361221	ARHGEF10L	c.3838_3839insC	p.Ter1280fs	0.5
chr1	17697379	-	C	ENST00000361221	ARHGEF10L	c.3839_3840insC	p.Ter1280fs	0.515
chr1	17697379	-	T	ENST00000361221	ARHGEF10L	c.3839_3840insT	p.Ter1280fs	0.515
chr1	17826516	-	A	ENST00000375406	ACTL8	c.1098_1099insA	p.Ter367fs	0.325
chr1	17826516	-	C	ENST00000375406	ACTL8	c.1098_1099insC	p.Ter367fs	0.445
chr1	17826516	-	G	ENST00000375406	ACTL8	c.1098dupG	p.Ter367fs	0.395
chr1	17826517	-	T	ENST00000375406	ACTL8	c.1099dupT	p.Ter367fs	0.445
chr1	17826517	-	C	ENST00000375406	ACTL8	c.1099_1100insC	p.Ter367fs	0.33
chr1	17826518	-	G	ENST00000375406	ACTL8	c.1100dupG	p.Ter367fs	0.335
chr1	17826518	-	C	ENST00000375406	ACTL8	c.1100_1101insC	p.Ter367fs	0.38
chr1	17826518	-	T	ENST00000375406	ACTL8	c.1100_1101insT	p.Ter367fs	0.38
chr1	18378323	-	A	ENST00000251296	IGSF21	c.1401_1402insA	p.Ter468fs	0.93
chr1	18378323	-	C	ENST00000251296	IGSF21	c.1401_1402insC	p.Ter468fs	0.935
chr1	18378323	-	G	ENST00000251296	IGSF21	c.1401dupG	p.Ter468fs	0.935
chr1	18378324	-	T	ENST00000251296	IGSF21	c.1402dupT	p.Ter468fs	0.935
chr1	18378324	-	C	ENST00000251296	IGSF21	c.1402_1403insC	p.Ter468fs	0.935
chr1	18378325	-	G	ENST00000251296	IGSF21	c.1403dupG	p.Ter468fs	0.935
chr1	18378325	-	C	ENST00000251296	IGSF21	c.1403_1404insC	p.Ter468fs	0.935
chr1	18378325	-	T	ENST00000251296	IGSF21	c.1403_1404insT	p.Ter468fs	0.935
chr1	18483312	-	A	ENST00000400664	KLHDC7A	c.2331_2332insA	p.Ter778fs	0.61
chr1	18483312	-	C	ENST00000400664	KLHDC7A	c.2331dupC	p.Ter778fs	0.635
chr1	18483312	-	G	ENST00000400664	KLHDC7A	c.2331_2332insG	p.Ter778fs	0.6
chr1	18483313	-	T	ENST00000400664	KLHDC7A	c.2332dupT	p.Ter778fs	0.635
chr1	18483313	-	C	ENST00000400664	KLHDC7A	c.2332_2333insC	p.Ter778fs	0.61
chr1	18483314	-	C	ENST00000400664	KLHDC7A	c.2333_2334insC	p.Ter778fs	0.58
chr1	18483314	-	T	ENST00000400664	KLHDC7A	c.2333_2334insT	p.Ter778fs	0.58
chr1	18744926	-	A	ENST00000420770	PAX7	c.1515_1516insA	p.Ter506fs	0.665
chr1	18744926	-	C	ENST00000420770	PAX7	c.1515dupC	p.Ter506fs	0.865
chr1	18744926	-	G	ENST00000420770	PAX7	c.1515_1516insG	p.Ter506fs	0.65
chr1	18744927	-	T	ENST00000420770	PAX7	c.1516dupT	p.Ter506fs	0.865
chr1	18744927	-	C	ENST00000420770	PAX7	c.1516_1517insC	p.Ter506fs	0.65
chr1	18744928	-	C	ENST00000420770	PAX7	c.1517_1518insC	p.Ter506fs	0.66
chr1	18744928	-	T	ENST00000420770	PAX7	c.1517_1518insT	p.Ter506fs	0.66
chr1	18872845	-	A	ENST00000375341	ALDH4A1	c.1691_1692insT	p.Ter564fs	0.82
chr1	18872846	-	C	ENST00000375341	ALDH4A1	c.1691dupG	p.Ter564fs	0.83
chr1	18872845	-	G	ENST00000375341	ALDH4A1	c.1691_1692insC	p.Ter564fs	0.82
chr1	18872847	-	A	ENST00000375341	ALDH4A1	c.1690dupT	p.Ter564fs	0.815
chr1	18872846	-	G	ENST00000375341	ALDH4A1	c.1690_1691insC	p.Ter564fs	0.825
chr1	18908561	-	A	ENST00000455833	IFFO2	c.1553_1554insT	p.Ter518fs	0.82
chr1	18908562	-	C	ENST00000455833	IFFO2	c.1553dupG	p.Ter518fs	0.83
chr1	18908561	-	G	ENST00000455833	IFFO2	c.1553_1554insC	p.Ter518fs	0.82
chr1	18908563	-	A	ENST00000455833	IFFO2	c.1552dupT	p.Ter518fs	0.82
chr1	18908562	-	G	ENST00000455833	IFFO2	c.1552_1553insC	p.Ter518fs	0.825
chr1	19074832	-	A	ENST00000375254	UBR4	c.15551_15552insT	p.Ter5184fs	0.935
chr1	19074833	-	C	ENST00000375254	UBR4	c.15551dupG	p.Ter5184fs	0.935
chr1	19074832	-	G	ENST00000375254	UBR4	c.15551_15552insC	p.Ter5184fs	0.935
chr1	19074834	-	A	ENST00000375254	UBR4	c.15550dupT	p.Ter5184fs	0.935
chr1	19074833	-	G	ENST00000375254	UBR4	c.15550_15551insC	p.Ter5184fs	0.935
chr1	19219303	-	A	ENST00000477853	EMC1	c.2981_2982insT	p.Ter994fs	0.37
chr1	19219303	-	G	ENST00000477853	EMC1	c.2981_2982insC	p.Ter994fs	0.37
chr1	19219305	-	A	ENST00000477853	EMC1	c.2980dupT	p.Ter994fs	0.395
chr1	19219304	-	G	ENST00000477853	EMC1	c.2980_2981insC	p.Ter994fs	0.355
chr1	19258827	-	A	ENST00000330263	MRTO4	c.717_718insA	p.Ter240fs	0.505
chr1	19258827	-	C	ENST00000330263	MRTO4	c.717dupC	p.Ter240fs	0.5
chr1	19258827	-	G	ENST00000330263	MRTO4	c.717_718insG	p.Ter240fs	0.48
chr1	19258828	-	T	ENST00000330263	MRTO4	c.718dupT	p.Ter240fs	0.5
chr1	19258828	-	C	ENST00000330263	MRTO4	c.718_719insC	p.Ter240fs	0.415
chr1	19258829	-	G	ENST00000330263	MRTO4	c.719dupG	p.Ter240fs	0.515
chr1	19258829	-	C	ENST00000330263	MRTO4	c.719_720insC	p.Ter240fs	0.5
chr1	19258829	-	T	ENST00000330263	MRTO4	c.719_720insT	p.Ter240fs	0.5
chr1	19282731	-	A	ENST00000361640	AKR7A3	c.995_996insT	p.Ter332fs	0.47
chr1	19282731	-	G	ENST00000361640	AKR7A3	c.995_996insC	p.Ter332fs	0.47
chr1	19282733	-	A	ENST00000361640	AKR7A3	c.994dupT	p.Ter332fs	0.45
chr1	19282732	-	G	ENST00000361640	AKR7A3	c.994_995insC	p.Ter332fs	0.455
chr1	19304225	-	A	ENST00000235835	AKR7A2	c.1079_1080insT	p.Ter360fs	0.54
chr1	19304225	-	G	ENST00000235835	AKR7A2	c.1079_1080insC	p.Ter360fs	0.54
chr1	19304227	-	A	ENST00000235835	AKR7A2	c.1078dupT	p.Ter360fs	0.55
chr1	19304226	-	G	ENST00000235835	AKR7A2	c.1078_1079insC	p.Ter360fs	0.525
chr1	19328640	-	A	ENST00000375153	SLC66A1	c.873_874insA	p.Ter292fs	0.31
chr1	19328640	-	C	ENST00000375153	SLC66A1	c.873dupC	p.Ter292fs	0.33
chr1	19328640	-	G	ENST00000375153	SLC66A1	c.873_874insG	p.Ter292fs	0.31
chr1	19328641	-	T	ENST00000375153	SLC66A1	c.874dupT	p.Ter292fs	0.33
chr1	19328641	-	C	ENST00000375153	SLC66A1	c.874_875insC	p.Ter292fs	0.315
chr1	19328642	-	G	ENST00000375153	SLC66A1	c.875dupG	p.Ter292fs	0.31
chr1	19328642	-	C	ENST00000375153	SLC66A1	c.875_876insC	p.Ter292fs	0.325
chr1	19328642	-	T	ENST00000375153	SLC66A1	c.875_876insT	p.Ter292fs	0.325
chr1	19339530	-	A	ENST00000264202	CAPZB	c.818_819insT	p.Ter273fs	0.935
chr1	19339530	-	G	ENST00000264202	CAPZB	c.818_819insC	p.Ter273fs	0.935
chr1	19339532	-	A	ENST00000264202	CAPZB	c.817dupT	p.Ter273fs	0.935
chr1	19339531	-	G	ENST00000264202	CAPZB	c.817_818insC	p.Ter273fs	0.935
chr1	19626398	-	A	ENST00000322753	MICOS10	c.234_235insA	p.Ter79fs	0.685
chr1	19626398	-	C	ENST00000322753	MICOS10	c.234_235insC	p.Ter79fs	0.695
chr1	19626398	-	G	ENST00000322753	MICOS10	c.234dupG	p.Ter79fs	0.695
chr1	19626399	-	T	ENST00000322753	MICOS10	c.235dupT	p.Ter79fs	0.695
chr1	19626399	-	C	ENST00000322753	MICOS10	c.235_236insC	p.Ter79fs	0.695
chr1	19626400	-	G	ENST00000322753	MICOS10	c.236dupG	p.Ter79fs	0.695
chr1	19626400	-	C	ENST00000322753	MICOS10	c.236_237insC	p.Ter79fs	0.695
chr1	19626400	-	T	ENST00000322753	MICOS10	c.236_237insT	p.Ter79fs	0.695
chr1	19657126	-	A	ENST00000375136	NBL1	c.543_544insA	p.Ter182fs	0.685
chr1	19657126	-	C	ENST00000375136	NBL1	c.543dupC	p.Ter182fs	0.695
chr1	19657126	-	G	ENST00000375136	NBL1	c.543_544insG	p.Ter182fs	0.69
chr1	19657127	-	T	ENST00000375136	NBL1	c.544dupT	p.Ter182fs	0.695
chr1	19657127	-	C	ENST00000375136	NBL1	c.544_545insC	p.Ter182fs	0.68
chr1	19657128	-	G	ENST00000375136	NBL1	c.545dupG	p.Ter182fs	0.695
chr1	19657128	-	C	ENST00000375136	NBL1	c.545_546insC	p.Ter182fs	0.695
chr1	19657128	-	T	ENST00000375136	NBL1	c.545_546insT	p.Ter182fs	0.695
chr1	19679365	-	A	ENST00000289753	HTR6	c.1320_1321insA	p.Ter441fs	0.45
chr1	19679365	-	C	ENST00000289753	HTR6	c.1320dupC	p.Ter441fs	0.48
chr1	19679365	-	G	ENST00000289753	HTR6	c.1320_1321insG	p.Ter441fs	0.47
chr1	19679366	-	T	ENST00000289753	HTR6	c.1321dupT	p.Ter441fs	0.48
chr1	19679366	-	C	ENST00000289753	HTR6	c.1321_1322insC	p.Ter441fs	0.455
chr1	19679367	-	G	ENST00000289753	HTR6	c.1322dupG	p.Ter441fs	0.455
chr1	19679367	-	C	ENST00000289753	HTR6	c.1322_1323insC	p.Ter441fs	0.465
chr1	19679367	-	T	ENST00000289753	HTR6	c.1322_1323insT	p.Ter441fs	0.465
chr1	19683040	-	A	ENST00000294543	TMCO4	c.1904_1905insT	p.Ter635fs	0.54
chr1	19683041	-	C	ENST00000294543	TMCO4	c.1904dupG	p.Ter635fs	0.54
chr1	19683040	-	G	ENST00000294543	TMCO4	c.1904_1905insC	p.Ter635fs	0.54
chr1	19683042	-	A	ENST00000294543	TMCO4	c.1903dupT	p.Ter635fs	0.53
chr1	19683041	-	G	ENST00000294543	TMCO4	c.1903_1904insC	p.Ter635fs	0.515
chr1	19814418	-	A	ENST00000375121	RNF186	c.683_684insT	p.Ter228fs	0.095
chr1	19814419	-	C	ENST00000375121	RNF186	c.683dupG	p.Ter228fs	0.105
chr1	19814418	-	G	ENST00000375121	RNF186	c.683_684insC	p.Ter228fs	0.095
chr1	19814420	-	A	ENST00000375121	RNF186	c.682dupT	p.Ter228fs	0.09
chr1	19814419	-	G	ENST00000375121	RNF186	c.682_683insC	p.Ter228fs	0.1
chr1	19907743	-	A	ENST00000375120	OTUD3	c.1194_1195insA	p.Ter399fs	0.82
chr1	19907743	-	C	ENST00000375120	OTUD3	c.1194dupC	p.Ter399fs	0.82
chr1	19907743	-	G	ENST00000375120	OTUD3	c.1194_1195insG	p.Ter399fs	0.815
chr1	19907744	-	T	ENST00000375120	OTUD3	c.1195dupT	p.Ter399fs	0.82
chr1	19907744	-	C	ENST00000375120	OTUD3	c.1195_1196insC	p.Ter399fs	0.82
chr1	19907745	-	G	ENST00000375120	OTUD3	c.1196dupG	p.Ter399fs	0.82
chr1	19907745	-	C	ENST00000375120	OTUD3	c.1196_1197insC	p.Ter399fs	0.82
chr1	19907745	-	T	ENST00000375120	OTUD3	c.1196_1197insT	p.Ter399fs	0.82
chr1	19920307	-	A	ENST00000375116	PLA2G2E	c.428_429insT	p.Ter143fs	0.435
chr1	19920308	-	C	ENST00000375116	PLA2G2E	c.428dupG	p.Ter143fs	0.415
chr1	19920307	-	G	ENST00000375116	PLA2G2E	c.428_429insC	p.Ter143fs	0.435
chr1	19920309	-	A	ENST00000375116	PLA2G2E	c.427dupT	p.Ter143fs	0.52
chr1	19920308	-	G	ENST00000375116	PLA2G2E	c.427_428insC	p.Ter143fs	0.39
chr1	19975701	-	A	ENST00000482011	PLA2G2A	c.434_435insT	p.Ter145fs	0.47
chr1	19975702	-	C	ENST00000482011	PLA2G2A	c.434dupG	p.Ter145fs	0.47
chr1	19975701	-	G	ENST00000482011	PLA2G2A	c.434_435insC	p.Ter145fs	0.47
chr1	19975703	-	A	ENST00000482011	PLA2G2A	c.433dupT	p.Ter145fs	0.565
chr1	19975702	-	G	ENST00000482011	PLA2G2A	c.433_434insC	p.Ter145fs	0.475
chr1	20090689	-	A	ENST00000375108	PLA2G5	c.414_415insA	p.Ter139fs	0.505
chr1	20090689	-	C	ENST00000375108	PLA2G5	c.414dupC	p.Ter139fs	0.505
chr1	20090689	-	G	ENST00000375108	PLA2G5	c.414_415insG	p.Ter139fs	0.5
chr1	20090690	-	T	ENST00000375108	PLA2G5	c.415dupT	p.Ter139fs	0.505
chr1	20090690	-	C	ENST00000375108	PLA2G5	c.415_416insC	p.Ter139fs	0.475
chr1	20090691	-	C	ENST00000375108	PLA2G5	c.416_417insC	p.Ter139fs	0.355
chr1	20090691	-	T	ENST00000375108	PLA2G5	c.416_417insT	p.Ter139fs	0.355
chr1	20114114	-	A	ENST00000375105	PLA2G2D	c.437_438insT	p.Ter146fs	0.185
chr1	20114114	-	G	ENST00000375105	PLA2G2D	c.437_438insC	p.Ter146fs	0.185
chr1	20114116	-	A	ENST00000375105	PLA2G2D	c.436dupT	p.Ter146fs	0.32
chr1	20114115	-	G	ENST00000375105	PLA2G2D	c.436_437insC	p.Ter146fs	0.31
chr1	20148398	-	A	ENST00000375102	PLA2G2F	c.633_634insA	p.Ter212fs	0.475
chr1	20148398	-	C	ENST00000375102	PLA2G2F	c.633dupC	p.Ter212fs	0.475
chr1	20148398	-	G	ENST00000375102	PLA2G2F	c.633_634insG	p.Ter212fs	0.475
chr1	20148399	-	T	ENST00000375102	PLA2G2F	c.634dupT	p.Ter212fs	0.475
chr1	20148399	-	C	ENST00000375102	PLA2G2F	c.634_635insC	p.Ter212fs	0.47
chr1	20148400	-	C	ENST00000375102	PLA2G2F	c.635_636insC	p.Ter212fs	0.44
chr1	20148400	-	T	ENST00000375102	PLA2G2F	c.635_636insT	p.Ter212fs	0.44
chr1	20163991	-	A	ENST00000679259	PLA2G2C	c.449_450insT	p.Ter150fs	0.545
chr1	20163991	-	G	ENST00000679259	PLA2G2C	c.449_450insC	p.Ter150fs	0.545
chr1	20163993	-	A	ENST00000679259	PLA2G2C	c.448dupT	p.Ter150fs	0.555
chr1	20163992	-	G	ENST00000679259	PLA2G2C	c.448_449insC	p.Ter150fs	0.555
chr1	20191401	-	A	ENST00000375099	UBXN10	c.840_841insA	p.Ter281fs	0.095
chr1	20191401	-	C	ENST00000375099	UBXN10	c.840dupC	p.Ter281fs	0.1
chr1	20191401	-	G	ENST00000375099	UBXN10	c.840_841insG	p.Ter281fs	0.1
chr1	20191402	-	T	ENST00000375099	UBXN10	c.841dupT	p.Ter281fs	0.1
chr1	20191402	-	C	ENST00000375099	UBXN10	c.841_842insC	p.Ter281fs	0.085
chr1	20191403	-	G	ENST00000375099	UBXN10	c.842dupG	p.Ter281fs	0.105
chr1	20191403	-	C	ENST00000375099	UBXN10	c.842_843insC	p.Ter281fs	0.095
chr1	20191403	-	T	ENST00000375099	UBXN10	c.842_843insT	p.Ter281fs	0.095
chr1	20354260	-	A	ENST00000289815	VWA5B1	c.3645_3646insA	p.Ter1216fs	0.275
chr1	20354260	-	C	ENST00000289815	VWA5B1	c.3645_3646insC	p.Ter1216fs	0.285
chr1	20354260	-	G	ENST00000289815	VWA5B1	c.3645dupG	p.Ter1216fs	0.285
chr1	20354261	-	T	ENST00000289815	VWA5B1	c.3646dupT	p.Ter1216fs	0.285
chr1	20354261	-	C	ENST00000289815	VWA5B1	c.3646_3647insC	p.Ter1216fs	0.28
chr1	20354262	-	C	ENST00000289815	VWA5B1	c.3647_3648insC	p.Ter1216fs	0.255
chr1	20354262	-	T	ENST00000289815	VWA5B1	c.3647_3648insT	p.Ter1216fs	0.255
chr1	20483649	-	A	ENST00000375078	CAMK2N1	c.236_237insT	p.Ter79fs	0.37
chr1	20483649	-	G	ENST00000375078	CAMK2N1	c.236_237insC	p.Ter79fs	0.37
chr1	20483651	-	A	ENST00000375078	CAMK2N1	c.235dupT	p.Ter79fs	0.4
chr1	20483650	-	G	ENST00000375078	CAMK2N1	c.235_236insC	p.Ter79fs	0.34
chr1	20500690	-	A	ENST00000264198	MUL1	c.1058_1059insT	p.Ter353fs	0.725
chr1	20500690	-	G	ENST00000264198	MUL1	c.1058_1059insC	p.Ter353fs	0.725
chr1	20500692	-	A	ENST00000264198	MUL1	c.1057dupT	p.Ter353fs	0.78
chr1	20500691	-	G	ENST00000264198	MUL1	c.1057_1058insC	p.Ter353fs	0.73
chr1	20553960	-	A	ENST00000332947	FAM43B	c.987_988insA	p.Ter330fs	0.665
chr1	20553960	-	C	ENST00000332947	FAM43B	c.987dupC	p.Ter330fs	0.67
chr1	20553960	-	G	ENST00000332947	FAM43B	c.987_988insG	p.Ter330fs	0.67
chr1	20553961	-	T	ENST00000332947	FAM43B	c.988dupT	p.Ter330fs	0.67
chr1	20553961	-	C	ENST00000332947	FAM43B	c.988_989insC	p.Ter330fs	0.66
chr1	20553962	-	G	ENST00000332947	FAM43B	c.989dupG	p.Ter330fs	0.665
chr1	20553962	-	C	ENST00000332947	FAM43B	c.989_990insC	p.Ter330fs	0.675
chr1	20553962	-	T	ENST00000332947	FAM43B	c.989_990insT	p.Ter330fs	0.675
chr1	20618565	-	A	ENST00000375071	CDA	c.438_439insA	p.Ter147fs	0.295
chr1	20618565	-	C	ENST00000375071	CDA	c.438_439insC	p.Ter147fs	0.29
chr1	20618565	-	G	ENST00000375071	CDA	c.438dupG	p.Ter147fs	0.29
chr1	20618566	-	T	ENST00000375071	CDA	c.439dupT	p.Ter147fs	0.29
chr1	20618566	-	C	ENST00000375071	CDA	c.439_440insC	p.Ter147fs	0.27
chr1	20618567	-	G	ENST00000375071	CDA	c.440dupG	p.Ter147fs	0.3
chr1	20618567	-	C	ENST00000375071	CDA	c.440_441insC	p.Ter147fs	0.335
chr1	20618567	-	T	ENST00000375071	CDA	c.440_441insT	p.Ter147fs	0.335
chr1	20650688	-	A	ENST00000321556	PINK1	c.1743_1744insA	p.Ter582fs	0.565
chr1	20650688	-	C	ENST00000321556	PINK1	c.1743_1744insC	p.Ter582fs	0.59
chr1	20650688	-	G	ENST00000321556	PINK1	c.1743dupG	p.Ter582fs	0.575
chr1	20650689	-	T	ENST00000321556	PINK1	c.1744dupT	p.Ter582fs	0.59
chr1	20650689	-	C	ENST00000321556	PINK1	c.1744_1745insC	p.Ter582fs	0.595
chr1	20650690	-	G	ENST00000321556	PINK1	c.1745dupG	p.Ter582fs	0.58
chr1	20650690	-	C	ENST00000321556	PINK1	c.1745_1746insC	p.Ter582fs	0.58
chr1	20650690	-	T	ENST00000321556	PINK1	c.1745_1746insT	p.Ter582fs	0.58
chr1	20652379	-	A	ENST00000602624	DDOST	c.1319_1320insT	p.Ter440fs	0.33
chr1	20652380	-	C	ENST00000602624	DDOST	c.1319dupG	p.Ter440fs	0.5
chr1	20652379	-	G	ENST00000602624	DDOST	c.1319_1320insC	p.Ter440fs	0.33
chr1	20652381	-	A	ENST00000602624	DDOST	c.1318dupT	p.Ter440fs	0.355
chr1	20652380	-	G	ENST00000602624	DDOST	c.1318_1319insC	p.Ter440fs	0.31
chr1	20664584	-	A	ENST00000400463	KIF17	c.3086_3087insT	p.Ter1029fs	0.725
chr1	20664585	-	C	ENST00000400463	KIF17	c.3086dupG	p.Ter1029fs	0.725
chr1	20664584	-	G	ENST00000400463	KIF17	c.3086_3087insC	p.Ter1029fs	0.725
chr1	20664586	-	A	ENST00000400463	KIF17	c.3085dupT	p.Ter1029fs	0.74
chr1	20664585	-	G	ENST00000400463	KIF17	c.3085_3086insC	p.Ter1029fs	0.725
chr1	20721792	-	A	ENST00000444387	SH2D5	c.1271_1272insT	p.Ter424fs	0.51
chr1	20721792	-	G	ENST00000444387	SH2D5	c.1271_1272insC	p.Ter424fs	0.51
chr1	20721794	-	A	ENST00000444387	SH2D5	c.1270dupT	p.Ter424fs	0.51
chr1	20721793	-	G	ENST00000444387	SH2D5	c.1270_1271insC	p.Ter424fs	0.49
chr1	20744797	-	A	ENST00000438032	HP1BP3	c.1661_1662insT	p.Ter554fs	0.94
chr1	20744797	-	G	ENST00000438032	HP1BP3	c.1661_1662insC	p.Ter554fs	0.94
chr1	20744799	-	A	ENST00000438032	HP1BP3	c.1660dupT	p.Ter554fs	0.935
chr1	20744798	-	G	ENST00000438032	HP1BP3	c.1660_1661insC	p.Ter554fs	0.94
chr1	20807319	-	A	ENST00000602326	EIF4G3	c.4925_4926insT	p.Ter1642fs	0.695
chr1	20807319	-	G	ENST00000602326	EIF4G3	c.4925_4926insC	p.Ter1642fs	0.695
chr1	20807321	-	A	ENST00000602326	EIF4G3	c.4924dupT	p.Ter1642fs	0.775
chr1	20807320	-	G	ENST00000602326	EIF4G3	c.4924_4925insC	p.Ter1642fs	0.7
chr1	21219955	-	A	ENST00000374893	ECE1	c.2312_2313insT	p.Ter771fs	0.58
chr1	21219955	-	G	ENST00000374893	ECE1	c.2312_2313insC	p.Ter771fs	0.58
chr1	21219957	-	A	ENST00000374893	ECE1	c.2311dupT	p.Ter771fs	0.645
chr1	21219956	-	G	ENST00000374893	ECE1	c.2311_2312insC	p.Ter771fs	0.535
chr1	21483383	-	A	ENST00000318249	NBPF3	c.1899_1900insA	p.Ter634fs	0.075
chr1	21483383	-	C	ENST00000318249	NBPF3	c.1899dupC	p.Ter634fs	0.075
chr1	21483383	-	G	ENST00000318249	NBPF3	c.1899_1900insG	p.Ter634fs	0.07
chr1	21483384	-	T	ENST00000318249	NBPF3	c.1900dupT	p.Ter634fs	0.075
chr1	21483384	-	C	ENST00000318249	NBPF3	c.1900_1901insC	p.Ter634fs	0.06
chr1	21483385	-	C	ENST00000318249	NBPF3	c.1901_1902insC	p.Ter634fs	0.055
chr1	21483385	-	T	ENST00000318249	NBPF3	c.1901_1902insT	p.Ter634fs	0.055
chr1	21577645	-	A	ENST00000374840	ALPL	c.1572_1573insA	p.Ter525fs	0.74
chr1	21577645	-	C	ENST00000374840	ALPL	c.1572dupC	p.Ter525fs	0.75
chr1	21577645	-	G	ENST00000374840	ALPL	c.1572_1573insG	p.Ter525fs	0.75
chr1	21577646	-	T	ENST00000374840	ALPL	c.1573dupT	p.Ter525fs	0.75
chr1	21577646	-	C	ENST00000374840	ALPL	c.1573_1574insC	p.Ter525fs	0.75
chr1	21577647	-	G	ENST00000374840	ALPL	c.1574dupG	p.Ter525fs	0.74
chr1	21577647	-	C	ENST00000374840	ALPL	c.1574_1575insC	p.Ter525fs	0.74
chr1	21577647	-	T	ENST00000374840	ALPL	c.1574_1575insT	p.Ter525fs	0.74
chr1	21597720	-	A	ENST00000374765	RAP1GAP	c.1991_1992insT	p.Ter664fs	0.64
chr1	21597720	-	G	ENST00000374765	RAP1GAP	c.1991_1992insC	p.Ter664fs	0.64
chr1	21597722	-	A	ENST00000374765	RAP1GAP	c.1989dupT	p.Ter664fs	0.71
chr1	21597721	-	G	ENST00000374765	RAP1GAP	c.1990_1991insC	p.Ter664fs	0.545
chr1	21679417	-	A	ENST00000308271	USP48	c.3107_3108insT	p.Ter1036fs	0.81
chr1	21679417	-	G	ENST00000308271	USP48	c.3107_3108insC	p.Ter1036fs	0.81
chr1	21679419	-	A	ENST00000308271	USP48	c.3105dupT	p.Ter1036fs	0.84
chr1	21679418	-	G	ENST00000308271	USP48	c.3106_3107insC	p.Ter1036fs	0.805
chr1	21822212	-	A	ENST00000344642	LDLRAD2	c.816_817insA	p.Ter273fs	0.16
chr1	21822212	-	C	ENST00000344642	LDLRAD2	c.816_817insC	p.Ter273fs	0.16
chr1	21822212	-	G	ENST00000344642	LDLRAD2	c.816dupG	p.Ter273fs	0.155
chr1	21822213	-	T	ENST00000344642	LDLRAD2	c.817dupT	p.Ter273fs	0.16
chr1	21822213	-	C	ENST00000344642	LDLRAD2	c.817_818insC	p.Ter273fs	0.155
chr1	21822214	-	G	ENST00000344642	LDLRAD2	c.818dupG	p.Ter273fs	0.16
chr1	21822214	-	C	ENST00000344642	LDLRAD2	c.818_819insC	p.Ter273fs	0.16
chr1	21822214	-	T	ENST00000344642	LDLRAD2	c.818_819insT	p.Ter273fs	0.16
chr1	21823316	-	A	ENST00000374695	HSPG2	c.13175_13176insT	p.Ter4392fs	0.93
chr1	21823316	-	G	ENST00000374695	HSPG2	c.13175_13176insC	p.Ter4392fs	0.93
chr1	21823318	-	A	ENST00000374695	HSPG2	c.13174dupT	p.Ter4392fs	0.93
chr1	21823317	-	G	ENST00000374695	HSPG2	c.13174_13175insC	p.Ter4392fs	0.93
chr1	21989276	-	A	ENST00000337107	CELA3B	c.810_811insA	p.Ter271fs	0.24
chr1	21989276	-	C	ENST00000337107	CELA3B	c.810dupC	p.Ter271fs	0.36
chr1	21989276	-	G	ENST00000337107	CELA3B	c.810_811insG	p.Ter271fs	0.25
chr1	21989277	-	T	ENST00000337107	CELA3B	c.811dupT	p.Ter271fs	0.36
chr1	21989277	-	C	ENST00000337107	CELA3B	c.811_812insC	p.Ter271fs	0.335
chr1	21989278	-	C	ENST00000337107	CELA3B	c.812_813insC	p.Ter271fs	0.25
chr1	21989278	-	T	ENST00000337107	CELA3B	c.812_813insT	p.Ter271fs	0.25
chr1	22012464	-	A	ENST00000290122	CELA3A	c.810_811insA	p.Ter271fs	0.285
chr1	22012464	-	C	ENST00000290122	CELA3A	c.810dupC	p.Ter271fs	0.41
chr1	22012464	-	G	ENST00000290122	CELA3A	c.810_811insG	p.Ter271fs	0.295
chr1	22012465	-	T	ENST00000290122	CELA3A	c.811dupT	p.Ter271fs	0.41
chr1	22012465	-	C	ENST00000290122	CELA3A	c.811_812insC	p.Ter271fs	0.385
chr1	22012466	-	C	ENST00000290122	CELA3A	c.812_813insC	p.Ter271fs	0.295
chr1	22012466	-	T	ENST00000290122	CELA3A	c.812_813insT	p.Ter271fs	0.295
chr1	22091514	-	A	ENST00000656825	CDC42	c.573dupA	p.Ter192fs	0.77
chr1	22091514	-	C	ENST00000656825	CDC42	c.573_574insC	p.Ter192fs	0.775
chr1	22091514	-	G	ENST00000656825	CDC42	c.573_574insG	p.Ter192fs	0.775
chr1	22091515	-	T	ENST00000656825	CDC42	c.574dupT	p.Ter192fs	0.775
chr1	22091515	-	C	ENST00000656825	CDC42	c.574_575insC	p.Ter192fs	0.75
chr1	22091516	-	G	ENST00000656825	CDC42	c.575dupG	p.Ter192fs	0.765
chr1	22091516	-	C	ENST00000656825	CDC42	c.575_576insC	p.Ter192fs	0.765
chr1	22091516	-	T	ENST00000656825	CDC42	c.575_576insT	p.Ter192fs	0.765
chr1	22120050	-	A	ENST00000290167	WNT4	c.1055_1056insT	p.Ter352fs	0.95
chr1	22120051	-	C	ENST00000290167	WNT4	c.1055dupG	p.Ter352fs	0.95
chr1	22120050	-	G	ENST00000290167	WNT4	c.1055_1056insC	p.Ter352fs	0.95
chr1	22120052	-	A	ENST00000290167	WNT4	c.1054dupT	p.Ter352fs	0.95
chr1	22120051	-	G	ENST00000290167	WNT4	c.1054_1055insC	p.Ter352fs	0.95
chr1	22526393	-	A	ENST00000375647	ZBTB40	c.3717dupA	p.Ter1240fs	0.905
chr1	22526393	-	C	ENST00000375647	ZBTB40	c.3717_3718insC	p.Ter1240fs	0.915
chr1	22526393	-	G	ENST00000375647	ZBTB40	c.3717_3718insG	p.Ter1240fs	0.91
chr1	22526394	-	T	ENST00000375647	ZBTB40	c.3718dupT	p.Ter1240fs	0.915
chr1	22526394	-	C	ENST00000375647	ZBTB40	c.3718_3719insC	p.Ter1240fs	0.91
chr1	22526395	-	G	ENST00000375647	ZBTB40	c.3719dupG	p.Ter1240fs	0.915
chr1	22526395	-	C	ENST00000375647	ZBTB40	c.3719_3720insC	p.Ter1240fs	0.91
chr1	22526395	-	T	ENST00000375647	ZBTB40	c.3719_3720insT	p.Ter1240fs	0.91
chr1	22601738	-	A	ENST00000166244	EPHA8	c.3015_3016insA	p.Ter1006fs	0.57
chr1	22601738	-	C	ENST00000166244	EPHA8	c.3015dupC	p.Ter1006fs	0.575
chr1	22601738	-	G	ENST00000166244	EPHA8	c.3015_3016insG	p.Ter1006fs	0.565
chr1	22601739	-	T	ENST00000166244	EPHA8	c.3016dupT	p.Ter1006fs	0.575
chr1	22601739	-	C	ENST00000166244	EPHA8	c.3016_3017insC	p.Ter1006fs	0.55
chr1	22601740	-	G	ENST00000166244	EPHA8	c.3017dupG	p.Ter1006fs	0.58
chr1	22601740	-	C	ENST00000166244	EPHA8	c.3017_3018insC	p.Ter1006fs	0.59
chr1	22601740	-	T	ENST00000166244	EPHA8	c.3017_3018insT	p.Ter1006fs	0.59
chr1	22639404	-	A	ENST00000374642	C1QA	c.735_736insA	p.Ter246fs	0.385
chr1	22639404	-	C	ENST00000374642	C1QA	c.735dupC	p.Ter246fs	0.435
chr1	22639404	-	G	ENST00000374642	C1QA	c.735_736insG	p.Ter246fs	0.41
chr1	22639405	-	T	ENST00000374642	C1QA	c.736dupT	p.Ter246fs	0.435
chr1	22639405	-	C	ENST00000374642	C1QA	c.736_737insC	p.Ter246fs	0.38
chr1	22639406	-	G	ENST00000374642	C1QA	c.737dupG	p.Ter246fs	0.39
chr1	22639406	-	C	ENST00000374642	C1QA	c.737_738insC	p.Ter246fs	0.41
chr1	22639406	-	T	ENST00000374642	C1QA	c.737_738insT	p.Ter246fs	0.41
chr1	22647780	-	A	ENST00000374640	C1QC	c.735_736insA	p.Ter246fs	0.86
chr1	22647780	-	C	ENST00000374640	C1QC	c.735dupC	p.Ter246fs	0.86
chr1	22647780	-	G	ENST00000374640	C1QC	c.735_736insG	p.Ter246fs	0.86
chr1	22647781	-	T	ENST00000374640	C1QC	c.736dupT	p.Ter246fs	0.86
chr1	22647781	-	C	ENST00000374640	C1QC	c.736_737insC	p.Ter246fs	0.86
chr1	22647782	-	C	ENST00000374640	C1QC	c.737_738insC	p.Ter246fs	0.86
chr1	22647782	-	T	ENST00000374640	C1QC	c.737_738insT	p.Ter246fs	0.86
chr1	22661383	-	A	ENST00000509305	C1QB	c.753_754insA	p.Ter252fs	0.815
chr1	22661383	-	C	ENST00000509305	C1QB	c.753dupC	p.Ter252fs	0.835
chr1	22661383	-	G	ENST00000509305	C1QB	c.753_754insG	p.Ter252fs	0.82
chr1	22661384	-	T	ENST00000509305	C1QB	c.754dupT	p.Ter252fs	0.835
chr1	22661384	-	C	ENST00000509305	C1QB	c.754_755insC	p.Ter252fs	0.825
chr1	22661385	-	G	ENST00000509305	C1QB	c.755dupG	p.Ter252fs	0.825
chr1	22661385	-	C	ENST00000509305	C1QB	c.755_756insC	p.Ter252fs	0.83
chr1	22661385	-	T	ENST00000509305	C1QB	c.755_756insT	p.Ter252fs	0.83
chr1	22913567	-	A	ENST00000374630	EPHB2	c.2958_2959insA	p.Ter987fs	0.84
chr1	22913567	-	C	ENST00000374630	EPHB2	c.2958_2959insC	p.Ter987fs	0.83
chr1	22913567	-	G	ENST00000374630	EPHB2	c.2958_2959insG	p.Ter987fs	0.82
chr1	22913568	-	T	ENST00000374630	EPHB2	c.2959dupT	p.Ter987fs	0.83
chr1	22913568	-	C	ENST00000374630	EPHB2	c.2959_2960insC	p.Ter987fs	0.78
chr1	22913569	-	G	ENST00000374630	EPHB2	c.2960dupG	p.Ter987fs	0.795
chr1	22913569	-	C	ENST00000374630	EPHB2	c.2960_2961insC	p.Ter987fs	0.825
chr1	22913569	-	T	ENST00000374630	EPHB2	c.2960_2961insT	p.Ter987fs	0.825
chr1	23010901	-	A	ENST00000566855	TEX46	c.365_366insT	p.Ter122fs	0.24
chr1	23010901	-	G	ENST00000566855	TEX46	c.365_366insC	p.Ter122fs	0.24
chr1	23010903	-	A	ENST00000566855	TEX46	c.364dupT	p.Ter122fs	0.265
chr1	23010902	-	G	ENST00000566855	TEX46	c.364_365insC	p.Ter122fs	0.24
chr1	23083361	-	A	ENST00000400181	KDM1A	c.2628_2629insA	p.Ter877fs	0.935
chr1	23083361	-	C	ENST00000400181	KDM1A	c.2628_2629insC	p.Ter877fs	0.935
chr1	23083361	-	G	ENST00000400181	KDM1A	c.2628dupG	p.Ter877fs	0.94
chr1	23083362	-	T	ENST00000400181	KDM1A	c.2629dupT	p.Ter877fs	0.935
chr1	23083362	-	C	ENST00000400181	KDM1A	c.2629_2630insC	p.Ter877fs	0.945
chr1	23083363	-	G	ENST00000400181	KDM1A	c.2630dupG	p.Ter877fs	0.935
chr1	23083363	-	C	ENST00000400181	KDM1A	c.2630_2631insC	p.Ter877fs	0.935
chr1	23083363	-	T	ENST00000400181	KDM1A	c.2630_2631insT	p.Ter877fs	0.935
chr1	23088895	-	A	ENST00000302291	LUZP1	c.3230_3231insT	p.Ter1077fs	0.915
chr1	23088896	-	C	ENST00000302291	LUZP1	c.3230dupG	p.Ter1077fs	0.915
chr1	23088895	-	G	ENST00000302291	LUZP1	c.3230_3231insC	p.Ter1077fs	0.915
chr1	23088897	-	A	ENST00000302291	LUZP1	c.3229dupT	p.Ter1077fs	0.915
chr1	23088896	-	G	ENST00000302291	LUZP1	c.3229_3230insC	p.Ter1077fs	0.915
chr1	23193086	-	A	ENST00000374619	HTR1D	c.1133_1134insT	p.Ter378fs	0.78
chr1	23193086	-	G	ENST00000374619	HTR1D	c.1133_1134insC	p.Ter378fs	0.78
chr1	23193088	-	A	ENST00000374619	HTR1D	c.1132dupT	p.Ter378fs	0.79
chr1	23193087	-	G	ENST00000374619	HTR1D	c.1132_1133insC	p.Ter378fs	0.78
chr1	23310454	-	A	ENST00000302271	HNRNPR	c.1901_1902insT	p.Ter634fs	0.485
chr1	23310454	-	G	ENST00000302271	HNRNPR	c.1901_1902insC	p.Ter634fs	0.485
chr1	23310456	-	A	ENST00000302271	HNRNPR	c.1900dupT	p.Ter634fs	0.54
chr1	23310455	-	G	ENST00000302271	HNRNPR	c.1900_1901insC	p.Ter634fs	0.48
chr1	23361969	-	A	ENST00000314011	ZNF436	c.1412_1413insT	p.Ter471fs	0.315
chr1	23361969	-	G	ENST00000314011	ZNF436	c.1412_1413insC	p.Ter471fs	0.315
chr1	23361971	-	A	ENST00000314011	ZNF436	c.1411dupT	p.Ter471fs	0.435
chr1	23361970	-	G	ENST00000314011	ZNF436	c.1411_1412insC	p.Ter471fs	0.4
chr1	23381466	-	A	ENST00000450454	TCEA3	c.1046_1047insT	p.Ter349fs	0.32
chr1	23381467	-	C	ENST00000450454	TCEA3	c.1046dupG	p.Ter349fs	0.33
chr1	23381466	-	G	ENST00000450454	TCEA3	c.1046_1047insC	p.Ter349fs	0.32
chr1	23381468	-	A	ENST00000450454	TCEA3	c.1045dupT	p.Ter349fs	0.465
chr1	23381467	-	G	ENST00000450454	TCEA3	c.1045_1046insC	p.Ter349fs	0.33
chr1	23429856	-	A	ENST00000336689	ASAP3	c.2711_2712insT	p.Ter904fs	0.405
chr1	23429856	-	G	ENST00000336689	ASAP3	c.2711_2712insC	p.Ter904fs	0.405
chr1	23429858	-	A	ENST00000336689	ASAP3	c.2710dupT	p.Ter904fs	0.43
chr1	23429857	-	G	ENST00000336689	ASAP3	c.2710_2711insC	p.Ter904fs	0.405
chr1	23509880	-	A	ENST00000361729	E2F2	c.1313_1314insT	p.Ter438fs	0.47
chr1	23509881	-	C	ENST00000361729	E2F2	c.1313dupG	p.Ter438fs	0.48
chr1	23509880	-	G	ENST00000361729	E2F2	c.1313_1314insC	p.Ter438fs	0.47
chr1	23509882	-	A	ENST00000361729	E2F2	c.1311dupT	p.Ter438fs	0.485
chr1	23509881	-	G	ENST00000361729	E2F2	c.1312_1313insC	p.Ter438fs	0.435
chr1	23558960	-	A	ENST00000374561	ID3	c.359_360insT	p.Ter120fs	0.865
chr1	23558961	-	C	ENST00000374561	ID3	c.359dupG	p.Ter120fs	0.865
chr1	23558960	-	G	ENST00000374561	ID3	c.359_360insC	p.Ter120fs	0.865
chr1	23558962	-	A	ENST00000374561	ID3	c.358dupT	p.Ter120fs	0.88
chr1	23558961	-	G	ENST00000374561	ID3	c.358_359insC	p.Ter120fs	0.845
chr1	23696370	-	A	ENST00000643754	RPL11	c.534dupA	p.Ter179fs	0.795
chr1	23696370	-	C	ENST00000643754	RPL11	c.534_535insC	p.Ter179fs	0.78
chr1	23696370	-	G	ENST00000643754	RPL11	c.534_535insG	p.Ter179fs	0.785
chr1	23696371	-	T	ENST00000643754	RPL11	c.535dupT	p.Ter179fs	0.78
chr1	23696371	-	C	ENST00000643754	RPL11	c.535_536insC	p.Ter179fs	0.72
chr1	23696372	-	C	ENST00000643754	RPL11	c.536_537insC	p.Ter179fs	0.76
chr1	23696372	-	T	ENST00000643754	RPL11	c.536_537insT	p.Ter179fs	0.76
chr1	23759570	-	A	ENST00000613537	ELOA	c.2316dupA	p.Ter773fs	0.46
chr1	23759570	-	C	ENST00000613537	ELOA	c.2316_2317insC	p.Ter773fs	0.45
chr1	23759570	-	G	ENST00000613537	ELOA	c.2316_2317insG	p.Ter773fs	0.455
chr1	23759571	-	T	ENST00000613537	ELOA	c.2317dupT	p.Ter773fs	0.45
chr1	23759571	-	C	ENST00000613537	ELOA	c.2317_2318insC	p.Ter773fs	0.37
chr1	23759572	-	C	ENST00000613537	ELOA	c.2318_2319insC	p.Ter773fs	0.345
chr1	23759572	-	T	ENST00000613537	ELOA	c.2318_2319insT	p.Ter773fs	0.345
chr1	23787373	-	A	ENST00000246151	PITHD1	c.633_634insA	p.Ter212fs	0.43
chr1	23787373	-	C	ENST00000246151	PITHD1	c.633dupC	p.Ter212fs	0.675
chr1	23787373	-	G	ENST00000246151	PITHD1	c.633_634insG	p.Ter212fs	0.45
chr1	23787374	-	T	ENST00000246151	PITHD1	c.634dupT	p.Ter212fs	0.675
chr1	23787374	-	C	ENST00000246151	PITHD1	c.634_635insC	p.Ter212fs	0.435
chr1	23787375	-	C	ENST00000246151	PITHD1	c.635_636insC	p.Ter212fs	0.44
chr1	23787375	-	T	ENST00000246151	PITHD1	c.635_636insT	p.Ter212fs	0.44
chr1	23794729	-	A	ENST00000374514	LYPLA2	c.693_694insA	p.Ter232fs	0.95
chr1	23794729	-	C	ENST00000374514	LYPLA2	c.693dupC	p.Ter232fs	0.95
chr1	23794729	-	G	ENST00000374514	LYPLA2	c.693_694insG	p.Ter232fs	0.95
chr1	23794730	-	T	ENST00000374514	LYPLA2	c.694dupT	p.Ter232fs	0.95
chr1	23794730	-	C	ENST00000374514	LYPLA2	c.694_695insC	p.Ter232fs	0.95
chr1	23794731	-	C	ENST00000374514	LYPLA2	c.695_696insC	p.Ter232fs	0.95
chr1	23794731	-	T	ENST00000374514	LYPLA2	c.695_696insT	p.Ter232fs	0.95
chr1	23795949	-	A	ENST00000617979	GALE	c.1046_1047insT	p.Ter349fs	0.55
chr1	23795950	-	C	ENST00000617979	GALE	c.1046dupG	p.Ter349fs	0.525
chr1	23795949	-	G	ENST00000617979	GALE	c.1046_1047insC	p.Ter349fs	0.55
chr1	23795951	-	A	ENST00000617979	GALE	c.1045dupT	p.Ter349fs	0.685
chr1	23795950	-	G	ENST00000617979	GALE	c.1045_1046insC	p.Ter349fs	0.53
chr1	23802463	-	A	ENST00000374490	HMGCL	c.977_978insT	p.Ter326fs	0.23
chr1	23802464	-	C	ENST00000374490	HMGCL	c.977dupG	p.Ter326fs	0.215
chr1	23802463	-	G	ENST00000374490	HMGCL	c.977_978insC	p.Ter326fs	0.23
chr1	23802465	-	A	ENST00000374490	HMGCL	c.976dupT	p.Ter326fs	0.25
chr1	23802464	-	G	ENST00000374490	HMGCL	c.976_977insC	p.Ter326fs	0.205
chr1	23845715	-	A	ENST00000374479	FUCA1	c.1400_1401insT	p.Ter467fs	0.295
chr1	23845715	-	G	ENST00000374479	FUCA1	c.1400_1401insC	p.Ter467fs	0.295
chr1	23845717	-	A	ENST00000374479	FUCA1	c.1399dupT	p.Ter467fs	0.305
chr1	23845716	-	G	ENST00000374479	FUCA1	c.1399_1400insC	p.Ter467fs	0.275
chr1	23874535	-	A	ENST00000374472	CNR2	c.1082_1083insT	p.Ter361fs	0.235
chr1	23874536	-	C	ENST00000374472	CNR2	c.1082dupG	p.Ter361fs	0.225
chr1	23874535	-	G	ENST00000374472	CNR2	c.1082_1083insC	p.Ter361fs	0.235
chr1	23874537	-	A	ENST00000374472	CNR2	c.1081dupT	p.Ter361fs	0.24
chr1	23874536	-	G	ENST00000374472	CNR2	c.1081_1082insC	p.Ter361fs	0.24
chr1	23961874	-	A	ENST00000334351	PNRC2	c.417dupA	p.Ter140fs	0.39
chr1	23961874	-	C	ENST00000334351	PNRC2	c.417_418insC	p.Ter140fs	0.385
chr1	23961874	-	G	ENST00000334351	PNRC2	c.417_418insG	p.Ter140fs	0.365
chr1	23961875	-	T	ENST00000334351	PNRC2	c.418dupT	p.Ter140fs	0.385
chr1	23961875	-	C	ENST00000334351	PNRC2	c.418_419insC	p.Ter140fs	0.31
chr1	23961876	-	C	ENST00000334351	PNRC2	c.419_420insC	p.Ter140fs	0.305
chr1	23961876	-	T	ENST00000334351	PNRC2	c.419_420insT	p.Ter140fs	0.305
chr1	23971142	-	A	ENST00000492112	SRSF10	c.788_789insT	p.Ter263fs	0.36
chr1	23971143	-	C	ENST00000492112	SRSF10	c.788dupG	p.Ter263fs	0.35
chr1	23971142	-	G	ENST00000492112	SRSF10	c.788_789insC	p.Ter263fs	0.36
chr1	23971144	-	A	ENST00000492112	SRSF10	c.787dupT	p.Ter263fs	0.35
chr1	23971143	-	G	ENST00000492112	SRSF10	c.787_788insC	p.Ter263fs	0.355
chr1	24057364	-	A	ENST00000374434	MYOM3	c.4313_4314insT	p.Ter1438fs	0.49
chr1	24057365	-	C	ENST00000374434	MYOM3	c.4313dupG	p.Ter1438fs	0.48
chr1	24057364	-	G	ENST00000374434	MYOM3	c.4313_4314insC	p.Ter1438fs	0.49
chr1	24057366	-	A	ENST00000374434	MYOM3	c.4312dupT	p.Ter1438fs	0.5
chr1	24057365	-	G	ENST00000374434	MYOM3	c.4312_4313insC	p.Ter1438fs	0.485
chr1	24120805	-	A	ENST00000270800	IL22RA1	c.1724_1725insT	p.Ter575fs	0.725
chr1	24120806	-	C	ENST00000270800	IL22RA1	c.1724dupG	p.Ter575fs	0.725
chr1	24120805	-	G	ENST00000270800	IL22RA1	c.1724_1725insC	p.Ter575fs	0.725
chr1	24120807	-	A	ENST00000270800	IL22RA1	c.1723dupT	p.Ter575fs	0.725
chr1	24120806	-	G	ENST00000270800	IL22RA1	c.1723_1724insC	p.Ter575fs	0.725
chr1	24157130	-	A	ENST00000327535	IFNLR1	c.1562_1563insT	p.Ter521fs	0.47
chr1	24157131	-	C	ENST00000327535	IFNLR1	c.1562dupG	p.Ter521fs	0.465
chr1	24157130	-	G	ENST00000327535	IFNLR1	c.1562_1563insC	p.Ter521fs	0.47
chr1	24157132	-	A	ENST00000327535	IFNLR1	c.1561dupT	p.Ter521fs	0.465
chr1	24157131	-	G	ENST00000327535	IFNLR1	c.1561_1562insC	p.Ter521fs	0.415
chr1	24354485	-	A	ENST00000361548	GRHL3	c.1806_1807insA	p.Ter603fs	0.92
chr1	24354485	-	C	ENST00000361548	GRHL3	c.1806_1807insC	p.Ter603fs	0.925
chr1	24354485	-	G	ENST00000361548	GRHL3	c.1806dupG	p.Ter603fs	0.925
chr1	24354486	-	T	ENST00000361548	GRHL3	c.1807dupT	p.Ter603fs	0.925
chr1	24354486	-	C	ENST00000361548	GRHL3	c.1807_1808insC	p.Ter603fs	0.93
chr1	24354487	-	C	ENST00000361548	GRHL3	c.1808_1809insC	p.Ter603fs	0.765
chr1	24354487	-	T	ENST00000361548	GRHL3	c.1808_1809insT	p.Ter603fs	0.765
chr1	24358543	-	A	ENST00000337248	STPG1	c.1004_1005insT	p.Ter335fs	0.46
chr1	24358543	-	G	ENST00000337248	STPG1	c.1004_1005insC	p.Ter335fs	0.46
chr1	24358545	-	A	ENST00000337248	STPG1	c.1003dupT	p.Ter335fs	0.465
chr1	24358544	-	G	ENST00000337248	STPG1	c.1003_1004insC	p.Ter335fs	0.455
chr1	24469182	-	A	ENST00000374399	NIPAL3	c.1218dupA	p.Ter407fs	0.77
chr1	24469182	-	C	ENST00000374399	NIPAL3	c.1218_1219insC	p.Ter407fs	0.76
chr1	24469182	-	G	ENST00000374399	NIPAL3	c.1218_1219insG	p.Ter407fs	0.765
chr1	24469183	-	T	ENST00000374399	NIPAL3	c.1219dupT	p.Ter407fs	0.76
chr1	24469183	-	C	ENST00000374399	NIPAL3	c.1219_1220insC	p.Ter407fs	0.75
chr1	24469184	-	G	ENST00000374399	NIPAL3	c.1220dupG	p.Ter407fs	0.77
chr1	24469184	-	C	ENST00000374399	NIPAL3	c.1220_1221insC	p.Ter407fs	0.76
chr1	24469184	-	T	ENST00000374399	NIPAL3	c.1220_1221insT	p.Ter407fs	0.76
chr1	24535274	-	A	ENST00000374395	RCAN3	c.723_724insA	p.Ter242fs	0.6
chr1	24535274	-	C	ENST00000374395	RCAN3	c.723_724insC	p.Ter242fs	0.59
chr1	24535274	-	G	ENST00000374395	RCAN3	c.723dupG	p.Ter242fs	0.595
chr1	24535275	-	T	ENST00000374395	RCAN3	c.724dupT	p.Ter242fs	0.59
chr1	24535275	-	C	ENST00000374395	RCAN3	c.724_725insC	p.Ter242fs	0.6
chr1	24535276	-	G	ENST00000374395	RCAN3	c.725dupG	p.Ter242fs	0.58
chr1	24535276	-	C	ENST00000374395	RCAN3	c.725_726insC	p.Ter242fs	0.605
chr1	24535276	-	T	ENST00000374395	RCAN3	c.725_726insT	p.Ter242fs	0.605
chr1	24605744	-	A	ENST00000374392	NCMAP	c.306dupA	p.Ter103fs	0.345
chr1	24605744	-	C	ENST00000374392	NCMAP	c.306_307insC	p.Ter103fs	0.385
chr1	24605744	-	G	ENST00000374392	NCMAP	c.306_307insG	p.Ter103fs	0.36
chr1	24605745	-	T	ENST00000374392	NCMAP	c.307dupT	p.Ter103fs	0.385
chr1	24605745	-	C	ENST00000374392	NCMAP	c.307_308insC	p.Ter103fs	0.355
chr1	24605746	-	G	ENST00000374392	NCMAP	c.308dupG	p.Ter103fs	0.36
chr1	24605746	-	C	ENST00000374392	NCMAP	c.308_309insC	p.Ter103fs	0.355
chr1	24605746	-	T	ENST00000374392	NCMAP	c.308_309insT	p.Ter103fs	0.355
chr1	24672283	-	A	ENST00000323848	SRRM1	c.2712_2713insA	p.Ter905fs	0.855
chr1	24672283	-	C	ENST00000323848	SRRM1	c.2712_2713insC	p.Ter905fs	0.91
chr1	24672283	-	G	ENST00000323848	SRRM1	c.2712_2713insG	p.Ter905fs	0.855
chr1	24672284	-	T	ENST00000323848	SRRM1	c.2713dupT	p.Ter905fs	0.91
chr1	24672284	-	C	ENST00000323848	SRRM1	c.2713_2714insC	p.Ter905fs	0.855
chr1	24672285	-	C	ENST00000323848	SRRM1	c.2714_2715insC	p.Ter905fs	0.855
chr1	24672285	-	T	ENST00000323848	SRRM1	c.2714_2715insT	p.Ter905fs	0.855
chr1	24840934	-	A	ENST00000374379	CLIC4	c.759_760insA	p.Ter254fs	0.42
chr1	24840934	-	C	ENST00000374379	CLIC4	c.759_760insC	p.Ter254fs	0.41
chr1	24840934	-	G	ENST00000374379	CLIC4	c.759dupG	p.Ter254fs	0.395
chr1	24840935	-	T	ENST00000374379	CLIC4	c.760dupT	p.Ter254fs	0.41
chr1	24840935	-	C	ENST00000374379	CLIC4	c.760_761insC	p.Ter254fs	0.37
chr1	24840936	-	C	ENST00000374379	CLIC4	c.761_762insC	p.Ter254fs	0.345
chr1	24840936	-	T	ENST00000374379	CLIC4	c.761_762insT	p.Ter254fs	0.345
chr1	24902122	-	A	ENST00000308873	RUNX3	c.1247_1248insT	p.Ter416fs	0.785
chr1	24902123	-	C	ENST00000308873	RUNX3	c.1247dupG	p.Ter416fs	0.78
chr1	24902122	-	G	ENST00000308873	RUNX3	c.1247_1248insC	p.Ter416fs	0.785
chr1	24902124	-	A	ENST00000308873	RUNX3	c.1246dupT	p.Ter416fs	0.785
chr1	24902123	-	G	ENST00000308873	RUNX3	c.1246_1247insC	p.Ter416fs	0.755
chr1	25223266	-	A	ENST00000236273	SYF2	c.731_732insT	p.Ter244fs	0.555
chr1	25223266	-	G	ENST00000236273	SYF2	c.731_732insC	p.Ter244fs	0.555
chr1	25223268	-	A	ENST00000236273	SYF2	c.730dupT	p.Ter244fs	0.565
chr1	25223267	-	G	ENST00000236273	SYF2	c.730_731insC	p.Ter244fs	0.555
chr1	25242589	-	A	ENST00000243189	RSRP1	c.872_873insT	p.Ter291fs	0.085
chr1	25242589	-	G	ENST00000243189	RSRP1	c.872_873insC	p.Ter291fs	0.085
chr1	25242591	-	A	ENST00000243189	RSRP1	c.871dupT	p.Ter291fs	0.095
chr1	25242590	-	G	ENST00000243189	RSRP1	c.871_872insC	p.Ter291fs	0.095
chr1	25328921	-	A	ENST00000328664	RHD	c.1251_1252insA	p.Ter418fs	0.575
chr1	25328921	-	G	ENST00000328664	RHD	c.1251_1252insG	p.Ter418fs	0.56
chr1	25360702	-	A	ENST00000374358	TMEM50A	c.471_472insA	p.Ter158fs	0.89
chr1	25360702	-	C	ENST00000374358	TMEM50A	c.471_472insC	p.Ter158fs	0.945
chr1	25360702	-	G	ENST00000374358	TMEM50A	c.471dupG	p.Ter158fs	0.89
chr1	25360703	-	T	ENST00000374358	TMEM50A	c.472dupT	p.Ter158fs	0.945
chr1	25360703	-	C	ENST00000374358	TMEM50A	c.472_473insC	p.Ter158fs	0.89
chr1	25360704	-	G	ENST00000374358	TMEM50A	c.473dupG	p.Ter158fs	0.885
chr1	25360704	-	C	ENST00000374358	TMEM50A	c.473_474insC	p.Ter158fs	0.885
chr1	25360704	-	T	ENST00000374358	TMEM50A	c.473_474insT	p.Ter158fs	0.885
chr1	25362527	-	A	ENST00000294413	RHCE	c.1253_1254insT	p.Ter418fs	0.9
chr1	25362527	-	G	ENST00000294413	RHCE	c.1253_1254insC	p.Ter418fs	0.9
chr1	25362529	-	A	ENST00000294413	RHCE	c.1251dupT	p.Ter418fs	0.925
chr1	25362528	-	G	ENST00000294413	RHCE	c.1252_1253insC	p.Ter418fs	0.9
chr1	25498463	-	A	ENST00000374343	MACO1	c.1992dupA	p.Ter665fs	0.92
chr1	25498463	-	C	ENST00000374343	MACO1	c.1992_1993insC	p.Ter665fs	0.935
chr1	25498463	-	G	ENST00000374343	MACO1	c.1992_1993insG	p.Ter665fs	0.925
chr1	25498464	-	T	ENST00000374343	MACO1	c.1993dupT	p.Ter665fs	0.935
chr1	25498464	-	C	ENST00000374343	MACO1	c.1993_1994insC	p.Ter665fs	0.93
chr1	25498465	-	G	ENST00000374343	MACO1	c.1994dupG	p.Ter665fs	0.93
chr1	25498465	-	C	ENST00000374343	MACO1	c.1994_1995insC	p.Ter665fs	0.93
chr1	25498465	-	T	ENST00000374343	MACO1	c.1994_1995insT	p.Ter665fs	0.93
chr1	25566989	-	A	ENST00000374338	LDLRAP1	c.924_925insA	p.Ter309fs	0.2
chr1	25566989	-	C	ENST00000374338	LDLRAP1	c.924dupC	p.Ter309fs	0.215
chr1	25566989	-	G	ENST00000374338	LDLRAP1	c.924_925insG	p.Ter309fs	0.195
chr1	25566990	-	T	ENST00000374338	LDLRAP1	c.925dupT	p.Ter309fs	0.215
chr1	25566990	-	C	ENST00000374338	LDLRAP1	c.925_926insC	p.Ter309fs	0.18
chr1	25566991	-	G	ENST00000374338	LDLRAP1	c.926dupG	p.Ter309fs	0.22
chr1	25566991	-	C	ENST00000374338	LDLRAP1	c.926_927insC	p.Ter309fs	0.19
chr1	25566991	-	T	ENST00000374338	LDLRAP1	c.926_927insT	p.Ter309fs	0.19
chr1	25783786	-	A	ENST00000374332	MAN1C1	c.1890_1891insA	p.Ter631fs	0.945
chr1	25783786	-	C	ENST00000374332	MAN1C1	c.1890dupC	p.Ter631fs	0.945
chr1	25783786	-	G	ENST00000374332	MAN1C1	c.1890_1891insG	p.Ter631fs	0.945
chr1	25783787	-	T	ENST00000374332	MAN1C1	c.1891dupT	p.Ter631fs	0.945
chr1	25783787	-	C	ENST00000374332	MAN1C1	c.1891_1892insC	p.Ter631fs	0.945
chr1	25783788	-	G	ENST00000374332	MAN1C1	c.1892dupG	p.Ter631fs	0.945
chr1	25783788	-	C	ENST00000374332	MAN1C1	c.1892_1893insC	p.Ter631fs	0.945
chr1	25783788	-	T	ENST00000374332	MAN1C1	c.1892_1893insT	p.Ter631fs	0.945
chr1	25832023	-	A	ENST00000374303	MTFR1L	c.876_877insA	p.Ter293fs	0.905
chr1	25832023	-	C	ENST00000374303	MTFR1L	c.876_877insC	p.Ter293fs	0.91
chr1	25832023	-	G	ENST00000374303	MTFR1L	c.876_877insG	p.Ter293fs	0.91
chr1	25832024	-	T	ENST00000374303	MTFR1L	c.877dupT	p.Ter293fs	0.91
chr1	25832024	-	C	ENST00000374303	MTFR1L	c.877_878insC	p.Ter293fs	0.91
chr1	25832025	-	G	ENST00000374303	MTFR1L	c.878dupG	p.Ter293fs	0.91
chr1	25832025	-	C	ENST00000374303	MTFR1L	c.878_879insC	p.Ter293fs	0.91
chr1	25832025	-	T	ENST00000374303	MTFR1L	c.878_879insT	p.Ter293fs	0.91
chr1	25834993	-	A	ENST00000374298	AUNIP	c.1073_1074insT	p.Ter358fs	0.13
chr1	25834993	-	G	ENST00000374298	AUNIP	c.1073_1074insC	p.Ter358fs	0.13
chr1	25834995	-	A	ENST00000374298	AUNIP	c.1072dupT	p.Ter358fs	0.13
chr1	25834994	-	G	ENST00000374298	AUNIP	c.1072_1073insC	p.Ter358fs	0.12
chr1	25862799	-	A	ENST00000675840	PAQR7	c.1040_1041insT	p.Ter347fs	0.31
chr1	25862800	-	C	ENST00000675840	PAQR7	c.1040dupG	p.Ter347fs	0.375
chr1	25862799	-	G	ENST00000675840	PAQR7	c.1040_1041insC	p.Ter347fs	0.31
chr1	25862801	-	A	ENST00000675840	PAQR7	c.1039dupT	p.Ter347fs	0.325
chr1	25862800	-	G	ENST00000675840	PAQR7	c.1039_1040insC	p.Ter347fs	0.28
chr1	25901016	-	A	ENST00000455785	STMN1	c.449_450insT	p.Ter150fs	0.725
chr1	25901016	-	G	ENST00000455785	STMN1	c.449_450insC	p.Ter150fs	0.725
chr1	25901018	-	A	ENST00000455785	STMN1	c.448dupT	p.Ter150fs	0.73
chr1	25901017	-	G	ENST00000455785	STMN1	c.448_449insC	p.Ter150fs	0.705
chr1	25961989	-	A	ENST00000374282	PAFAH2	c.1178_1179insT	p.Ter393fs	0.2
chr1	25961989	-	G	ENST00000374282	PAFAH2	c.1178_1179insC	p.Ter393fs	0.2
chr1	25961991	-	A	ENST00000374282	PAFAH2	c.1177dupT	p.Ter393fs	0.245
chr1	25961990	-	G	ENST00000374282	PAFAH2	c.1177_1178insC	p.Ter393fs	0.185
chr1	26035344	-	A	ENST00000374280	EXTL1	c.2028_2029insA	p.Ter677fs	0.69
chr1	26035344	-	C	ENST00000374280	EXTL1	c.2028dupC	p.Ter677fs	0.695
chr1	26035344	-	G	ENST00000374280	EXTL1	c.2028_2029insG	p.Ter677fs	0.66
chr1	26035345	-	T	ENST00000374280	EXTL1	c.2029dupT	p.Ter677fs	0.695
chr1	26035345	-	C	ENST00000374280	EXTL1	c.2029_2030insC	p.Ter677fs	0.67
chr1	26035346	-	C	ENST00000374280	EXTL1	c.2030_2031insC	p.Ter677fs	0.48
chr1	26035346	-	T	ENST00000374280	EXTL1	c.2030_2031insT	p.Ter677fs	0.48
chr1	26039160	-	A	ENST00000374276	SLC30A2	c.1118_1119insT	p.Ter373fs	0.685
chr1	26039161	-	C	ENST00000374276	SLC30A2	c.1118dupG	p.Ter373fs	0.68
chr1	26039160	-	G	ENST00000374276	SLC30A2	c.1118_1119insC	p.Ter373fs	0.685
chr1	26039162	-	A	ENST00000374276	SLC30A2	c.1117dupT	p.Ter373fs	0.685
chr1	26039161	-	G	ENST00000374276	SLC30A2	c.1117_1118insC	p.Ter373fs	0.675
chr1	26051873	-	A	ENST00000374272	TRIM63	c.1061_1062insT	p.Ter354fs	0.525
chr1	26051873	-	G	ENST00000374272	TRIM63	c.1061_1062insC	p.Ter354fs	0.525
chr1	26051875	-	A	ENST00000374272	TRIM63	c.1060dupT	p.Ter354fs	0.535
chr1	26051874	-	G	ENST00000374272	TRIM63	c.1060_1061insC	p.Ter354fs	0.53
chr1	26122574	-	A	ENST00000374269	PDIK1L	c.1023_1024insA	p.Ter342fs	0.845
chr1	26122574	-	C	ENST00000374269	PDIK1L	c.1023_1024insC	p.Ter342fs	0.845
chr1	26122574	-	G	ENST00000374269	PDIK1L	c.1023dupG	p.Ter342fs	0.835
chr1	26122575	-	T	ENST00000374269	PDIK1L	c.1024dupT	p.Ter342fs	0.845
chr1	26122575	-	C	ENST00000374269	PDIK1L	c.1024_1025insC	p.Ter342fs	0.85
chr1	26122576	-	G	ENST00000374269	PDIK1L	c.1025dupG	p.Ter342fs	0.845
chr1	26122576	-	C	ENST00000374269	PDIK1L	c.1025_1026insC	p.Ter342fs	0.85
chr1	26122576	-	T	ENST00000374269	PDIK1L	c.1025_1026insT	p.Ter342fs	0.85
chr1	26162104	-	A	ENST00000374268	FAM110D	c.813_814insA	p.Ter272fs	0.945
chr1	26162104	-	C	ENST00000374268	FAM110D	c.813_814insC	p.Ter272fs	0.94
chr1	26162104	-	G	ENST00000374268	FAM110D	c.813dupG	p.Ter272fs	0.94
chr1	26162105	-	T	ENST00000374268	FAM110D	c.814dupT	p.Ter272fs	0.94
chr1	26162105	-	C	ENST00000374268	FAM110D	c.814_815insC	p.Ter272fs	0.935
chr1	26162106	-	G	ENST00000374268	FAM110D	c.815dupG	p.Ter272fs	0.91
chr1	26162106	-	C	ENST00000374268	FAM110D	c.815_816insC	p.Ter272fs	0.915
chr1	26162106	-	T	ENST00000374268	FAM110D	c.815_816insT	p.Ter272fs	0.915
chr1	26164161	-	A	ENST00000634842	C1orf232	c.560_561insT	p.Ter187fs	0.205
chr1	26164161	-	G	ENST00000634842	C1orf232	c.560_561insC	p.Ter187fs	0.205
chr1	26164163	-	A	ENST00000634842	C1orf232	c.559dupT	p.Ter187fs	0.205
chr1	26164162	-	G	ENST00000634842	C1orf232	c.559_560insC	p.Ter187fs	0.205
chr1	26170713	-	A	ENST00000374266	ZNF593	c.402_403insA	p.Ter135fs	0.52
chr1	26170713	-	C	ENST00000374266	ZNF593	c.402dupC	p.Ter135fs	0.52
chr1	26170713	-	G	ENST00000374266	ZNF593	c.402_403insG	p.Ter135fs	0.53
chr1	26170714	-	T	ENST00000374266	ZNF593	c.403dupT	p.Ter135fs	0.52
chr1	26170714	-	C	ENST00000374266	ZNF593	c.403_404insC	p.Ter135fs	0.53
chr1	26170715	-	G	ENST00000374266	ZNF593	c.404dupG	p.Ter135fs	0.51
chr1	26170715	-	C	ENST00000374266	ZNF593	c.404_405insC	p.Ter135fs	0.53
chr1	26170715	-	T	ENST00000374266	ZNF593	c.404_405insT	p.Ter135fs	0.53
chr1	26171189	-	A	ENST00000433939	ZNF593OS	c.191_192insT	p.Ter64fs	0.42
chr1	26171189	-	G	ENST00000433939	ZNF593OS	c.191_192insC	p.Ter64fs	0.42
chr1	26171191	-	A	ENST00000433939	ZNF593OS	c.190dupT	p.Ter64fs	0.44
chr1	26171190	-	G	ENST00000433939	ZNF593OS	c.190_191insC	p.Ter64fs	0.415
chr1	26189545	-	A	ENST00000361530	CNKSR1	c.2139_2140insA	p.Ter714fs	0.29
chr1	26189545	-	C	ENST00000361530	CNKSR1	c.2139dupC	p.Ter714fs	0.29
chr1	26189545	-	G	ENST00000361530	CNKSR1	c.2139_2140insG	p.Ter714fs	0.3
chr1	26189546	-	T	ENST00000361530	CNKSR1	c.2140dupT	p.Ter714fs	0.29
chr1	26189546	-	C	ENST00000361530	CNKSR1	c.2140_2141insC	p.Ter714fs	0.285
chr1	26189547	-	G	ENST00000361530	CNKSR1	c.2141dupG	p.Ter714fs	0.295
chr1	26189547	-	C	ENST00000361530	CNKSR1	c.2141_2142insC	p.Ter714fs	0.295
chr1	26189547	-	T	ENST00000361530	CNKSR1	c.2141_2142insT	p.Ter714fs	0.295
chr1	26202539	-	A	ENST00000456354	CATSPER4	c.1416_1417insA	p.Ter473fs	0.67
chr1	26202539	-	C	ENST00000456354	CATSPER4	c.1416dupC	p.Ter473fs	0.675
chr1	26202539	-	G	ENST00000456354	CATSPER4	c.1416_1417insG	p.Ter473fs	0.66
chr1	26202540	-	T	ENST00000456354	CATSPER4	c.1417dupT	p.Ter473fs	0.675
chr1	26202540	-	C	ENST00000456354	CATSPER4	c.1417_1418insC	p.Ter473fs	0.645
chr1	26202541	-	G	ENST00000456354	CATSPER4	c.1418dupG	p.Ter473fs	0.65
chr1	26202541	-	C	ENST00000456354	CATSPER4	c.1418_1419insC	p.Ter473fs	0.655
chr1	26202541	-	T	ENST00000456354	CATSPER4	c.1418_1419insT	p.Ter473fs	0.655
chr1	26277290	-	A	ENST00000451429	CEP85	c.2283_2284insA	p.Ter762fs	0.56
[truncated: 108,680 more rows]

## Sheet: Table S5
Table S5. TAILVAR scores for single-nucleotide deletions
CHR	POS	REF	ALT	Transcript	Gene	HGVS_coding	HGVS_protein	TAILVAR
chr1	70006	T	-	ENST00000641515	OR4F5	c.979delT	p.Ter327fs	0.255
chr1	944151	T	-	ENST00000616016	SAMD11	c.2533delT	p.Ter845fs	0.585
chr1	944153	A	-	ENST00000616016	SAMD11	c.2535delA	p.Ter845fs	0.485
chr1	944694	T	-	ENST00000327044	NOC2L	c.2250delA	p.Ter750fs	0.455
chr1	944696	A	-	ENST00000327044	NOC2L	c.2248delT	p.Ter750fs	0.435
chr1	965189	T	-	ENST00000338591	KLHL17	c.1927delT	p.Ter643fs	0.71
chr1	965190	G	-	ENST00000338591	KLHL17	c.1928delG	p.Ter643fs	0.7
chr1	965191	A	-	ENST00000338591	KLHL17	c.1929delA	p.Ter643fs	0.705
chr1	974573	T	-	ENST00000379410	PLEKHN1	c.1834delT	p.Ter612fs	0.22
chr1	974574	G	-	ENST00000379410	PLEKHN1	c.1835delG	p.Ter612fs	0.205
chr1	974575	A	-	ENST00000379410	PLEKHN1	c.1836delA	p.Ter612fs	0.125
chr1	976173	T	-	ENST00000433179	PERM1	c.2372delA	p.Ter791fs	0.505
chr1	976174	A	-	ENST00000433179	PERM1	c.2371delT	p.Ter791fs	0.64
chr1	999059	T	-	ENST00000304952	HES4	c.666delA	p.Ter222fs	0.185
chr1	999061	A	-	ENST00000304952	HES4	c.664delT	p.Ter222fs	0.18
chr1	1014476	T	-	ENST00000649529	ISG15	c.496delT	p.Ter166fs	0.175
chr1	1054979	T	-	ENST00000379370	AGRN	c.6136delT	p.Ter2046fs	0.95
chr1	1054981	A	-	ENST00000379370	AGRN	c.6138delA	p.Ter2046fs	0.925
chr1	1071818	T	-	ENST00000453464	RNF223	c.749delA	p.Ter250fs	0.4
chr1	1071820	A	-	ENST00000453464	RNF223	c.747delT	p.Ter250fs	0.3
chr1	1082893	T	-	ENST00000421241	C1orf159	c.597delA	p.Ter199fs	0.285
chr1	1082894	C	-	ENST00000421241	C1orf159	c.596delG	p.Ter199fs	0.295
chr1	1082895	A	-	ENST00000421241	C1orf159	c.595delT	p.Ter199fs	0.28
chr1	1197845	T	-	ENST00000379289	TTLL10	c.2020delT	p.Ter674fs	0.145
chr1	1197846	A	-	ENST00000379289	TTLL10	c.2021delA	p.Ter674fs	0.215
chr1	1217512	T	-	ENST00000360001	SDF4	c.1068delA	p.Ter356fs	0.68
chr1	1217515	A	-	ENST00000360001	SDF4	c.1065delT	p.Ter356fs	0.495
chr1	1233266	T	-	ENST00000379198	B3GALT6	c.988delT	p.Ter330fs	0.715
chr1	1233268	A	-	ENST00000379198	B3GALT6	c.990delA	p.Ter330fs	0.455
chr1	1242548	T	-	ENST00000330388	C1QTNF12	c.909delA	p.Ter303fs	0.295
chr1	1242550	A	-	ENST00000330388	C1QTNF12	c.907delT	p.Ter303fs	0.24
chr1	1255203	T	-	ENST00000349431	UBE2J2	c.780delA	p.Ter260fs	0.75
chr1	1255205	A	-	ENST00000349431	UBE2J2	c.778delT	p.Ter260fs	0.625
chr1	1291608	T	-	ENST00000379116	SCNN1D	c.2407delT	p.Ter803fs	0.44
chr1	1293565	T	-	ENST00000354700	ACAP3	c.2504delA	p.Ter835fs	0.65
chr1	1293566	A	-	ENST00000354700	ACAP3	c.2503delT	p.Ter835fs	0.65
chr1	1311377	T	-	ENST00000379031	PUSL1	c.910delT	p.Ter304fs	0.255
chr1	1311378	G	-	ENST00000379031	PUSL1	c.911delG	p.Ter304fs	0.25
chr1	1311379	A	-	ENST00000379031	PUSL1	c.912delA	p.Ter304fs	0.255
chr1	1311859	T	-	ENST00000435064	INTS11	c.1803delA	p.Ter601fs	0.75
chr1	1311861	A	-	ENST00000435064	INTS11	c.1801delT	p.Ter601fs	0.77
chr1	1327761	T	-	ENST00000343938	CPTP	c.643delT	p.Ter215fs	0.38
chr1	1327762	A	-	ENST00000343938	CPTP	c.644delA	p.Ter215fs	0.37
chr1	1334462	T	-	ENST00000339381	TAS1R3	c.2557delT	p.Ter853fs	0.18
chr1	1334463	G	-	ENST00000339381	TAS1R3	c.2558delG	p.Ter853fs	0.175
chr1	1334464	A	-	ENST00000339381	TAS1R3	c.2559delA	p.Ter853fs	0.18
chr1	1336142	T	-	ENST00000378888	DVL1	c.2088delA	p.Ter696fs	0.89
chr1	1336143	C	-	ENST00000378888	DVL1	c.2087delG	p.Ter696fs	0.925
chr1	1336144	A	-	ENST00000378888	DVL1	c.2086delT	p.Ter696fs	0.915
chr1	1353605	T	-	ENST00000309212	MXRA8	c.1328delA	p.Ter443fs	0.6
chr1	1353606	A	-	ENST00000309212	MXRA8	c.1327delT	p.Ter443fs	0.575
chr1	1373801	T	-	ENST00000338338	AURKAIP1	c.600delA	p.Ter200fs	0.44
chr1	1373803	A	-	ENST00000338338	AURKAIP1	c.598delT	p.Ter200fs	0.305
chr1	1387231	T	-	ENST00000400809	CCNL2	c.1563delA	p.Ter521fs	0.375
chr1	1387233	A	-	ENST00000400809	CCNL2	c.1561delT	p.Ter521fs	0.285
chr1	1402083	T	-	ENST00000344843	MRPL20	c.450delA	p.Ter150fs	0.41
chr1	1402085	A	-	ENST00000344843	MRPL20	c.448delT	p.Ter150fs	0.22
chr1	1419100	T	-	ENST00000537107	ANKRD65	c.1200delA	p.Ter400fs	0.145
chr1	1419102	A	-	ENST00000537107	ANKRD65	c.1198delT	p.Ter400fs	0.14
chr1	1427785	T	-	ENST00000378821	TMEM88B	c.490delT	p.Ter164fs	0.345
chr1	1427786	G	-	ENST00000378821	TMEM88B	c.491delG	p.Ter164fs	0.315
chr1	1427787	A	-	ENST00000378821	TMEM88B	c.492delA	p.Ter164fs	0.3
chr1	1439785	T	-	ENST00000476993	VWA1	c.1336delT	p.Ter446fs	0.14
chr1	1468528	T	-	ENST00000378785	ATAD3C	c.1234delT	p.Ter412fs	0.17
chr1	1468530	A	-	ENST00000378785	ATAD3C	c.1236delA	p.Ter412fs	0.205
chr1	1495815	T	-	ENST00000673477	ATAD3B	c.1945delT	p.Ter649fs	0.35
chr1	1495816	A	-	ENST00000673477	ATAD3B	c.1946delA	p.Ter649fs	0.435
chr1	1534070	T	-	ENST00000378756	ATAD3A	c.1759delT	p.Ter587fs	0.775
chr1	1534072	A	-	ENST00000378756	ATAD3A	c.1761delA	p.Ter587fs	0.81
chr1	1535359	T	-	ENST00000378733	TMEM240	c.522delA	p.Ter174fs	0.645
chr1	1535361	A	-	ENST00000378733	TMEM240	c.520delT	p.Ter174fs	0.565
chr1	1542066	T	-	ENST00000291386	SSU72	c.585delA	p.Ter195fs	0.94
chr1	1542068	A	-	ENST00000291386	SSU72	c.583delT	p.Ter195fs	0.94
chr1	1599337	A	-	ENST00000422725	FNDC10	c.679delT	p.Ter227fs	0.175
chr1	1630528	T	-	ENST00000355826	MIB2	c.2866delT	p.Ter956fs	0.37
chr1	1630530	A	-	ENST00000355826	MIB2	c.2868delA	p.Ter956fs	0.375
chr1	1634623	T	-	ENST00000356026	MMP23B	c.1171delT	p.Ter391fs	0.065
chr1	1634625	A	-	ENST00000356026	MMP23B	c.1173delA	p.Ter391fs	0.075
chr1	1635766	A	-	ENST00000341832	CDK11B	c.2347delT	p.Ter783fs	0.945
chr1	1665782	T	-	ENST00000617444	SLC35E2B	c.1218delA	p.Ter406fs	0.875
chr1	1665784	A	-	ENST00000617444	SLC35E2B	c.1216delT	p.Ter406fs	0.865
chr1	1702909	A	-	ENST00000404249	CDK11A	c.2341delT	p.Ter781fs	0.845
chr1	1752905	T	-	ENST00000341426	NADK	c.1340delA	p.Ter447fs	0.425
chr1	1752906	A	-	ENST00000341426	NADK	c.1339delT	p.Ter447fs	0.525
chr1	1787332	T	-	ENST00000378609	GNB1	c.1022delA	p.Ter341fs	0.88
chr1	1787333	A	-	ENST00000378609	GNB1	c.1021delT	p.Ter341fs	0.905
chr1	1917191	T	-	ENST00000307786	CALML6	c.544delT	p.Ter182fs	0.21
chr1	1917192	A	-	ENST00000307786	CALML6	c.545delA	p.Ter182fs	0.21
chr1	1917885	A	-	ENST00000310991	TMEM52	c.627delT	p.Ter210fs	0.105
chr1	1922289	A	-	ENST00000682832	CFAP74	c.4918delT	p.Ter1640fs	0.31
chr1	2030280	T	-	ENST00000378585	GABRD	c.1357delT	p.Ter453fs	0.925
chr1	2030282	A	-	ENST00000378585	GABRD	c.1359delA	p.Ter453fs	0.75
chr1	2185007	T	-	ENST00000378567	PRKCZ	c.1777delT	p.Ter593fs	0.75
chr1	2185009	A	-	ENST00000378567	PRKCZ	c.1779delA	p.Ter593fs	0.845
chr1	2189709	T	-	ENST00000378546	FAAP20	c.543delA	p.Ter181fs	0.49
chr1	2189711	A	-	ENST00000378546	FAAP20	c.541delT	p.Ter181fs	0.505
chr1	2306763	T	-	ENST00000378536	SKI	c.2185delT	p.Ter729fs	0.61
chr1	2321383	T	-	ENST00000378531	MORN1	c.1494delA	p.Ter498fs	0.1
chr1	2321385	A	-	ENST00000378531	MORN1	c.1492delT	p.Ter498fs	0.06
chr1	2403122	T	-	ENST00000605895	RER1	c.589delT	p.Ter197fs	0.825
chr1	2405766	T	-	ENST00000447513	PEX10	c.981delA	p.Ter327fs	0.235
chr1	2405768	A	-	ENST00000447513	PEX10	c.979delT	p.Ter327fs	0.26
chr1	2505211	T	-	ENST00000378486	PLCH2	c.4249delT	p.Ter1417fs	0.605
chr1	2505212	G	-	ENST00000378486	PLCH2	c.4250delG	p.Ter1417fs	0.63
chr1	2505213	A	-	ENST00000378486	PLCH2	c.4251delA	p.Ter1417fs	0.58
chr1	2508847	T	-	ENST00000378466	PANK4	c.2322delA	p.Ter774fs	0.92
chr1	2508849	A	-	ENST00000378466	PANK4	c.2320delT	p.Ter774fs	0.9
chr1	2529469	T	-	ENST00000378453	HES5	c.501delA	p.Ter167fs	0.695
chr1	2529470	C	-	ENST00000378453	HES5	c.500delG	p.Ter167fs	0.71
chr1	2529471	A	-	ENST00000378453	HES5	c.499delT	p.Ter167fs	0.7
chr1	2563271	T	-	ENST00000355716	TNFRSF14	c.850delT	p.Ter284fs	0.265
chr1	2563272	G	-	ENST00000355716	TNFRSF14	c.851delG	p.Ter284fs	0.285
chr1	2563273	A	-	ENST00000355716	TNFRSF14	c.852delA	p.Ter284fs	0.295
chr1	2589425	T	-	ENST00000419916	PRXL2B	c.595delT	p.Ter199fs	0.185
chr1	2589427	A	-	ENST00000419916	PRXL2B	c.597delA	p.Ter199fs	0.2
chr1	2590990	C	-	ENST00000378412	MMEL1	c.2340delG	p.Ter780fs	0.585
chr1	2590991	T	-	ENST00000378412	MMEL1	c.2339delA	p.Ter780fs	0.62
chr1	2590992	A	-	ENST00000378412	MMEL1	c.2338delT	p.Ter780fs	0.595
chr1	2641368	T	-	ENST00000401095	TTC34	c.3240delA	p.Ter1080fs	0.19
chr1	2641369	C	-	ENST00000401095	TTC34	c.3239delG	p.Ter1080fs	0.19
chr1	2641370	A	-	ENST00000401095	TTC34	c.3238delT	p.Ter1080fs	0.14
chr1	3022818	T	-	ENST00000378404	ACTRT2	c.1132delT	p.Ter378fs	0.23
chr1	3433809	T	-	ENST00000270722	PRDM16	c.3829delT	p.Ter1277fs	0.935
chr1	3433810	G	-	ENST00000270722	PRDM16	c.3830delG	p.Ter1277fs	0.935
chr1	3433811	A	-	ENST00000270722	PRDM16	c.3831delA	p.Ter1277fs	0.7
chr1	3480585	T	-	ENST00000378378	ARHGEF16	c.2128delT	p.Ter710fs	0.63
chr1	3480586	A	-	ENST00000378378	ARHGEF16	c.2129delA	p.Ter710fs	0.625
chr1	3480587	G	-	ENST00000378378	ARHGEF16	c.2130delG	p.Ter710fs	0.4
chr1	3490528	C	-	ENST00000356575	MEGF6	c.4626delG	p.Ter1542fs	0.3
chr1	3490529	T	-	ENST00000356575	MEGF6	c.4625delA	p.Ter1542fs	0.315
chr1	3490530	A	-	ENST00000356575	MEGF6	c.4624delT	p.Ter1542fs	0.285
chr1	3628601	T	-	ENST00000378344	TPRG1L	c.817delT	p.Ter273fs	0.555
chr1	3628602	A	-	ENST00000378344	TPRG1L	c.818delA	p.Ter273fs	0.37
chr1	3628603	G	-	ENST00000378344	TPRG1L	c.819delG	p.Ter273fs	0.34
chr1	3630975	C	-	ENST00000270708	WRAP73	c.1383delG	p.Ter461fs	0.26
chr1	3630976	T	-	ENST00000270708	WRAP73	c.1382delA	p.Ter461fs	0.28
chr1	3630977	A	-	ENST00000270708	WRAP73	c.1381delT	p.Ter461fs	0.12
chr1	3733077	T	-	ENST00000378295	TP73	c.1909delT	p.Ter637fs	0.96
chr1	3733079	A	-	ENST00000378295	TP73	c.1911delA	p.Ter637fs	0.97
chr1	3771521	T	-	ENST00000294600	CCDC27	c.1969delT	p.Ter657fs	0.405
chr1	3771522	A	-	ENST00000294600	CCDC27	c.1970delA	p.Ter657fs	0.315
chr1	3775919	T	-	ENST00000642557	SMIM1	c.235delT	p.Ter79fs	0.26
chr1	3781088	T	-	ENST00000378251	LRRC47	c.1752delA	p.Ter584fs	0.865
chr1	3781089	C	-	ENST00000378251	LRRC47	c.1751delG	p.Ter584fs	0.86
chr1	3781090	A	-	ENST00000378251	LRRC47	c.1750delT	p.Ter584fs	0.865
chr1	3883739	T	-	ENST00000378209	DFFB	c.1015delT	p.Ter339fs	0.735
chr1	3883740	G	-	ENST00000378209	DFFB	c.1016delG	p.Ter339fs	0.72
chr1	3883741	A	-	ENST00000378209	DFFB	c.1017delA	p.Ter339fs	0.63
chr1	3889961	T	-	ENST00000361605	C1orf174	c.731delA	p.Ter244fs	0.065
chr1	3889962	A	-	ENST00000361605	C1orf174	c.730delT	p.Ter244fs	0.075
chr1	4774497	T	-	ENST00000378191	AJAP1	c.1234delT	p.Ter412fs	0.76
chr1	4774498	G	-	ENST00000378191	AJAP1	c.1235delG	p.Ter412fs	0.765
chr1	4774499	A	-	ENST00000378191	AJAP1	c.1236delA	p.Ter412fs	0.765
chr1	5863265	T	-	ENST00000378156	NPHP4	c.4281delA	p.Ter1427fs	0.565
chr1	5863267	A	-	ENST00000378156	NPHP4	c.4279delT	p.Ter1427fs	0.545
chr1	6098572	T	-	ENST00000378083	KCNAB2	c.1246delT	p.Ter416fs	0.905
chr1	6106280	C	-	ENST00000262450	CHD5	c.5865delG	p.Ter1955fs	0.91
chr1	6106281	T	-	ENST00000262450	CHD5	c.5864delA	p.Ter1955fs	0.91
chr1	6106282	A	-	ENST00000262450	CHD5	c.5863delT	p.Ter1955fs	0.915
chr1	6186675	A	-	ENST00000234875	RPL22	c.384delT	p.Ter129fs	0.855
chr1	6219405	T	-	ENST00000377939	RNF207	c.1903delT	p.Ter635fs	0.19
chr1	6219406	A	-	ENST00000377939	RNF207	c.1904delA	p.Ter635fs	0.365
chr1	6219407	G	-	ENST00000377939	RNF207	c.1905delG	p.Ter635fs	0.265
chr1	6225080	T	-	ENST00000343813	ICMT	c.855delA	p.Ter285fs	0.62
chr1	6225081	C	-	ENST00000343813	ICMT	c.854delG	p.Ter285fs	0.535
chr1	6225082	A	-	ENST00000343813	ICMT	c.853delT	p.Ter285fs	0.355
chr1	6245505	T	-	ENST00000377898	HES3	c.559delT	p.Ter187fs	0.195
chr1	6249339	T	-	ENST00000377893	GPR153	c.1829delA	p.Ter610fs	0.7
chr1	6249340	A	-	ENST00000377893	GPR153	c.1828delT	p.Ter610fs	0.665
chr1	6264599	A	-	ENST00000361521	ACOT7	c.1111delT	p.Ter371fs	0.83
chr1	6418873	C	-	ENST00000377834	HES2	c.522delG	p.Ter174fs	0.465
chr1	6418874	T	-	ENST00000377834	HES2	c.521delA	p.Ter174fs	0.44
chr1	6418875	A	-	ENST00000377834	HES2	c.520delT	p.Ter174fs	0.48
chr1	6460144	T	-	ENST00000645284	ESPN	c.2563delT	p.Ter855fs	0.745
chr1	6461434	T	-	ENST00000356876	TNFRSF25	c.1254delA	p.Ter418fs	0.785
chr1	6461435	C	-	ENST00000356876	TNFRSF25	c.1253delG	p.Ter418fs	0.79
chr1	6461436	A	-	ENST00000356876	TNFRSF25	c.1252delT	p.Ter418fs	0.76
chr1	6467563	T	-	ENST00000377728	PLEKHG5	c.3021delA	p.Ter1007fs	0.75
chr1	6467565	A	-	ENST00000377728	PLEKHG5	c.3019delT	p.Ter1007fs	0.75
chr1	6525854	T	-	ENST00000377705	NOL9	c.2109delA	p.Ter703fs	0.315
chr1	6525855	C	-	ENST00000377705	NOL9	c.2108delG	p.Ter703fs	0.37
chr1	6525856	A	-	ENST00000377705	NOL9	c.2107delT	p.Ter703fs	0.295
chr1	6579582	T	-	ENST00000333172	TAS1R1	c.2524delT	p.Ter842fs	0.255
chr1	6579583	G	-	ENST00000333172	TAS1R1	c.2525delG	p.Ter842fs	0.29
chr1	6579584	A	-	ENST00000333172	TAS1R1	c.2526delA	p.Ter842fs	0.285
chr1	6589210	T	-	ENST00000377674	ZBTB48	c.2065delT	p.Ter689fs	0.53
chr1	6589211	A	-	ENST00000377674	ZBTB48	c.2066delA	p.Ter689fs	0.505
chr1	6589212	G	-	ENST00000377674	ZBTB48	c.2067delG	p.Ter689fs	0.305
chr1	6593365	C	-	ENST00000377658	KLHL21	c.1794delG	p.Ter598fs	0.3
chr1	6593366	T	-	ENST00000377658	KLHL21	c.1793delA	p.Ter598fs	0.485
chr1	6593367	A	-	ENST00000377658	KLHL21	c.1792delT	p.Ter598fs	0.395
chr1	6621635	T	-	ENST00000377648	PHF13	c.901delT	p.Ter301fs	0.88
chr1	6621636	G	-	ENST00000377648	PHF13	c.902delG	p.Ter301fs	0.885
chr1	6621637	A	-	ENST00000377648	PHF13	c.903delA	p.Ter301fs	0.7
chr1	6633075	T	-	ENST00000054650	THAP3	c.718delT	p.Ter240fs	0.775
chr1	6633077	A	-	ENST00000054650	THAP3	c.720delA	p.Ter240fs	0.8
chr1	6635677	A	-	ENST00000377577	DNAJC11	c.1678delT	p.Ter560fs	0.87
chr1	7779643	T	-	ENST00000054666	VAMP3	c.301delT	p.Ter101fs	0.645
chr1	7842753	T	-	ENST00000377532	PER3	c.3631delT	p.Ter1211fs	0.07
chr1	7842755	A	-	ENST00000377532	PER3	c.3633delA	p.Ter1211fs	0.095
chr1	7847768	A	-	ENST00000361696	UTS2	c.373delT	p.Ter125fs	0.025
chr1	7920837	A	-	ENST00000377507	TNFRSF9	c.766delT	p.Ter256fs	0.265
chr1	7985052	T	-	ENST00000338639	PARK7	c.568delT	p.Ter190fs	0.835
chr1	8013213	A	-	ENST00000377482	ERRFI1	c.1386delT	p.Ter463fs	0.24
chr1	8344011	T	-	ENST00000471889	SLC45A1	c.2245delT	p.Ter749fs	0.81
chr1	8344012	G	-	ENST00000471889	SLC45A1	c.2246delG	p.Ter749fs	0.805
chr1	8344013	A	-	ENST00000471889	SLC45A1	c.2247delA	p.Ter749fs	0.725
chr1	8355089	A	-	ENST00000400908	RERE	c.4699delT	p.Ter1567fs	0.565
chr1	8861362	A	-	ENST00000234590	ENO1	c.1303delT	p.Ter435fs	0.8
chr1	8974702	T	-	ENST00000377443	CA6	c.925delT	p.Ter309fs	0.075
chr1	8974704	A	-	ENST00000377443	CA6	c.927delA	p.Ter309fs	0.065
chr1	9003300	C	-	ENST00000400906	SLC2A7	c.1539delG	p.Ter513fs	0.12
chr1	9003301	T	-	ENST00000400906	SLC2A7	c.1538delA	p.Ter513fs	0.15
chr1	9003303	A	-	ENST00000400906	SLC2A7	c.1536delT	p.Ter513fs	0.135
chr1	9037586	T	-	ENST00000377424	SLC2A5	c.1506delA	p.Ter502fs	0.375
chr1	9037587	C	-	ENST00000377424	SLC2A5	c.1505delG	p.Ter502fs	0.35
chr1	9037588	A	-	ENST00000377424	SLC2A5	c.1504delT	p.Ter502fs	0.31
chr1	9104419	T	-	ENST00000377411	GPR157	c.1008delA	p.Ter336fs	0.655
chr1	9104421	A	-	ENST00000377411	GPR157	c.1006delT	p.Ter336fs	0.655
chr1	9264867	T	-	ENST00000377403	H6PD	c.2374delT	p.Ter792fs	0.66
chr1	9264869	A	-	ENST00000377403	H6PD	c.2376delA	p.Ter792fs	0.27
chr1	9367573	T	-	ENST00000328089	SPSB1	c.820delT	p.Ter274fs	0.755
chr1	9367574	G	-	ENST00000328089	SPSB1	c.821delG	p.Ter274fs	0.755
chr1	9367575	A	-	ENST00000328089	SPSB1	c.822delA	p.Ter274fs	0.455
chr1	9582499	T	-	ENST00000302692	SLC25A33	c.964delT	p.Ter322fs	0.45
chr1	9582501	A	-	ENST00000302692	SLC25A33	c.966delA	p.Ter322fs	0.535
chr1	9613081	T	-	ENST00000340381	TMEM201	c.1999delT	p.Ter667fs	0.96
chr1	9613082	G	-	ENST00000340381	TMEM201	c.2000delG	p.Ter667fs	0.925
chr1	9613083	A	-	ENST00000340381	TMEM201	c.2001delA	p.Ter667fs	0.69
chr1	9727044	T	-	ENST00000377346	PIK3CD	c.3133delT	p.Ter1045fs	0.775
chr1	9727045	A	-	ENST00000377346	PIK3CD	c.3134delA	p.Ter1045fs	0.625
chr1	9727046	G	-	ENST00000377346	PIK3CD	c.3135delG	p.Ter1045fs	0.405
chr1	9730508	T	-	ENST00000377298	CLSTN1	c.2946delA	p.Ter982fs	0.885
chr1	9730509	C	-	ENST00000377298	CLSTN1	c.2945delG	p.Ter982fs	0.92
chr1	9730510	A	-	ENST00000377298	CLSTN1	c.2944delT	p.Ter982fs	0.92
chr1	9850718	C	-	ENST00000377263	CTNNBIP1	c.246delG	p.Ter82fs	0.76
chr1	9850719	T	-	ENST00000377263	CTNNBIP1	c.245delA	p.Ter82fs	0.765
chr1	9850720	A	-	ENST00000377263	CTNNBIP1	c.244delT	p.Ter82fs	0.755
chr1	9930399	T	-	ENST00000377223	LZIC	c.573delA	p.Ter191fs	0.86
chr1	9930400	C	-	ENST00000377223	LZIC	c.572delG	p.Ter191fs	0.865
chr1	9930401	A	-	ENST00000377223	LZIC	c.571delT	p.Ter191fs	0.845
chr1	9982699	T	-	ENST00000377205	NMNAT1	c.838delT	p.Ter280fs	0.1
chr1	9982700	A	-	ENST00000377205	NMNAT1	c.839delA	p.Ter280fs	0.115
chr1	10015830	T	-	ENST00000294435	RBP7	c.403delT	p.Ter135fs	0.44
chr1	10015831	G	-	ENST00000294435	RBP7	c.404delG	p.Ter135fs	0.405
chr1	10015832	A	-	ENST00000294435	RBP7	c.405delA	p.Ter135fs	0.26
chr1	10179954	T	-	ENST00000343090	UBE4B	c.3907delT	p.Ter1303fs	0.885
chr1	10376585	T	-	ENST00000676179	KIF1B	c.5449delT	p.Ter1817fs	0.255
chr1	10419747	T	-	ENST00000270776	PGD	c.1450delT	p.Ter484fs	0.905
chr1	10419748	G	-	ENST00000270776	PGD	c.1451delG	p.Ter484fs	0.875
chr1	10419749	A	-	ENST00000270776	PGD	c.1452delA	p.Ter484fs	0.705
chr1	10442403	T	-	ENST00000309048	CENPS	c.415delT	p.Ter139fs	0.185
chr1	10451593	T	-	ENST00000377049	CORT	c.316delT	p.Ter106fs	0.18
chr1	10461490	C	-	ENST00000377038	DFFA	c.996delG	p.Ter332fs	0.455
chr1	10461491	T	-	ENST00000377038	DFFA	c.995delA	p.Ter332fs	0.455
chr1	10461492	A	-	ENST00000377038	DFFA	c.994delT	p.Ter332fs	0.25
chr1	10629985	T	-	ENST00000356607	PEX14	c.1132delT	p.Ter378fs	0.59
chr1	10629986	A	-	ENST00000356607	PEX14	c.1133delA	p.Ter378fs	0.62
chr1	10638942	C	-	ENST00000377022	CASZ1	c.5280delG	p.Ter1760fs	0.515
chr1	10638943	T	-	ENST00000377022	CASZ1	c.5279delA	p.Ter1760fs	0.515
chr1	10638944	A	-	ENST00000377022	CASZ1	c.5278delT	p.Ter1760fs	0.515
chr1	10947663	T	-	ENST00000377004	C1orf127	c.2472delA	p.Ter824fs	0.49
chr1	10947665	A	-	ENST00000377004	C1orf127	c.2470delT	p.Ter824fs	0.485
chr1	11022652	T	-	ENST00000240185	TARDBP	c.1243delT	p.Ter415fs	0.805
chr1	11026886	T	-	ENST00000400897	MASP2	c.2060delA	p.Ter687fs	0.6
chr1	11026888	A	-	ENST00000400897	MASP2	c.2058delT	p.Ter687fs	0.59
chr1	11054865	T	-	ENST00000376957	SRM	c.909delA	p.Ter303fs	0.595
chr1	11054867	A	-	ENST00000376957	SRM	c.907delT	p.Ter303fs	0.54
chr1	11066718	C	-	ENST00000376936	EXOSC10	c.2658delG	p.Ter886fs	0.895
chr1	11066719	T	-	ENST00000376936	EXOSC10	c.2657delA	p.Ter886fs	0.895
chr1	11066720	A	-	ENST00000376936	EXOSC10	c.2656delT	p.Ter886fs	0.895
chr1	11107486	T	-	ENST00000361445	MTOR	c.7649delA	p.Ter2550fs	0.815
chr1	11107487	A	-	ENST00000361445	MTOR	c.7648delT	p.Ter2550fs	0.83
chr1	11195021	T	-	ENST00000376819	ANGPTL7	c.1039delT	p.Ter347fs	0.325
chr1	11286129	T	-	ENST00000376810	UBIAD1	c.1015delT	p.Ter339fs	0.37
chr1	11536684	T	-	ENST00000294484	DISP3	c.4177delT	p.Ter1393fs	0.92
chr1	11536685	A	-	ENST00000294484	DISP3	c.4178delA	p.Ter1393fs	0.92
chr1	11536686	G	-	ENST00000294484	DISP3	c.4179delG	p.Ter1393fs	0.91
chr1	11648694	T	-	ENST00000354287	FBXO2	c.891delA	p.Ter297fs	0.405
chr1	11648696	A	-	ENST00000354287	FBXO2	c.889delT	p.Ter297fs	0.35
chr1	11673849	T	-	ENST00000376753	FBXO6	c.880delT	p.Ter294fs	0.52
chr1	11673850	G	-	ENST00000376753	FBXO6	c.881delG	p.Ter294fs	0.51
chr1	11673851	A	-	ENST00000376753	FBXO6	c.882delA	p.Ter294fs	0.535
chr1	11674775	T	-	ENST00000376692	MAD2L2	c.636delA	p.Ter212fs	0.94
chr1	11674777	A	-	ENST00000376692	MAD2L2	c.634delT	p.Ter212fs	0.94
chr1	11719694	T	-	ENST00000294485	DRAXIN	c.1048delT	p.Ter350fs	0.365
chr1	11719695	A	-	ENST00000294485	DRAXIN	c.1049delA	p.Ter350fs	0.38
chr1	11719696	G	-	ENST00000294485	DRAXIN	c.1050delG	p.Ter350fs	0.22
chr1	11789444	T	-	ENST00000688073	C1orf167	c.4348delT	p.Ter1450fs	0.315
chr1	11789445	G	-	ENST00000688073	C1orf167	c.4349delG	p.Ter1450fs	0.335
chr1	11789446	A	-	ENST00000688073	C1orf167	c.4350delA	p.Ter1450fs	0.325
chr1	11840221	T	-	ENST00000346436	CLCN6	c.2608delT	p.Ter870fs	0.92
chr1	11840222	G	-	ENST00000346436	CLCN6	c.2609delG	p.Ter870fs	0.92
chr1	11840223	A	-	ENST00000346436	CLCN6	c.2610delA	p.Ter870fs	0.92
chr1	11846011	A	-	ENST00000376480	NPPA	c.454delT	p.Ter152fs	0.675
chr1	11857658	A	-	ENST00000376468	NPPB	c.402delT	p.Ter135fs	0.235
chr1	11920315	T	-	ENST00000376572	KIAA2013	c.1905delA	p.Ter635fs	0.1
chr1	11920317	A	-	ENST00000376572	KIAA2013	c.1903delT	p.Ter635fs	0.095
chr1	11974806	T	-	ENST00000196061	PLOD1	c.2182delT	p.Ter728fs	0.925
chr1	11974808	A	-	ENST00000196061	PLOD1	c.2184delA	p.Ter728fs	0.925
chr1	12011563	T	-	ENST00000235329	MFN2	c.2272delT	p.Ter758fs	0.805
chr1	12011564	A	-	ENST00000235329	MFN2	c.2273delA	p.Ter758fs	0.815
chr1	12011565	G	-	ENST00000235329	MFN2	c.2274delG	p.Ter758fs	0.815
chr1	12031806	T	-	ENST00000235332	MIIP	c.1165delT	p.Ter389fs	0.175
chr1	12031808	A	-	ENST00000235332	MIIP	c.1167delA	p.Ter389fs	0.185
chr1	12142529	T	-	ENST00000263932	TNFRSF8	c.1786delT	p.Ter596fs	0.905
chr1	12142531	A	-	ENST00000263932	TNFRSF8	c.1788delA	p.Ter596fs	0.75
chr1	12207018	T	-	ENST00000376259	TNFRSF1B	c.1384delT	p.Ter462fs	0.81
chr1	12207020	A	-	ENST00000376259	TNFRSF1B	c.1386delA	p.Ter462fs	0.76
chr1	12509022	T	-	ENST00000620676	VPS13D	c.13165delT	p.Ter4389fs	0.875
chr1	12568342	A	-	ENST00000616661	DHRS3	c.907delT	p.Ter303fs	0.94
chr1	12666733	T	-	ENST00000376221	AADACL4	c.1222delT	p.Ter408fs	0.16
chr1	12666734	G	-	ENST00000376221	AADACL4	c.1223delG	p.Ter408fs	0.175
chr1	12666735	A	-	ENST00000376221	AADACL4	c.1224delA	p.Ter408fs	0.09
chr1	12725994	T	-	ENST00000359318	AADACL3	c.1222delT	p.Ter408fs	0.75
chr1	12725995	G	-	ENST00000359318	AADACL3	c.1223delG	p.Ter408fs	0.765
chr1	12725996	A	-	ENST00000359318	AADACL3	c.1224delA	p.Ter408fs	0.415
chr1	12760949	T	-	ENST00000614859	CFAP107	c.583delT	p.Ter195fs	0.5
chr1	12760951	A	-	ENST00000614859	CFAP107	c.585delA	p.Ter195fs	0.34
chr1	12777597	T	-	ENST00000357726	PRAMEF12	c.1450delT	p.Ter484fs	0.23
chr1	12795994	T	-	ENST00000332296	PRAMEF1	c.1423delT	p.Ter475fs	0.19
chr1	12795995	A	-	ENST00000332296	PRAMEF1	c.1424delA	p.Ter475fs	0.175
chr1	12824945	A	-	ENST00000619922	PRAMEF11	c.1434delT	p.Ter479fs	0.41
chr1	12847411	A	-	ENST00000317869	HNRNPCL1	c.879delT	p.Ter294fs	0.24
chr1	12861777	T	-	ENST00000240189	PRAMEF2	c.1423delT	p.Ter475fs	0.235
chr1	12861778	A	-	ENST00000240189	PRAMEF2	c.1424delA	p.Ter475fs	0.205
chr1	12879547	A	-	ENST00000235349	PRAMEF4	c.1434delT	p.Ter479fs	0.395
chr1	12892917	T	-	ENST00000235347	PRAMEF10	c.1424delA	p.Ter475fs	0.12
chr1	12892918	A	-	ENST00000235347	PRAMEF10	c.1423delT	p.Ter475fs	0.025
chr1	12920411	T	-	ENST00000697200	PRAMEF7	c.1423delT	p.Ter475fs	0.29
chr1	12938678	A	-	ENST00000376189	PRAMEF6	c.1428delT	p.Ter477fs	0.385
chr1	13049811	A	-	ENST00000436041	PRAMEF27	c.1434delT	p.Ter479fs	0.705
chr1	13062204	T	-	ENST00000617807	HNRNPCL3	c.880delT	p.Ter294fs	0.915
chr1	13077550	T	-	ENST00000619661	PRAMEF25	c.1435delT	p.Ter479fs	0.765
chr1	13115522	A	-	ENST00000621994	HNRNPCL2	c.879delT	p.Ter294fs	0.215
chr1	13149240	A	-	ENST00000624207	PRAMEF26	c.1434delT	p.Ter479fs	0.695
chr1	13164589	A	-	ENST00000323770	HNRNPCL4	c.879delT	p.Ter294fs	0.93
chr1	13179130	T	-	ENST00000415919	PRAMEF9	c.1435delT	p.Ter479fs	0.645
chr1	13196824	T	-	ENST00000625019	PRAMEF13	c.1424delA	p.Ter475fs	0.52
chr1	13196825	A	-	ENST00000625019	PRAMEF13	c.1423delT	p.Ter475fs	0.525
chr1	13223332	C	-	ENST00000624297	PRAMEF18	c.1440delG	p.Ter480fs	0.07
chr1	13223333	T	-	ENST00000624297	PRAMEF18	c.1439delA	p.Ter480fs	0.08
chr1	13223334	A	-	ENST00000624297	PRAMEF18	c.1438delT	p.Ter480fs	0.07
chr1	13263109	T	-	ENST00000622421	PRAMEF5	c.1429delT	p.Ter477fs	0.635
chr1	13281374	A	-	ENST00000357367	PRAMEF8	c.1422delT	p.Ter475fs	0.61
chr1	13308885	T	-	ENST00000437300	PRAMEF33	c.1423delT	p.Ter475fs	0.045
chr1	13308886	A	-	ENST00000437300	PRAMEF33	c.1424delA	p.Ter475fs	0.075
chr1	13322262	T	-	ENST00000376152	PRAMEF15	c.1435delT	p.Ter479fs	0.66
chr1	13342529	T	-	ENST00000334600	PRAMEF14	c.1424delA	p.Ter475fs	0.625
chr1	13342530	A	-	ENST00000334600	PRAMEF14	c.1423delT	p.Ter475fs	0.62
chr1	13369067	C	-	ENST00000376101	PRAMEF19	c.1440delG	p.Ter480fs	0.115
chr1	13369068	T	-	ENST00000376101	PRAMEF19	c.1439delA	p.Ter480fs	0.13
chr1	13369069	A	-	ENST00000376101	PRAMEF19	c.1438delT	p.Ter480fs	0.11
chr1	13392500	T	-	ENST00000376098	PRAMEF17	c.1423delT	p.Ter475fs	0.175
chr1	13392501	A	-	ENST00000376098	PRAMEF17	c.1424delA	p.Ter475fs	0.185
chr1	13392502	G	-	ENST00000376098	PRAMEF17	c.1425delG	p.Ter475fs	0.18
chr1	13421256	T	-	ENST00000602960	PRAMEF20	c.1426delT	p.Ter476fs	0.135
chr1	13475846	T	-	ENST00000376085	LRRC38	c.885delA	p.Ter295fs	0.61
chr1	13475848	A	-	ENST00000376085	LRRC38	c.883delT	p.Ter295fs	0.55
chr1	13615909	T	-	ENST00000621990	PDPN	c.487delT	p.Ter163fs	0.315
chr1	15114633	T	-	ENST00000376030	KAZN	c.2326delT	p.Ter776fs	0.355
chr1	15219741	T	-	ENST00000376008	TMEM51	c.760delT	p.Ter254fs	0.845
chr1	15397411	T	-	ENST00000688493	FHAD1	c.4438delT	p.Ter1480fs	0.305
chr1	15428722	T	-	ENST00000375980	EFHD2	c.721delT	p.Ter241fs	0.855
chr1	15428723	A	-	ENST00000375980	EFHD2	c.722delA	p.Ter241fs	0.855
chr1	15428724	G	-	ENST00000375980	EFHD2	c.723delG	p.Ter241fs	0.535
chr1	15446587	T	-	ENST00000375949	CTRC	c.805delT	p.Ter269fs	0.61
chr1	15446588	G	-	ENST00000375949	CTRC	c.806delG	p.Ter269fs	0.53
chr1	15446589	A	-	ENST00000375949	CTRC	c.807delA	p.Ter269fs	0.38
chr1	15472005	T	-	ENST00000359621	CELA2A	c.808delT	p.Ter270fs	0.255
chr1	15472007	A	-	ENST00000359621	CELA2A	c.810delA	p.Ter270fs	0.255
chr1	15491310	T	-	ENST00000375910	CELA2B	c.808delT	p.Ter270fs	0.325
chr1	15491312	A	-	ENST00000375910	CELA2B	c.810delA	p.Ter270fs	0.31
chr1	15492945	A	-	ENST00000333868	CASP9	c.1249delT	p.Ter417fs	0.265
chr1	15568175	T	-	ENST00000375847	DNAJC16	c.2347delT	p.Ter783fs	0.63
chr1	15568177	A	-	ENST00000375847	DNAJC16	c.2349delA	p.Ter783fs	0.5
chr1	15573651	T	-	ENST00000375826	AGMAT	c.1059delA	p.Ter353fs	0.42
chr1	15573653	A	-	ENST00000375826	AGMAT	c.1057delT	p.Ter353fs	0.3
chr1	15661720	T	-	ENST00000345034	RSC1A1	c.1852delT	p.Ter618fs	0.16
chr1	15661721	G	-	ENST00000345034	RSC1A1	c.1853delG	p.Ter618fs	0.18
chr1	15661722	A	-	ENST00000345034	RSC1A1	c.1854delA	p.Ter618fs	0.25
chr1	15733932	T	-	ENST00000375799	PLEKHM2	c.3058delT	p.Ter1020fs	0.905
chr1	15733934	A	-	ENST00000375799	PLEKHM2	c.3060delA	p.Ter1020fs	0.91
chr1	15739404	T	-	ENST00000294454	SLC25A34	c.913delT	p.Ter305fs	0.45
chr1	15747630	T	-	ENST00000375782	TMEM82	c.1030delT	p.Ter344fs	0.345
chr1	15747631	G	-	ENST00000375782	TMEM82	c.1031delG	p.Ter344fs	0.35
chr1	15747632	A	-	ENST00000375782	TMEM82	c.1032delA	p.Ter344fs	0.405
chr1	15784659	T	-	ENST00000375766	FBLIM1	c.1120delT	p.Ter374fs	0.345
chr1	15784661	A	-	ENST00000375766	FBLIM1	c.1122delA	p.Ter374fs	0.275
chr1	15939425	T	-	ENST00000375759	SPEN	c.10993delT	p.Ter3665fs	0.885
chr1	15939427	A	-	ENST00000375759	SPEN	c.10995delA	p.Ter3665fs	0.88
chr1	15941969	T	-	ENST00000375743	ZBTB17	c.2412delA	p.Ter804fs	0.93
chr1	15941971	A	-	ENST00000375743	ZBTB17	c.2410delT	p.Ter804fs	0.94
chr1	16006344	T	-	ENST00000329454	SRARP	c.508delT	p.Ter170fs	0.51
chr1	16006345	A	-	ENST00000329454	SRARP	c.509delA	p.Ter170fs	0.515
chr1	16006346	G	-	ENST00000329454	SRARP	c.510delG	p.Ter170fs	0.445
chr1	16015580	T	-	ENST00000311890	HSPB7	c.513delA	p.Ter171fs	0.64
chr1	16015582	A	-	ENST00000311890	HSPB7	c.511delT	p.Ter171fs	0.625
chr1	16033656	T	-	ENST00000331433	CLCNKA	c.2062delT	p.Ter688fs	0.17
chr1	16033658	A	-	ENST00000331433	CLCNKA	c.2064delA	p.Ter688fs	0.21
chr1	16056914	T	-	ENST00000375679	CLCNKB	c.2062delT	p.Ter688fs	0.185
chr1	16056916	A	-	ENST00000375679	CLCNKB	c.2064delA	p.Ter688fs	0.19
chr1	16058437	T	-	ENST00000375662	FAM131C	c.843delA	p.Ter281fs	0.61
chr1	16058439	A	-	ENST00000375662	FAM131C	c.841delT	p.Ter281fs	0.565
chr1	16125215	T	-	ENST00000358432	EPHA2	c.2931delA	p.Ter977fs	0.94
chr1	16125217	A	-	ENST00000358432	EPHA2	c.2929delT	p.Ter977fs	0.94
chr1	16198587	T	-	ENST00000270747	ARHGEF19	c.2409delA	p.Ter803fs	0.83
chr1	16198588	C	-	ENST00000270747	ARHGEF19	c.2408delG	p.Ter803fs	0.82
chr1	16198589	A	-	ENST00000270747	ARHGEF19	c.2407delT	p.Ter803fs	0.425
chr1	16232048	T	-	ENST00000375599	CPLANE2	c.777delA	p.Ter259fs	0.16
chr1	16232050	A	-	ENST00000375599	CPLANE2	c.775delT	p.Ter259fs	0.15
chr1	16250671	T	-	ENST00000375592	FBXO42	c.2153delA	p.Ter718fs	0.5
chr1	16250672	A	-	ENST00000375592	FBXO42	c.2152delT	p.Ter718fs	0.52
chr1	16395138	T	-	ENST00000401088	SZRD1	c.457delT	p.Ter153fs	0.595
chr1	16398765	T	-	ENST00000335496	SPATA21	c.1410delA	p.Ter470fs	0.215
chr1	16398766	C	-	ENST00000335496	SPATA21	c.1409delG	p.Ter470fs	0.165
chr1	16398767	A	-	ENST00000335496	SPATA21	c.1408delT	p.Ter470fs	0.18
chr1	16972444	T	-	ENST00000375541	CROCC	c.6052delT	p.Ter2018fs	0.825
chr1	16972446	A	-	ENST00000375541	CROCC	c.6054delA	p.Ter2018fs	0.815
chr1	16974921	T	-	ENST00000375535	MFAP2	c.551delA	p.Ter184fs	0.41
chr1	16974922	A	-	ENST00000375535	MFAP2	c.550delT	p.Ter184fs	0.345
chr1	17018882	T	-	ENST00000375499	SDHB	c.842delA	p.Ter281fs	0.565
chr1	17018884	A	-	ENST00000375499	SDHB	c.840delT	p.Ter281fs	0.405
chr1	17069044	T	-	ENST00000375486	PADI2	c.1998delA	p.Ter666fs	0.61
chr1	17069045	C	-	ENST00000375486	PADI2	c.1997delG	p.Ter666fs	0.575
chr1	17069046	A	-	ENST00000375486	PADI2	c.1996delT	p.Ter666fs	0.525
chr1	17244241	T	-	ENST00000375471	PADI1	c.1990delT	p.Ter664fs	0.54
chr1	17244243	A	-	ENST00000375471	PADI1	c.1992delA	p.Ter664fs	0.445
chr1	17283077	T	-	ENST00000375460	PADI3	c.1993delT	p.Ter665fs	0.33
chr1	17283079	A	-	ENST00000375460	PADI3	c.1995delA	p.Ter665fs	0.34
chr1	17363753	T	-	ENST00000375448	PADI4	c.1990delT	p.Ter664fs	0.66
chr1	17363755	A	-	ENST00000375448	PADI4	c.1992delA	p.Ter664fs	0.66
chr1	17401436	T	-	ENST00000619609	PADI6	c.2083delT	p.Ter695fs	0.78
chr1	17409090	T	-	ENST00000375436	RCC2	c.1569delA	p.Ter523fs	0.94
chr1	17409091	C	-	ENST00000375436	RCC2	c.1568delG	p.Ter523fs	0.94
chr1	17409092	A	-	ENST00000375436	RCC2	c.1567delT	p.Ter523fs	0.935
chr1	17697378	T	-	ENST00000361221	ARHGEF10L	c.3838delT	p.Ter1280fs	0.84
chr1	17697379	A	-	ENST00000361221	ARHGEF10L	c.3839delA	p.Ter1280fs	0.835
chr1	17697380	G	-	ENST00000361221	ARHGEF10L	c.3840delG	p.Ter1280fs	0.805
chr1	17826517	T	-	ENST00000375406	ACTL8	c.1099delT	p.Ter367fs	0.385
chr1	17826518	G	-	ENST00000375406	ACTL8	c.1100delG	p.Ter367fs	0.41
chr1	17826519	A	-	ENST00000375406	ACTL8	c.1101delA	p.Ter367fs	0.455
chr1	18378324	T	-	ENST00000251296	IGSF21	c.1402delT	p.Ter468fs	0.665
chr1	18483313	T	-	ENST00000400664	KLHDC7A	c.2332delT	p.Ter778fs	0.27
chr1	18483314	A	-	ENST00000400664	KLHDC7A	c.2333delA	p.Ter778fs	0.27
chr1	18483315	G	-	ENST00000400664	KLHDC7A	c.2334delG	p.Ter778fs	0.225
chr1	18744927	T	-	ENST00000420770	PAX7	c.1516delT	p.Ter506fs	0.545
chr1	18744928	A	-	ENST00000420770	PAX7	c.1517delA	p.Ter506fs	0.55
chr1	18872845	T	-	ENST00000375341	ALDH4A1	c.1692delA	p.Ter564fs	0.805
chr1	18872847	A	-	ENST00000375341	ALDH4A1	c.1690delT	p.Ter564fs	0.785
chr1	18908561	T	-	ENST00000455833	IFFO2	c.1554delA	p.Ter518fs	0.275
chr1	18908562	C	-	ENST00000455833	IFFO2	c.1553delG	p.Ter518fs	0.28
chr1	18908563	A	-	ENST00000455833	IFFO2	c.1552delT	p.Ter518fs	0.225
chr1	19074832	T	-	ENST00000375254	UBR4	c.15552delA	p.Ter5184fs	0.935
chr1	19074833	C	-	ENST00000375254	UBR4	c.15551delG	p.Ter5184fs	0.94
chr1	19074834	A	-	ENST00000375254	UBR4	c.15550delT	p.Ter5184fs	0.935
chr1	19219305	A	-	ENST00000477853	EMC1	c.2980delT	p.Ter994fs	0.73
chr1	19258828	T	-	ENST00000330263	MRTO4	c.718delT	p.Ter240fs	0.92
chr1	19282732	T	-	ENST00000361640	AKR7A3	c.995delA	p.Ter332fs	0.66
chr1	19282733	A	-	ENST00000361640	AKR7A3	c.994delT	p.Ter332fs	0.655
chr1	19304226	T	-	ENST00000235835	AKR7A2	c.1079delA	p.Ter360fs	0.725
chr1	19304227	A	-	ENST00000235835	AKR7A2	c.1078delT	p.Ter360fs	0.655
chr1	19328641	T	-	ENST00000375153	SLC66A1	c.874delT	p.Ter292fs	0.74
chr1	19328642	G	-	ENST00000375153	SLC66A1	c.875delG	p.Ter292fs	0.57
chr1	19328643	A	-	ENST00000375153	SLC66A1	c.876delA	p.Ter292fs	0.5
chr1	19339532	A	-	ENST00000264202	CAPZB	c.817delT	p.Ter273fs	0.925
chr1	19626399	T	-	ENST00000322753	MICOS10	c.235delT	p.Ter79fs	0.195
chr1	19626400	G	-	ENST00000322753	MICOS10	c.236delG	p.Ter79fs	0.195
chr1	19626401	A	-	ENST00000322753	MICOS10	c.237delA	p.Ter79fs	0.19
chr1	19657127	T	-	ENST00000375136	NBL1	c.544delT	p.Ter182fs	0.525
chr1	19657129	A	-	ENST00000375136	NBL1	c.546delA	p.Ter182fs	0.385
chr1	19679366	T	-	ENST00000289753	HTR6	c.1321delT	p.Ter441fs	0.3
chr1	19679367	G	-	ENST00000289753	HTR6	c.1322delG	p.Ter441fs	0.285
chr1	19679368	A	-	ENST00000289753	HTR6	c.1323delA	p.Ter441fs	0.18
chr1	19683040	T	-	ENST00000294543	TMCO4	c.1905delA	p.Ter635fs	0.47
chr1	19683041	C	-	ENST00000294543	TMCO4	c.1904delG	p.Ter635fs	0.445
chr1	19683042	A	-	ENST00000294543	TMCO4	c.1903delT	p.Ter635fs	0.315
chr1	19814418	T	-	ENST00000375121	RNF186	c.684delA	p.Ter228fs	0.655
chr1	19814420	A	-	ENST00000375121	RNF186	c.682delT	p.Ter228fs	0.675
chr1	19907744	T	-	ENST00000375120	OTUD3	c.1195delT	p.Ter399fs	0.345
chr1	19907745	G	-	ENST00000375120	OTUD3	c.1196delG	p.Ter399fs	0.495
chr1	19907746	A	-	ENST00000375120	OTUD3	c.1197delA	p.Ter399fs	0.215
chr1	19920307	T	-	ENST00000375116	PLA2G2E	c.429delA	p.Ter143fs	0.325
chr1	19920309	A	-	ENST00000375116	PLA2G2E	c.427delT	p.Ter143fs	0.46
chr1	19975701	T	-	ENST00000482011	PLA2G2A	c.435delA	p.Ter145fs	0.225
chr1	19975703	A	-	ENST00000482011	PLA2G2A	c.433delT	p.Ter145fs	0.225
chr1	20090690	T	-	ENST00000375108	PLA2G5	c.415delT	p.Ter139fs	0.555
chr1	20090691	A	-	ENST00000375108	PLA2G5	c.416delA	p.Ter139fs	0.43
chr1	20114116	A	-	ENST00000375105	PLA2G2D	c.436delT	p.Ter146fs	0.43
chr1	20148399	T	-	ENST00000375102	PLA2G2F	c.634delT	p.Ter212fs	0.095
chr1	20163992	T	-	ENST00000679259	PLA2G2C	c.449delA	p.Ter150fs	0.45
chr1	20163993	A	-	ENST00000679259	PLA2G2C	c.448delT	p.Ter150fs	0.46
chr1	20191402	T	-	ENST00000375099	UBXN10	c.841delT	p.Ter281fs	0.55
chr1	20191404	A	-	ENST00000375099	UBXN10	c.843delA	p.Ter281fs	0.405
chr1	20354261	T	-	ENST00000289815	VWA5B1	c.3646delT	p.Ter1216fs	0.27
chr1	20354262	A	-	ENST00000289815	VWA5B1	c.3647delA	p.Ter1216fs	0.24
chr1	20354263	G	-	ENST00000289815	VWA5B1	c.3648delG	p.Ter1216fs	0.205
chr1	20483650	T	-	ENST00000375078	CAMK2N1	c.236delA	p.Ter79fs	0.63
chr1	20483651	A	-	ENST00000375078	CAMK2N1	c.235delT	p.Ter79fs	0.62
chr1	20500691	T	-	ENST00000264198	MUL1	c.1058delA	p.Ter353fs	0.675
chr1	20500692	A	-	ENST00000264198	MUL1	c.1057delT	p.Ter353fs	0.675
chr1	20553961	T	-	ENST00000332947	FAM43B	c.988delT	p.Ter330fs	0.785
chr1	20553963	A	-	ENST00000332947	FAM43B	c.990delA	p.Ter330fs	0.615
chr1	20618566	T	-	ENST00000375071	CDA	c.439delT	p.Ter147fs	0.37
chr1	20618567	G	-	ENST00000375071	CDA	c.440delG	p.Ter147fs	0.395
chr1	20618568	A	-	ENST00000375071	CDA	c.441delA	p.Ter147fs	0.215
chr1	20650689	T	-	ENST00000321556	PINK1	c.1744delT	p.Ter582fs	0.355
chr1	20650690	G	-	ENST00000321556	PINK1	c.1745delG	p.Ter582fs	0.32
chr1	20650691	A	-	ENST00000321556	PINK1	c.1746delA	p.Ter582fs	0.205
chr1	20652379	T	-	ENST00000602624	DDOST	c.1320delA	p.Ter440fs	0.915
chr1	20652381	A	-	ENST00000602624	DDOST	c.1318delT	p.Ter440fs	0.92
chr1	20664584	T	-	ENST00000400463	KIF17	c.3087delA	p.Ter1029fs	0.48
chr1	20664586	A	-	ENST00000400463	KIF17	c.3085delT	p.Ter1029fs	0.41
chr1	20721794	A	-	ENST00000444387	SH2D5	c.1270delT	p.Ter424fs	0.175
chr1	20744799	A	-	ENST00000438032	HP1BP3	c.1660delT	p.Ter554fs	0.825
chr1	20807321	A	-	ENST00000602326	EIF4G3	c.4924delT	p.Ter1642fs	0.66
chr1	21219957	A	-	ENST00000374893	ECE1	c.2311delT	p.Ter771fs	0.87
chr1	21483384	T	-	ENST00000318249	NBPF3	c.1900delT	p.Ter634fs	0.09
chr1	21577646	T	-	ENST00000374840	ALPL	c.1573delT	p.Ter525fs	0.84
chr1	21577648	A	-	ENST00000374840	ALPL	c.1575delA	p.Ter525fs	0.82
chr1	21597720	C	-	ENST00000374765	RAP1GAP	c.1992delG	p.Ter664fs	0.91
chr1	21597721	T	-	ENST00000374765	RAP1GAP	c.1991delA	p.Ter664fs	0.835
chr1	21597723	A	-	ENST00000374765	RAP1GAP	c.1989delT	p.Ter664fs	0.795
chr1	21679418	T	-	ENST00000308271	USP48	c.3107delA	p.Ter1036fs	0.425
chr1	21679420	A	-	ENST00000308271	USP48	c.3105delT	p.Ter1036fs	0.425
chr1	21822213	T	-	ENST00000344642	LDLRAD2	c.817delT	p.Ter273fs	0.145
chr1	21823317	T	-	ENST00000374695	HSPG2	c.13175delA	p.Ter4392fs	0.575
chr1	21823318	A	-	ENST00000374695	HSPG2	c.13174delT	p.Ter4392fs	0.375
chr1	21989277	T	-	ENST00000337107	CELA3B	c.811delT	p.Ter271fs	0.435
chr1	22012465	T	-	ENST00000290122	CELA3A	c.811delT	p.Ter271fs	0.495
chr1	22091515	T	-	ENST00000656825	CDC42	c.574delT	p.Ter192fs	0.83
chr1	22120050	T	-	ENST00000290167	WNT4	c.1056delA	p.Ter352fs	0.565
chr1	22120051	C	-	ENST00000290167	WNT4	c.1055delG	p.Ter352fs	0.555
chr1	22120052	A	-	ENST00000290167	WNT4	c.1054delT	p.Ter352fs	0.53
chr1	22526394	T	-	ENST00000375647	ZBTB40	c.3718delT	p.Ter1240fs	0.885
chr1	22526396	A	-	ENST00000375647	ZBTB40	c.3720delA	p.Ter1240fs	0.54
chr1	22601739	T	-	ENST00000166244	EPHA8	c.3016delT	p.Ter1006fs	0.915
chr1	22601740	G	-	ENST00000166244	EPHA8	c.3017delG	p.Ter1006fs	0.92
chr1	22601741	A	-	ENST00000166244	EPHA8	c.3018delA	p.Ter1006fs	0.77
chr1	22639405	T	-	ENST00000374642	C1QA	c.736delT	p.Ter246fs	0.605
chr1	22639407	A	-	ENST00000374642	C1QA	c.738delA	p.Ter246fs	0.425
chr1	22647781	T	-	ENST00000374640	C1QC	c.736delT	p.Ter246fs	0.73
chr1	22647782	A	-	ENST00000374640	C1QC	c.737delA	p.Ter246fs	0.73
chr1	22661384	T	-	ENST00000509305	C1QB	c.754delT	p.Ter252fs	0.85
chr1	22661385	G	-	ENST00000509305	C1QB	c.755delG	p.Ter252fs	0.85
chr1	22661386	A	-	ENST00000509305	C1QB	c.756delA	p.Ter252fs	0.475
chr1	22913568	T	-	ENST00000374630	EPHB2	c.2959delT	p.Ter987fs	0.73
chr1	22913569	G	-	ENST00000374630	EPHB2	c.2960delG	p.Ter987fs	0.735
chr1	22913570	A	-	ENST00000374630	EPHB2	c.2961delA	p.Ter987fs	0.715
chr1	23010902	T	-	ENST00000566855	TEX46	c.365delA	p.Ter122fs	0.235
chr1	23010903	A	-	ENST00000566855	TEX46	c.364delT	p.Ter122fs	0.195
chr1	23083362	T	-	ENST00000400181	KDM1A	c.2629delT	p.Ter877fs	0.335
chr1	23083364	A	-	ENST00000400181	KDM1A	c.2631delA	p.Ter877fs	0.36
chr1	23088895	T	-	ENST00000302291	LUZP1	c.3231delA	p.Ter1077fs	0.93
chr1	23088897	A	-	ENST00000302291	LUZP1	c.3229delT	p.Ter1077fs	0.93
chr1	23193086	C	-	ENST00000374619	HTR1D	c.1134delG	p.Ter378fs	0.13
chr1	23193087	T	-	ENST00000374619	HTR1D	c.1133delA	p.Ter378fs	0.135
chr1	23193088	A	-	ENST00000374619	HTR1D	c.1132delT	p.Ter378fs	0.11
chr1	23310456	A	-	ENST00000302271	HNRNPR	c.1900delT	p.Ter634fs	0.615
chr1	23361971	A	-	ENST00000314011	ZNF436	c.1411delT	p.Ter471fs	0.18
chr1	23381466	T	-	ENST00000450454	TCEA3	c.1047delA	p.Ter349fs	0.27
chr1	23381467	C	-	ENST00000450454	TCEA3	c.1046delG	p.Ter349fs	0.27
chr1	23381468	A	-	ENST00000450454	TCEA3	c.1045delT	p.Ter349fs	0.26
chr1	23429856	C	-	ENST00000336689	ASAP3	c.2712delG	p.Ter904fs	0.815
chr1	23429857	T	-	ENST00000336689	ASAP3	c.2711delA	p.Ter904fs	0.84
chr1	23429858	A	-	ENST00000336689	ASAP3	c.2710delT	p.Ter904fs	0.815
chr1	23509880	T	-	ENST00000361729	E2F2	c.1314delA	p.Ter438fs	0.92
chr1	23509883	A	-	ENST00000361729	E2F2	c.1311delT	p.Ter438fs	0.93
chr1	23558960	T	-	ENST00000374561	ID3	c.360delA	p.Ter120fs	0.35
chr1	23558961	C	-	ENST00000374561	ID3	c.359delG	p.Ter120fs	0.38
chr1	23558962	A	-	ENST00000374561	ID3	c.358delT	p.Ter120fs	0.38
chr1	23696371	T	-	ENST00000643754	RPL11	c.535delT	p.Ter179fs	0.805
chr1	23759571	T	-	ENST00000613537	ELOA	c.2317delT	p.Ter773fs	0.94
chr1	23787374	T	-	ENST00000246151	PITHD1	c.634delT	p.Ter212fs	0.225
chr1	23794730	T	-	ENST00000374514	LYPLA2	c.694delT	p.Ter232fs	0.365
chr1	23794732	A	-	ENST00000374514	LYPLA2	c.696delA	p.Ter232fs	0.325
chr1	23795949	T	-	ENST00000617979	GALE	c.1047delA	p.Ter349fs	0.72
chr1	23795951	A	-	ENST00000617979	GALE	c.1045delT	p.Ter349fs	0.76
chr1	23802463	T	-	ENST00000374490	HMGCL	c.978delA	p.Ter326fs	0.26
chr1	23802465	A	-	ENST00000374490	HMGCL	c.976delT	p.Ter326fs	0.18
chr1	23845716	T	-	ENST00000374479	FUCA1	c.1400delA	p.Ter467fs	0.65
chr1	23845717	A	-	ENST00000374479	FUCA1	c.1399delT	p.Ter467fs	0.39
chr1	23874535	T	-	ENST00000374472	CNR2	c.1083delA	p.Ter361fs	0.475
chr1	23874536	C	-	ENST00000374472	CNR2	c.1082delG	p.Ter361fs	0.475
chr1	23874537	A	-	ENST00000374472	CNR2	c.1081delT	p.Ter361fs	0.45
chr1	23961875	T	-	ENST00000334351	PNRC2	c.418delT	p.Ter140fs	0.83
chr1	23971142	T	-	ENST00000492112	SRSF10	c.789delA	p.Ter263fs	0.82
chr1	23971143	C	-	ENST00000492112	SRSF10	c.788delG	p.Ter263fs	0.785
chr1	23971144	A	-	ENST00000492112	SRSF10	c.787delT	p.Ter263fs	0.695
chr1	24057364	T	-	ENST00000374434	MYOM3	c.4314delA	p.Ter1438fs	0.345
chr1	24057365	C	-	ENST00000374434	MYOM3	c.4313delG	p.Ter1438fs	0.305
chr1	24057366	A	-	ENST00000374434	MYOM3	c.4312delT	p.Ter1438fs	0.275
chr1	24120805	T	-	ENST00000270800	IL22RA1	c.1725delA	p.Ter575fs	0.715
chr1	24120807	A	-	ENST00000270800	IL22RA1	c.1723delT	p.Ter575fs	0.685
chr1	24157130	T	-	ENST00000327535	IFNLR1	c.1563delA	p.Ter521fs	0.935
chr1	24157132	A	-	ENST00000327535	IFNLR1	c.1561delT	p.Ter521fs	0.93
chr1	24354486	T	-	ENST00000361548	GRHL3	c.1807delT	p.Ter603fs	0.64
chr1	24358544	T	-	ENST00000337248	STPG1	c.1004delA	p.Ter335fs	0.235
chr1	24358545	A	-	ENST00000337248	STPG1	c.1003delT	p.Ter335fs	0.18
chr1	24469183	T	-	ENST00000374399	NIPAL3	c.1219delT	p.Ter407fs	0.855
chr1	24469185	A	-	ENST00000374399	NIPAL3	c.1221delA	p.Ter407fs	0.895
chr1	24535275	T	-	ENST00000374395	RCAN3	c.724delT	p.Ter242fs	0.8
chr1	24535277	A	-	ENST00000374395	RCAN3	c.726delA	p.Ter242fs	0.65
chr1	24605745	T	-	ENST00000374392	NCMAP	c.307delT	p.Ter103fs	0.5
chr1	24605746	G	-	ENST00000374392	NCMAP	c.308delG	p.Ter103fs	0.495
chr1	24605747	A	-	ENST00000374392	NCMAP	c.309delA	p.Ter103fs	0.535
chr1	24672284	T	-	ENST00000323848	SRRM1	c.2713delT	p.Ter905fs	0.735
chr1	24672285	A	-	ENST00000323848	SRRM1	c.2714delA	p.Ter905fs	0.725
chr1	24840935	T	-	ENST00000374379	CLIC4	c.760delT	p.Ter254fs	0.7
chr1	24902122	T	-	ENST00000308873	RUNX3	c.1248delA	p.Ter416fs	0.945
chr1	24902123	C	-	ENST00000308873	RUNX3	c.1247delG	p.Ter416fs	0.945
chr1	24902124	A	-	ENST00000308873	RUNX3	c.1246delT	p.Ter416fs	0.94
chr1	25223267	T	-	ENST00000236273	SYF2	c.731delA	p.Ter244fs	0.37
chr1	25223268	A	-	ENST00000236273	SYF2	c.730delT	p.Ter244fs	0.255
chr1	25242591	A	-	ENST00000243189	RSRP1	c.871delT	p.Ter291fs	0.135
chr1	25360703	T	-	ENST00000374358	TMEM50A	c.472delT	p.Ter158fs	0.41
chr1	25362530	A	-	ENST00000294413	RHCE	c.1251delT	p.Ter418fs	0.81
chr1	25498464	T	-	ENST00000374343	MACO1	c.1993delT	p.Ter665fs	0.9
chr1	25566990	T	-	ENST00000374338	LDLRAP1	c.925delT	p.Ter309fs	0.14
chr1	25566992	A	-	ENST00000374338	LDLRAP1	c.927delA	p.Ter309fs	0.12
chr1	25783787	T	-	ENST00000374332	MAN1C1	c.1891delT	p.Ter631fs	0.575
chr1	25783788	G	-	ENST00000374332	MAN1C1	c.1892delG	p.Ter631fs	0.59
chr1	25783789	A	-	ENST00000374332	MAN1C1	c.1893delA	p.Ter631fs	0.525
chr1	25832024	T	-	ENST00000374303	MTFR1L	c.877delT	p.Ter293fs	0.885
chr1	25832025	G	-	ENST00000374303	MTFR1L	c.878delG	p.Ter293fs	0.89
chr1	25832026	A	-	ENST00000374303	MTFR1L	c.879delA	p.Ter293fs	0.725
chr1	25834995	A	-	ENST00000374298	AUNIP	c.1072delT	p.Ter358fs	0.255
chr1	25862801	A	-	ENST00000675840	PAQR7	c.1039delT	p.Ter347fs	0.515
chr1	25901017	T	-	ENST00000455785	STMN1	c.449delA	p.Ter150fs	0.505
chr1	25901018	A	-	ENST00000455785	STMN1	c.448delT	p.Ter150fs	0.565
chr1	25961990	T	-	ENST00000374282	PAFAH2	c.1178delA	p.Ter393fs	0.39
chr1	25961991	A	-	ENST00000374282	PAFAH2	c.1177delT	p.Ter393fs	0.245
chr1	26035345	T	-	ENST00000374280	EXTL1	c.2029delT	p.Ter677fs	0.555
chr1	26035346	A	-	ENST00000374280	EXTL1	c.2030delA	p.Ter677fs	0.515
chr1	26039160	T	-	ENST00000374276	SLC30A2	c.1119delA	p.Ter373fs	0.855
chr1	26039161	C	-	ENST00000374276	SLC30A2	c.1118delG	p.Ter373fs	0.9
chr1	26039162	A	-	ENST00000374276	SLC30A2	c.1117delT	p.Ter373fs	0.905
chr1	26051875	A	-	ENST00000374272	TRIM63	c.1060delT	p.Ter354fs	0.11
chr1	26122575	T	-	ENST00000374269	PDIK1L	c.1024delT	p.Ter342fs	0.925
chr1	26122576	G	-	ENST00000374269	PDIK1L	c.1025delG	p.Ter342fs	0.93
chr1	26122577	A	-	ENST00000374269	PDIK1L	c.1026delA	p.Ter342fs	0.925
chr1	26162105	T	-	ENST00000374268	FAM110D	c.814delT	p.Ter272fs	0.71
chr1	26162106	G	-	ENST00000374268	FAM110D	c.815delG	p.Ter272fs	0.515
chr1	26162107	A	-	ENST00000374268	FAM110D	c.816delA	p.Ter272fs	0.44
chr1	26164161	C	-	ENST00000634842	C1orf232	c.561delG	p.Ter187fs	0.31
chr1	26164162	T	-	ENST00000634842	C1orf232	c.560delA	p.Ter187fs	0.355
chr1	26164163	A	-	ENST00000634842	C1orf232	c.559delT	p.Ter187fs	0.28
chr1	26170714	T	-	ENST00000374266	ZNF593	c.403delT	p.Ter135fs	0.16
chr1	26170715	G	-	ENST00000374266	ZNF593	c.404delG	p.Ter135fs	0.135
chr1	26170716	A	-	ENST00000374266	ZNF593	c.405delA	p.Ter135fs	0.195
chr1	26171190	T	-	ENST00000433939	ZNF593OS	c.191delA	p.Ter64fs	0.625
chr1	26171191	A	-	ENST00000433939	ZNF593OS	c.190delT	p.Ter64fs	0.585
chr1	26189546	T	-	ENST00000361530	CNKSR1	c.2140delT	p.Ter714fs	0.19
chr1	26189547	G	-	ENST00000361530	CNKSR1	c.2141delG	p.Ter714fs	0.185
chr1	26189548	A	-	ENST00000361530	CNKSR1	c.2142delA	p.Ter714fs	0.185
chr1	26202540	T	-	ENST00000456354	CATSPER4	c.1417delT	p.Ter473fs	0.82
chr1	26202542	A	-	ENST00000456354	CATSPER4	c.1419delA	p.Ter473fs	0.625
chr1	26277291	T	-	ENST00000451429	CEP85	c.2284delT	p.Ter762fs	0.95
chr1	26277293	A	-	ENST00000451429	CEP85	c.2286delA	p.Ter762fs	0.945
chr1	26281121	T	-	ENST00000270792	SH3BGRL3	c.280delT	p.Ter94fs	0.715
chr1	26281123	A	-	ENST00000270792	SH3BGRL3	c.282delA	p.Ter94fs	0.555
chr1	26282301	A	-	ENST00000374222	UBXN11	c.1561delT	p.Ter521fs	0.215
chr1	26320300	T	-	ENST00000374213	CD52	c.184delT	p.Ter62fs	0.395
chr1	26320302	A	-	ENST00000374213	CD52	c.186delA	p.Ter62fs	0.31
chr1	26321971	A	-	ENST00000308182	CRYBG2	c.4983delT	p.Ter1662fs	0.455
chr1	26361654	A	-	ENST00000349618	ZNF683	c.1512delT	p.Ter505fs	0.135
chr1	26426456	T	-	ENST00000326279	LIN28A	c.628delT	p.Ter210fs	0.98
chr1	26426458	A	-	ENST00000326279	LIN28A	c.630delA	p.Ter210fs	0.98
chr1	26469129	T	-	ENST00000236342	DHDDS	c.1000delT	p.Ter334fs	0.19
chr1	26475146	T	-	ENST00000361427	HMGN2	c.271delT	p.Ter91fs	0.895
chr1	26574199	T	-	ENST00000374168	RPS6KA1	c.2206delT	p.Ter736fs	0.575
chr1	26574201	A	-	ENST00000374168	RPS6KA1	c.2208delA	p.Ter736fs	0.58
chr1	26780754	T	-	ENST00000324856	ARID1A	c.6856delT	p.Ter2286fs	0.81
chr1	26780755	G	-	ENST00000324856	ARID1A	c.6857delG	p.Ter2286fs	0.815
chr1	26780756	A	-	ENST00000324856	ARID1A	c.6858delA	p.Ter2286fs	0.805
chr1	26853841	T	-	ENST00000374142	ZDHHC18	c.1165delT	p.Ter389fs	0.645
chr1	26853842	G	-	ENST00000374142	ZDHHC18	c.1166delG	p.Ter389fs	0.685
chr1	26853843	A	-	ENST00000374142	ZDHHC18	c.1167delA	p.Ter389fs	0.56
chr1	26863957	T	-	ENST00000339276	SFN	c.745delT	p.Ter249fs	0.49
chr1	26863959	A	-	ENST00000339276	SFN	c.747delA	p.Ter249fs	0.415
chr1	26879677	C	-	ENST00000374135	GPN2	c.933delG	p.Ter311fs	0.17
chr1	26879678	T	-	ENST00000374135	GPN2	c.932delA	p.Ter311fs	0.19
chr1	26879679	A	-	ENST00000374135	GPN2	c.931delT	p.Ter311fs	0.11
chr1	26891010	T	-	ENST00000361720	GPATCH3	c.1578delA	p.Ter526fs	0.325
chr1	26891011	C	-	ENST00000361720	GPATCH3	c.1577delG	p.Ter526fs	0.31
chr1	26891012	A	-	ENST00000361720	GPATCH3	c.1576delT	p.Ter526fs	0.295
chr1	26911845	T	-	ENST00000254227	NR0B2	c.774delA	p.Ter258fs	0.39
chr1	26911846	C	-	ENST00000254227	NR0B2	c.773delG	p.Ter258fs	0.385
chr1	26911847	A	-	ENST00000254227	NR0B2	c.772delT	p.Ter258fs	0.38
chr1	26946179	T	-	ENST00000321265	NUDC	c.994delT	p.Ter332fs	0.925
chr1	26946180	A	-	ENST00000321265	NUDC	c.995delA	p.Ter332fs	0.82
chr1	26946181	G	-	ENST00000321265	NUDC	c.996delG	p.Ter332fs	0.61
chr1	26950070	T	-	ENST00000320567	KDF1	c.1196delA	p.Ter399fs	0.915
chr1	26950071	A	-	ENST00000320567	KDF1	c.1195delT	p.Ter399fs	0.945
chr1	26994468	T	-	ENST00000522111	TRNP1	c.682delT	p.Ter228fs	0.71
chr1	26994469	G	-	ENST00000522111	TRNP1	c.683delG	p.Ter228fs	0.535
chr1	26994470	A	-	ENST00000522111	TRNP1	c.684delA	p.Ter228fs	0.53
chr1	27005944	T	-	ENST00000289166	TENT5B	c.1278delA	p.Ter426fs	0.805
chr1	27005945	C	-	ENST00000289166	TENT5B	c.1277delG	p.Ter426fs	0.805
chr1	27005946	A	-	ENST00000289166	TENT5B	c.1276delT	p.Ter426fs	0.795
chr1	27100308	T	-	ENST00000263980	SLC9A1	c.2447delA	p.Ter816fs	0.94
chr1	27100309	A	-	ENST00000263980	SLC9A1	c.2446delT	p.Ter816fs	0.84
chr1	27306381	T	-	ENST00000319394	WDTC1	c.2032delT	p.Ter678fs	0.94
chr1	27335464	T	-	ENST00000374076	TMEM222	c.625delT	p.Ter209fs	0.855
chr1	27335465	G	-	ENST00000374076	TMEM222	c.626delG	p.Ter209fs	0.855
chr1	27335466	A	-	ENST00000374076	TMEM222	c.627delA	p.Ter209fs	0.855
chr1	27353850	T	-	ENST00000616558	SYTL1	c.1687delT	p.Ter563fs	0.475
chr1	27353851	A	-	ENST00000616558	SYTL1	c.1688delA	p.Ter563fs	0.45
chr1	27353852	G	-	ENST00000616558	SYTL1	c.1689delG	p.Ter563fs	0.365
chr1	27355391	T	-	ENST00000357582	MAP3K6	c.3867delA	p.Ter1289fs	0.25
chr1	27355393	A	-	ENST00000357582	MAP3K6	c.3865delT	p.Ter1289fs	0.245
chr1	27369237	T	-	ENST00000270879	FCN3	c.899delA	p.Ter300fs	0.45
chr1	27369238	A	-	ENST00000270879	FCN3	c.898delT	p.Ter300fs	0.49
chr1	27379503	T	-	ENST00000374030	CD164L2	c.525delA	p.Ter175fs	0.405
chr1	27379504	C	-	ENST00000374030	CD164L2	c.524delG	p.Ter175fs	0.41
chr1	27379505	A	-	ENST00000374030	CD164L2	c.523delT	p.Ter175fs	0.4
chr1	27394789	T	-	ENST00000374024	GPR3	c.991delT	p.Ter331fs	0.085
chr1	27394790	A	-	ENST00000374024	GPR3	c.992delA	p.Ter331fs	0.07
chr1	27394791	G	-	ENST00000374024	GPR3	c.993delG	p.Ter331fs	0.085
chr1	27408190	T	-	ENST00000618852	WASF2	c.1496delA	p.Ter499fs	0.915
chr1	27408192	A	-	ENST00000618852	WASF2	c.1494delT	p.Ter499fs	0.905
chr1	27547304	C	-	ENST00000673934	AHDC1	c.4812delG	p.Ter1604fs	0.36
chr1	27547305	T	-	ENST00000673934	AHDC1	c.4811delA	p.Ter1604fs	0.39
chr1	27547306	A	-	ENST00000673934	AHDC1	c.4810delT	p.Ter1604fs	0.37
chr1	27612914	C	-	ENST00000374005	FGR	c.1590delG	p.Ter530fs	0.91
chr1	27612915	T	-	ENST00000374005	FGR	c.1589delA	p.Ter530fs	0.945
chr1	27612916	A	-	ENST00000374005	FGR	c.1588delT	p.Ter530fs	0.91
chr1	27666381	C	-	ENST00000361157	IFI6	c.393delG	p.Ter131fs	0.205
chr1	27666382	T	-	ENST00000361157	IFI6	c.392delA	p.Ter131fs	0.16
chr1	27666383	A	-	ENST00000361157	IFI6	c.391delT	p.Ter131fs	0.16
chr1	27760579	T	-	ENST00000373954	FAM76A	c.922delT	p.Ter308fs	0.63
chr1	27760580	G	-	ENST00000373954	FAM76A	c.923delG	p.Ter308fs	0.605
chr1	27760581	A	-	ENST00000373954	FAM76A	c.924delA	p.Ter308fs	0.5
chr1	27822327	T	-	ENST00000373943	STX12	c.829delT	p.Ter277fs	0.535
chr1	27822328	G	-	ENST00000373943	STX12	c.830delG	p.Ter277fs	0.5
chr1	27822329	A	-	ENST00000373943	STX12	c.831delA	p.Ter277fs	0.655
chr1	27850444	T	-	ENST00000311772	PPP1R8	c.1054delT	p.Ter352fs	0.8
chr1	27850445	G	-	ENST00000311772	PPP1R8	c.1055delG	p.Ter352fs	0.805
chr1	27850446	A	-	ENST00000311772	PPP1R8	c.1056delA	p.Ter352fs	0.75
chr1	27885920	T	-	ENST00000373921	THEMIS2	c.1930delT	p.Ter644fs	0.2
chr1	27892164	T	-	ENST00000373912	RPA2	c.812delA	p.Ter271fs	0.24
chr1	27892165	A	-	ENST00000373912	RPA2	c.811delT	p.Ter271fs	0.255
chr1	27958836	T	-	ENST00000373894	SMPDL3B	c.1366delT	p.Ter456fs	0.12
chr1	27958837	G	-	ENST00000373894	SMPDL3B	c.1367delG	p.Ter456fs	0.14
chr1	27958838	A	-	ENST00000373894	SMPDL3B	c.1368delA	p.Ter456fs	0.165
chr1	27967198	T	-	ENST00000373884	XKR8	c.1186delT	p.Ter396fs	0.11
chr1	27967199	A	-	ENST00000373884	XKR8	c.1187delA	p.Ter396fs	0.12
chr1	27974468	A	-	ENST00000373871	EYA3	c.1720delT	p.Ter574fs	0.355
chr1	28149993	C	-	ENST00000373857	PTAFR	c.1029delG	p.Ter343fs	0.335
chr1	28149994	T	-	ENST00000373857	PTAFR	c.1028delA	p.Ter343fs	0.41
chr1	28149996	A	-	ENST00000373857	PTAFR	c.1026delT	p.Ter343fs	0.245
chr1	28201248	T	-	ENST00000263697	DNAJC8	c.762delA	p.Ter254fs	0.745
chr1	28201249	C	-	ENST00000263697	DNAJC8	c.761delG	p.Ter254fs	0.74
chr1	28201250	A	-	ENST00000263697	DNAJC8	c.760delT	p.Ter254fs	0.745
chr1	28237976	T	-	ENST00000335514	ATP5IF1	c.319delT	p.Ter107fs	0.34
chr1	28280800	T	-	ENST00000253063	SESN2	c.1441delT	p.Ter481fs	0.15
chr1	28280801	G	-	ENST00000253063	SESN2	c.1442delG	p.Ter481fs	0.115
chr1	28280802	A	-	ENST00000253063	SESN2	c.1443delA	p.Ter481fs	0.13
chr1	28334968	T	-	ENST00000373842	MED18	c.625delT	p.Ter209fs	0.115
chr1	28334969	G	-	ENST00000373842	MED18	c.626delG	p.Ter209fs	0.115
chr1	28334970	A	-	ENST00000373842	MED18	c.627delA	p.Ter209fs	0.1
chr1	28496547	T	-	ENST00000373839	PHACTR4	c.2107delT	p.Ter703fs	0.17
chr1	28496548	G	-	ENST00000373839	PHACTR4	c.2108delG	p.Ter703fs	0.19
chr1	28496549	A	-	ENST00000373839	PHACTR4	c.2109delA	p.Ter703fs	0.17
chr1	28538005	T	-	ENST00000683442	RCC1	c.1264delT	p.Ter422fs	0.835
chr1	28538006	G	-	ENST00000683442	RCC1	c.1265delG	p.Ter422fs	0.885
chr1	28538007	A	-	ENST00000683442	RCC1	c.1266delA	p.Ter422fs	0.9
chr1	28577634	T	-	ENST00000373830	TRNAU1AP	c.862delT	p.Ter288fs	0.895
chr1	28577635	A	-	ENST00000373830	TRNAU1AP	c.863delA	p.Ter288fs	0.82
chr1	28577636	G	-	ENST00000373830	TRNAU1AP	c.864delG	p.Ter288fs	0.725
chr1	28594115	T	-	ENST00000465518	RAB42	c.655delT	p.Ter219fs	0.68
chr1	28594116	G	-	ENST00000465518	RAB42	c.656delG	p.Ter219fs	0.685
chr1	28594117	A	-	ENST00000465518	RAB42	c.657delA	p.Ter219fs	0.43
chr1	28603540	T	-	ENST00000373824	TAF12	c.485delA	p.Ter162fs	0.735
chr1	28603541	A	-	ENST00000373824	TAF12	c.484delT	p.Ter162fs	0.725
chr1	28714771	T	-	ENST00000373816	GMEB1	c.1690delT	p.Ter564fs	0.71
chr1	28714773	A	-	ENST00000373816	GMEB1	c.1692delA	p.Ter564fs	0.84
chr1	28768950	T	-	ENST00000373812	YTHDF2	c.1738delT	p.Ter580fs	0.875
chr1	28863281	T	-	ENST00000234961	OPRD1	c.1117delT	p.Ter373fs	0.75
chr1	28863282	G	-	ENST00000234961	OPRD1	c.1118delG	p.Ter373fs	0.75
chr1	28863283	A	-	ENST00000234961	OPRD1	c.1119delA	p.Ter373fs	0.77
chr1	29115795	T	-	ENST00000343067	EPB41	c.2593delT	p.Ter865fs	0.35
chr1	29115797	A	-	ENST00000343067	EPB41	c.2595delA	p.Ter865fs	0.335
chr1	29120907	A	-	ENST00000521452	TMEM200B	c.922delT	p.Ter308fs	0.075
chr1	29148411	T	-	ENST00000373795	SRSF4	c.1484delA	p.Ter495fs	0.925
chr1	29148412	A	-	ENST00000373795	SRSF4	c.1483delT	p.Ter495fs	0.925
chr1	29194022	T	-	ENST00000263702	MECR	c.1122delA	p.Ter374fs	0.44
chr1	29194023	C	-	ENST00000263702	MECR	c.1121delG	p.Ter374fs	0.445
chr1	29194024	A	-	ENST00000263702	MECR	c.1120delT	p.Ter374fs	0.43
chr1	29325659	T	-	ENST00000373779	PTPRU	c.4309delT	p.Ter1437fs	0.945
chr1	29325660	A	-	ENST00000373779	PTPRU	c.4310delA	p.Ter1437fs	0.945
chr1	29325661	G	-	ENST00000373779	PTPRU	c.4311delG	p.Ter1437fs	0.945
chr1	30713584	A	-	ENST00000373765	MATN1	c.1489delT	p.Ter497fs	0.7
chr1	30733828	T	-	ENST00000294507	LAPTM5	c.789delA	p.Ter263fs	0.93
chr1	30733829	C	-	ENST00000294507	LAPTM5	c.788delG	p.Ter263fs	0.94
chr1	30733830	A	-	ENST00000294507	LAPTM5	c.787delT	p.Ter263fs	0.93
chr1	30873211	C	-	ENST00000339394	SDC3	c.1329delG	p.Ter443fs	0.91
chr1	30873212	T	-	ENST00000339394	SDC3	c.1328delA	p.Ter443fs	0.91
chr1	30873213	A	-	ENST00000339394	SDC3	c.1327delT	p.Ter443fs	0.85
chr1	30933211	T	-	ENST00000426105	PUM1	c.3567delA	p.Ter1189fs	0.925
chr1	30933213	A	-	ENST00000426105	PUM1	c.3565delT	p.Ter1189fs	0.925
chr1	31181703	C	-	ENST00000373736	NKAIN1	c.624delG	p.Ter208fs	0.9
chr1	31181704	T	-	ENST00000373736	NKAIN1	c.623delA	p.Ter208fs	0.865
chr1	31181705	A	-	ENST00000373736	NKAIN1	c.622delT	p.Ter208fs	0.785
chr1	31260074	A	-	ENST00000263694	SNRNP40	c.1072delT	p.Ter358fs	0.61
chr1	31365886	T	-	ENST00000373713	FABP3	c.402delA	p.Ter134fs	0.725
chr1	31365887	C	-	ENST00000373713	FABP3	c.401delG	p.Ter134fs	0.72
chr1	31365888	A	-	ENST00000373713	FABP3	c.400delT	p.Ter134fs	0.685
chr1	31434197	T	-	ENST00000373709	SERINC2	c.1366delT	p.Ter456fs	0.59
chr1	31434199	A	-	ENST00000373709	SERINC2	c.1368delA	p.Ter456fs	0.61
chr1	31586977	T	-	ENST00000271064	TINAGL1	c.1402delT	p.Ter468fs	0.44
chr1	31586979	A	-	ENST00000271064	TINAGL1	c.1404delA	p.Ter468fs	0.4
chr1	31626978	T	-	ENST00000403528	HCRTR1	c.1276delT	p.Ter426fs	0.795
chr1	31626980	A	-	ENST00000403528	HCRTR1	c.1278delA	p.Ter426fs	0.645
chr1	31630613	T	-	ENST00000373703	PEF1	c.855delA	p.Ter285fs	0.595
chr1	31630614	C	-	ENST00000373703	PEF1	c.854delG	p.Ter285fs	0.485
chr1	31630615	A	-	ENST00000373703	PEF1	c.853delT	p.Ter285fs	0.315
chr1	31652653	A	-	ENST00000373672	COL16A1	c.4813delT	p.Ter1605fs	0.74
chr1	31727420	T	-	ENST00000373658	ADGRB2	c.4758delA	p.Ter1586fs	0.945
chr1	31727422	A	-	ENST00000373658	ADGRB2	c.4756delT	p.Ter1586fs	0.945
chr1	31790603	T	-	ENST00000360482	SPOCD1	c.3651delA	p.Ter1217fs	0.295
chr1	31790604	C	-	ENST00000360482	SPOCD1	c.3650delG	p.Ter1217fs	0.29
chr1	31790605	A	-	ENST00000360482	SPOCD1	c.3649delT	p.Ter1217fs	0.225
chr1	31908854	A	-	ENST00000647444	PTP4A2	c.502delT	p.Ter168fs	0.68
chr1	32042622	T	-	ENST00000327300	KHDRBS1	c.1330delT	p.Ter444fs	0.94
chr1	32102671	T	-	ENST00000336294	TMEM39B	c.1477delT	p.Ter493fs	0.935
chr1	32102673	A	-	ENST00000336294	TMEM39B	c.1479delA	p.Ter493fs	0.935
chr1	32170892	T	-	ENST00000373625	KPNA6	c.1609delT	p.Ter537fs	0.945
chr1	32170894	A	-	ENST00000373625	KPNA6	c.1611delA	p.Ter537fs	0.94
chr1	32195193	T	-	ENST00000373610	TXLNA	c.1639delT	p.Ter547fs	0.675
chr1	32205246	T	-	ENST00000373602	CCDC28B	c.601delT	p.Ter201fs	0.525
chr1	32205247	A	-	ENST00000373602	CCDC28B	c.602delA	p.Ter201fs	0.505
chr1	32208080	T	-	ENST00000291358	IQCC	c.1399delT	p.Ter467fs	0.105
chr1	32215895	T	-	ENST00000409358	DCDC2B	c.1048delT	p.Ter350fs	0.415
chr1	32215897	A	-	ENST00000409358	DCDC2B	c.1050delA	p.Ter350fs	0.425
chr1	32216853	T	-	ENST00000309777	TMEM234	c.423delA	p.Ter141fs	0.31
chr1	32216856	A	-	ENST00000309777	TMEM234	c.420delT	p.Ter141fs	0.27
chr1	32231194	T	-	ENST00000677711	EIF3I	c.976delT	p.Ter326fs	0.935
chr1	32248599	T	-	ENST00000373582	FAM167B	c.490delT	p.Ter164fs	0.58
chr1	32248601	A	-	ENST00000373582	FAM167B	c.492delA	p.Ter164fs	0.385
chr1	32285714	T	-	ENST00000336890	LCK	c.1528delT	p.Ter510fs	0.36
chr1	32285716	A	-	ENST00000336890	LCK	c.1530delA	p.Ter510fs	0.37
chr1	32333042	T	-	ENST00000373548	HDAC1	c.1447delT	p.Ter483fs	0.68
chr1	32334597	C	-	ENST00000329421	MARCKSL1	c.588delG	p.Ter196fs	0.275
chr1	32334598	T	-	ENST00000329421	MARCKSL1	c.587delA	p.Ter196fs	0.295
chr1	32334599	A	-	ENST00000329421	MARCKSL1	c.586delT	p.Ter196fs	0.29
chr1	32361433	T	-	ENST00000432622	FAM229A	c.384delA	p.Ter128fs	0.445
chr1	32361435	A	-	ENST00000432622	FAM229A	c.382delT	p.Ter128fs	0.455
chr1	32364254	T	-	ENST00000373534	TSSK3	c.805delT	p.Ter269fs	0.135
chr1	32364255	G	-	ENST00000373534	TSSK3	c.806delG	p.Ter269fs	0.14
chr1	32364256	A	-	ENST00000373534	TSSK3	c.807delA	p.Ter269fs	0.135
chr1	32366622	T	-	ENST00000455895	BSDC1	c.1293delA	p.Ter431fs	0.86
chr1	32366624	A	-	ENST00000455895	BSDC1	c.1291delT	p.Ter431fs	0.73
chr1	32485416	T	-	ENST00000609129	ZBTB8B	c.1486delT	p.Ter496fs	0.31
chr1	32485417	A	-	ENST00000609129	ZBTB8B	c.1487delA	p.Ter496fs	0.365
chr1	32485418	G	-	ENST00000609129	ZBTB8B	c.1488delG	p.Ter496fs	0.325
chr1	32600417	T	-	ENST00000373510	ZBTB8A	c.1324delT	p.Ter442fs	0.865
chr1	32600418	A	-	ENST00000373510	ZBTB8A	c.1325delA	p.Ter442fs	0.875
chr1	32600419	G	-	ENST00000373510	ZBTB8A	c.1326delG	p.Ter442fs	0.765
chr1	32621865	A	-	ENST00000468695	ZBTB8OS	c.501delT	p.Ter168fs	0.685
chr1	32679703	T	-	ENST00000373493	RBBP4	c.1276delT	p.Ter426fs	0.935
chr1	32681853	A	-	ENST00000409190	SYNC	c.1446delT	p.Ter483fs	0.165
chr1	32772885	T	-	ENST00000401073	NHSL3	c.3283delT	p.Ter1095fs	0.75
chr1	32772886	G	-	ENST00000401073	NHSL3	c.3284delG	p.Ter1095fs	0.8
chr1	32772887	A	-	ENST00000401073	NHSL3	c.3285delA	p.Ter1095fs	0.685
chr1	32775981	C	-	ENST00000373477	YARS1	c.1587delG	p.Ter529fs	0.93
chr1	32775982	T	-	ENST00000373477	YARS1	c.1586delA	p.Ter529fs	0.93
chr1	32775983	A	-	ENST00000373477	YARS1	c.1585delT	p.Ter529fs	0.93
chr1	32856036	T	-	ENST00000373475	S100PBP	c.1225delT	p.Ter409fs	0.8
chr1	32856038	A	-	ENST00000373475	S100PBP	c.1227delA	p.Ter409fs	0.8
chr1	32864296	A	-	ENST00000373471	FNDC5	c.637delT	p.Ter213fs	0.945
chr1	32893860	T	-	ENST00000373467	HPCA	c.580delT	p.Ter194fs	0.565
chr1	32893862	A	-	ENST00000373467	HPCA	c.582delA	p.Ter194fs	0.595
chr1	32894805	T	-	ENST00000373463	TMEM54	c.669delA	p.Ter223fs	0.245
chr1	32894807	A	-	ENST00000373463	TMEM54	c.667delT	p.Ter223fs	0.2
chr1	32936808	A	-	ENST00000235150	RNF19B	c.2194delT	p.Ter732fs	0.325
chr1	33013182	T	-	ENST00000672715	AK2	c.719delA	p.Ter240fs	0.755
chr1	33013183	A	-	ENST00000672715	AK2	c.718delT	p.Ter240fs	0.7
chr1	33120180	T	-	ENST00000294517	AZIN2	c.1381delT	p.Ter461fs	0.775
chr1	33120182	A	-	ENST00000294517	AZIN2	c.1383delA	p.Ter461fs	0.78
chr1	33147177	C	-	ENST00000291416	TRIM62	c.1428delG	p.Ter476fs	0.71
chr1	33147178	T	-	ENST00000291416	TRIM62	c.1427delA	p.Ter476fs	0.735
chr1	33147179	A	-	ENST00000291416	TRIM62	c.1426delT	p.Ter476fs	0.69
chr1	33299044	T	-	ENST00000539719	ZNF362	c.1261delT	p.Ter421fs	0.955
chr1	33299046	A	-	ENST00000539719	ZNF362	c.1263delA	p.Ter421fs	0.91
chr1	33324866	T	-	ENST00000683057	PHC2	c.2579delA	p.Ter860fs	0.925
chr1	33324867	A	-	ENST00000683057	PHC2	c.2578delT	p.Ter860fs	0.885
chr1	33495474	T	-	ENST00000684572	ZSCAN20	c.3130delT	p.Ter1044fs	0.86
chr1	33495475	A	-	ENST00000684572	ZSCAN20	c.3131delA	p.Ter1044fs	0.86
chr1	33519518	C	-	ENST00000373381	CSMD2	c.10896delG	p.Ter3632fs	0.46
chr1	33519519	T	-	ENST00000373381	CSMD2	c.10895delA	p.Ter3632fs	0.475
chr1	33519520	A	-	ENST00000373381	CSMD2	c.10894delT	p.Ter3632fs	0.45
chr1	33864750	T	-	ENST00000681531	HMGB4	c.559delT	p.Ter187fs	0.135
chr1	33864751	G	-	ENST00000681531	HMGB4	c.560delG	p.Ter187fs	0.135
chr1	33864752	A	-	ENST00000681531	HMGB4	c.561delA	p.Ter187fs	0.12
chr1	34218759	T	-	ENST00000488417	C1orf94	c.1795delT	p.Ter599fs	0.8
chr1	34758150	T	-	ENST00000338513	GJB5	c.820delT	p.Ter274fs	0.335
chr1	34758152	A	-	ENST00000338513	GJB5	c.822delA	p.Ter274fs	0.33
chr1	34762053	T	-	ENST00000339480	GJB4	c.799delT	p.Ter267fs	0.305
chr1	34762055	A	-	ENST00000339480	GJB4	c.801delA	p.Ter267fs	0.315
chr1	34785573	T	-	ENST00000373366	GJB3	c.811delT	p.Ter271fs	0.705
chr1	34785574	G	-	ENST00000373366	GJB3	c.812delG	p.Ter271fs	0.73
chr1	34785575	A	-	ENST00000373366	GJB3	c.813delA	p.Ter271fs	0.465
chr1	34795213	T	-	ENST00000342280	GJA4	c.1000delT	p.Ter334fs	0.93
chr1	34855700	T	-	ENST00000521580	SMIM12	c.278delA	p.Ter93fs	0.675
chr1	34855702	A	-	ENST00000521580	SMIM12	c.276delT	p.Ter93fs	0.67
chr1	34866083	T	-	ENST00000373347	DLGAP3	c.2940delA	p.Ter980fs	0.975
chr1	34866084	C	-	ENST00000373347	DLGAP3	c.2939delG	p.Ter980fs	0.97
chr1	34866085	A	-	ENST00000373347	DLGAP3	c.2938delT	p.Ter980fs	0.96
chr1	34981946	A	-	ENST00000373337	TMEM35B	c.463delT	p.Ter155fs	0.405
chr1	34987104	C	-	ENST00000357182	ZMYM6	c.3978delG	p.Ter1326fs	0.4
chr1	34987105	T	-	ENST00000357182	ZMYM6	c.3977delA	p.Ter1326fs	0.375
chr1	34987106	A	-	ENST00000357182	ZMYM6	c.3976delT	p.Ter1326fs	0.31
chr1	35115257	T	-	ENST00000359858	ZMYM1	c.3427delT	p.Ter1143fs	0.375
chr1	35115259	A	-	ENST00000359858	ZMYM1	c.3429delA	p.Ter1143fs	0.35
chr1	35184459	A	-	ENST00000357214	SFPQ	c.2121delT	p.Ter708fs	0.565
chr1	35419675	T	-	ENST00000314607	ZMYM4	c.4645delT	p.Ter1549fs	0.95
chr1	35434894	C	-	ENST00000325722	KIAA0319L	c.3150delG	p.Ter1050fs	0.94
chr1	35434895	T	-	ENST00000325722	KIAA0319L	c.3149delA	p.Ter1050fs	0.94
chr1	35434896	A	-	ENST00000325722	KIAA0319L	c.3148delT	p.Ter1050fs	0.925
chr1	35565661	T	-	ENST00000373243	NCDN	c.2188delT	p.Ter730fs	0.935
chr1	35565663	A	-	ENST00000373243	NCDN	c.2190delA	p.Ter730fs	0.935
chr1	35594674	T	-	ENST00000373235	TFAP2E	c.1327delT	p.Ter443fs	0.315
chr1	35594676	A	-	ENST00000373235	TFAP2E	c.1329delA	p.Ter443fs	0.33
chr1	35603268	T	-	ENST00000373237	PSMB2	c.605delA	p.Ter202fs	0.825
chr1	35603269	A	-	ENST00000373237	PSMB2	c.604delT	p.Ter202fs	0.825
chr1	35715634	A	-	ENST00000270815	C1orf216	c.688delT	p.Ter230fs	0.57
chr1	35736497	T	-	ENST00000318121	CLSPN	c.4019delA	p.Ter1340fs	0.805
chr1	35736498	A	-	ENST00000318121	CLSPN	c.4018delT	p.Ter1340fs	0.765
chr1	35853603	T	-	ENST00000373210	AGO4	c.2584delT	p.Ter862fs	0.72
chr1	35853605	A	-	ENST00000373210	AGO4	c.2586delA	p.Ter862fs	0.77
chr1	35919605	T	-	ENST00000373204	AGO1	c.2572delT	p.Ter858fs	0.845
chr1	36055743	T	-	ENST00000373191	AGO3	c.2581delT	p.Ter861fs	0.335
chr1	36088184	T	-	ENST00000207457	TEKT2	c.1291delT	p.Ter431fs	0.455
chr1	36088185	A	-	ENST00000207457	TEKT2	c.1292delA	p.Ter431fs	0.35
chr1	36088186	G	-	ENST00000207457	TEKT2	c.1293delG	p.Ter431fs	0.305
chr1	36093384	T	-	ENST00000373178	ADPRS	c.1090delT	p.Ter364fs	0.555
chr1	36093385	G	-	ENST00000373178	ADPRS	c.1091delG	p.Ter364fs	0.525
chr1	36093386	A	-	ENST00000373178	ADPRS	c.1092delA	p.Ter364fs	0.665
chr1	36097570	T	-	ENST00000397799	COL8A2	c.2111delA	p.Ter704fs	0.86
chr1	36097571	A	-	ENST00000397799	COL8A2	c.2110delT	p.Ter704fs	0.865
chr1	36137204	T	-	ENST00000373166	TRAPPC3	c.542delA	p.Ter181fs	0.83
chr1	36137205	A	-	ENST00000373166	TRAPPC3	c.541delT	p.Ter181fs	0.595
chr1	36180256	T	-	ENST00000474796	MAP7D1	c.2521delT	p.Ter841fs	0.925
chr1	36304015	T	-	ENST00000354618	THRAP3	c.2866delT	p.Ter956fs	0.505
chr1	36304016	A	-	ENST00000354618	THRAP3	c.2867delA	p.Ter956fs	0.41
chr1	36321125	T	-	ENST00000453908	SH3D21	c.2269delT	p.Ter757fs	0.33
chr1	36321127	A	-	ENST00000453908	SH3D21	c.2271delA	p.Ter757fs	0.34
chr1	36322295	T	-	ENST00000490466	EVA1B	c.498delA	p.Ter166fs	0.755
chr1	36322296	C	-	ENST00000490466	EVA1B	c.497delG	p.Ter166fs	0.825
chr1	36322297	A	-	ENST00000490466	EVA1B	c.496delT	p.Ter166fs	0.805
chr1	36341756	T	-	ENST00000373132	STK40	c.1307delA	p.Ter436fs	0.935
chr1	36341757	A	-	ENST00000373132	STK40	c.1306delT	p.Ter436fs	0.835
chr1	36393758	T	-	ENST00000315732	LSM10	c.372delA	p.Ter124fs	0.515
chr1	36393760	A	-	ENST00000315732	LSM10	c.370delT	p.Ter124fs	0.395
chr1	36418139	C	-	ENST00000235532	OSCP1	c.1140delG	p.Ter380fs	0.275
chr1	36418140	T	-	ENST00000235532	OSCP1	c.1139delA	p.Ter380fs	0.3
chr1	36418141	A	-	ENST00000235532	OSCP1	c.1138delT	p.Ter380fs	0.225
chr1	36455790	A	-	ENST00000373116	MRPS15	c.772delT	p.Ter258fs	0.545
chr1	36466358	T	-	ENST00000373106	CSF3R	c.2510delA	p.Ter837fs	0.55
chr1	36466359	A	-	ENST00000373106	CSF3R	c.2509delT	p.Ter837fs	0.41
chr1	36801852	T	-	ENST00000373091	GRIK3	c.2759delA	p.Ter920fs	0.95
chr1	36801853	A	-	ENST00000373091	GRIK3	c.2758delT	p.Ter920fs	0.945
chr1	37483609	T	-	ENST00000373087	ZC3H12A	c.1798delT	p.Ter600fs	0.755
chr1	37494102	A	-	ENST00000296214	MEAF6	c.573delT	p.Ter192fs	0.545
chr1	37537748	C	-	ENST00000296215	SNIP1	c.1191delG	p.Ter397fs	0.94
chr1	37537749	T	-	ENST00000296215	SNIP1	c.1190delA	p.Ter397fs	0.935
chr1	37537750	A	-	ENST00000296215	SNIP1	c.1189delT	p.Ter397fs	0.93
chr1	37565059	T	-	ENST00000652629	DNALI1	c.775delT	p.Ter259fs	0.685
chr1	37565060	G	-	ENST00000652629	DNALI1	c.776delG	p.Ter259fs	0.695
chr1	37565061	A	-	ENST00000652629	DNALI1	c.777delA	p.Ter259fs	0.58
chr1	37566856	T	-	ENST00000373062	GNL2	c.2195delA	p.Ter732fs	0.125
chr1	37566857	A	-	ENST00000373062	GNL2	c.2194delT	p.Ter732fs	0.16
chr1	37612756	T	-	ENST00000356545	RSPO1	c.791delA	p.Ter264fs	0.89
chr1	37612757	A	-	ENST00000356545	RSPO1	c.790delT	p.Ter264fs	0.895
chr1	37683125	A	-	ENST00000486637	AIRIM	c.610delT	p.Ter204fs	0.235
chr1	37708364	T	-	ENST00000373055	CDCA8	c.841delT	p.Ter281fs	0.92
chr1	37708366	A	-	ENST00000373055	CDCA8	c.843delA	p.Ter281fs	0.865
chr1	37718372	T	-	ENST00000373048	EPHA10	c.3027delA	p.Ter1009fs	0.62
chr1	37718374	A	-	ENST00000373048	EPHA10	c.3025delT	p.Ter1009fs	0.575
chr1	37800201	T	-	ENST00000373045	MANEAL	c.1372delT	p.Ter458fs	0.67
chr1	37800203	A	-	ENST00000373045	MANEAL	c.1374delA	p.Ter458fs	0.69
chr1	37803927	A	-	ENST00000373044	YRDC	c.838delT	p.Ter280fs	0.41
chr1	37809071	T	-	ENST00000373042	C1orf122	c.331delT	p.Ter111fs	0.225
chr1	37809072	G	-	ENST00000373042	C1orf122	c.332delG	p.Ter111fs	0.205
chr1	37809073	A	-	ENST00000373042	C1orf122	c.333delA	p.Ter111fs	0.2
chr1	37815138	A	-	ENST00000373036	MTF1	c.2260delT	p.Ter754fs	0.76
chr1	37862315	T	-	ENST00000373024	INPP5B	c.2742delA	p.Ter914fs	0.7
chr1	37862317	A	-	ENST00000373024	INPP5B	c.2740delT	p.Ter914fs	0.625
chr1	37958186	C	-	ENST00000373019	SF3A3	c.1506delG	p.Ter502fs	0.93
chr1	37958187	T	-	ENST00000373019	SF3A3	c.1505delA	p.Ter502fs	0.93
chr1	37958188	A	-	ENST00000373019	SF3A3	c.1504delT	p.Ter502fs	0.93
chr1	37997407	A	-	ENST00000373016	FHL3	c.841delT	p.Ter281fs	0.93
chr1	38023626	T	-	ENST00000373014	UTP11	c.760delT	p.Ter254fs	0.115
chr1	38023627	G	-	ENST00000373014	UTP11	c.761delG	p.Ter254fs	0.105
chr1	38023628	A	-	ENST00000373014	UTP11	c.762delA	p.Ter254fs	0.15
chr1	38045388	T	-	ENST00000373012	POU3F1	c.1356delA	p.Ter452fs	0.935
chr1	38045389	C	-	ENST00000373012	POU3F1	c.1355delG	p.Ter452fs	0.93
chr1	38045390	A	-	ENST00000373012	POU3F1	c.1354delT	p.Ter452fs	0.935
chr1	38839553	C	-	ENST00000373001	RRAGC	c.1200delG	p.Ter400fs	0.92
chr1	38839554	T	-	ENST00000373001	RRAGC	c.1199delA	p.Ter400fs	0.92
chr1	38839555	A	-	ENST00000373001	RRAGC	c.1198delT	p.Ter400fs	0.925
chr1	38864671	T	-	ENST00000397572	MYCBP	c.311delA	p.Ter104fs	0.865
chr1	38864672	A	-	ENST00000397572	MYCBP	c.310delT	p.Ter104fs	0.87
chr1	38874553	A	-	ENST00000357771	GJA9	c.1546delT	p.Ter516fs	0.51
chr1	38886504	T	-	ENST00000372990	RHBDL2	c.912delA	p.Ter304fs	0.2
chr1	38886505	C	-	ENST00000372990	RHBDL2	c.911delG	p.Ter304fs	0.235
chr1	38886506	A	-	ENST00000372990	RHBDL2	c.910delT	p.Ter304fs	0.23
chr1	39004053	T	-	ENST00000432648	AKIRIN1	c.577delT	p.Ter193fs	0.935
chr1	39034494	T	-	ENST00000372969	NDUFS5	c.319delT	p.Ter107fs	0.26
chr1	39485792	T	-	ENST00000564288	MACF1	c.22666delT	p.Ter7556fs	0.48
chr1	39485794	A	-	ENST00000564288	MACF1	c.22668delA	p.Ter7556fs	0.425
chr1	39525796	T	-	ENST00000331593	BMP8A	c.1207delT	p.Ter403fs	0.29
chr1	39525798	A	-	ENST00000331593	BMP8A	c.1209delA	p.Ter403fs	0.23
chr1	39561701	A	-	ENST00000372858	PABPC4	c.1980delT	p.Ter661fs	0.62
chr1	39626507	T	-	ENST00000372852	HEYL	c.987delA	p.Ter329fs	0.58
chr1	39626509	A	-	ENST00000372852	HEYL	c.985delT	p.Ter329fs	0.555
chr1	39659121	C	-	ENST00000235628	NT5C1A	c.1107delG	p.Ter369fs	0.205
chr1	39659122	T	-	ENST00000235628	NT5C1A	c.1106delA	p.Ter369fs	0.21
chr1	39659123	A	-	ENST00000235628	NT5C1A	c.1105delT	p.Ter369fs	0.21
chr1	39682538	A	-	ENST00000372844	HPCAL4	c.574delT	p.Ter192fs	0.095
chr1	39753353	T	-	ENST00000324379	PPIE	c.904delT	p.Ter302fs	0.95
chr1	39753355	A	-	ENST00000324379	PPIE	c.906delA	p.Ter302fs	0.91
chr1	39760419	T	-	ENST00000372827	BMP8B	c.1209delA	p.Ter403fs	0.355
chr1	39760421	A	-	ENST00000372827	BMP8B	c.1207delT	p.Ter403fs	0.345
chr1	39769702	T	-	ENST00000327582	OXCT2	c.1554delA	p.Ter518fs	0.46
chr1	39769703	C	-	ENST00000327582	OXCT2	c.1553delG	p.Ter518fs	0.465
chr1	39769704	A	-	ENST00000327582	OXCT2	c.1552delT	p.Ter518fs	0.45
chr1	39841747	A	-	ENST00000316891	TRIT1	c.1401delT	p.Ter468fs	0.435
chr1	39897373	T	-	ENST00000372816	MYCL	c.1094delA	p.Ter365fs	0.23
chr1	39897374	A	-	ENST00000372816	MYCL	c.1093delT	p.Ter365fs	0.245
chr1	39969566	T	-	ENST00000372811	MFSD2A	c.1591delT	p.Ter531fs	0.91
chr1	39969567	A	-	ENST00000372811	MFSD2A	c.1592delA	p.Ter531fs	0.91
chr1	40071531	T	-	ENST00000372805	CAP1	c.1426delT	p.Ter476fs	0.955
chr1	40074063	A	-	ENST00000642050	PPT1	c.919delT	p.Ter307fs	0.325
chr1	40240445	T	-	ENST00000372771	RLF	c.5743delT	p.Ter1915fs	0.265
chr1	40251592	T	-	ENST00000372766	TMCO2	c.547delT	p.Ter183fs	0.085
chr1	40292667	T	-	ENST00000372759	ZMPSTE24	c.1426delT	p.Ter476fs	0.205
chr1	40292669	A	-	ENST00000372759	ZMPSTE24	c.1428delA	p.Ter476fs	0.205
chr1	40301182	T	-	ENST00000372748	COL9A2	c.2070delA	p.Ter690fs	0.43
chr1	40301185	A	-	ENST00000372748	COL9A2	c.2067delT	p.Ter690fs	0.355
chr1	40422099	T	-	ENST00000372718	SMAP2	c.1288delT	p.Ter430fs	0.95
chr1	40463587	T	-	ENST00000361584	ZFP69B	c.1603delT	p.Ter535fs	0.14
chr1	40496057	T	-	ENST00000372706	ZFP69	c.1579delT	p.Ter527fs	0.12
chr1	40515664	T	-	ENST00000415550	EXO5	c.1120delT	p.Ter374fs	0.035
chr1	40547458	T	-	ENST00000372699	ZNF684	c.1135delT	p.Ter379fs	0.265
chr1	40547460	A	-	ENST00000372699	ZNF684	c.1137delA	p.Ter379fs	0.265
chr1	40626520	A	-	ENST00000372684	RIMS3	c.924delT	p.Ter309fs	0.755
chr1	40770826	T	-	ENST00000447388	NFYC	c.1006delT	p.Ter336fs	0.925
chr1	40770828	A	-	ENST00000447388	NFYC	c.1008delA	p.Ter336fs	0.93
chr1	40838521	T	-	ENST00000347132	KCNQ4	c.2086delT	p.Ter696fs	0.91
chr1	40838523	A	-	ENST00000347132	KCNQ4	c.2088delA	p.Ter696fs	0.9
chr1	40861573	T	-	ENST00000372638	CITED4	c.555delA	p.Ter185fs	0.845
chr1	40861575	A	-	ENST00000372638	CITED4	c.553delT	p.Ter185fs	0.81
chr1	41010243	T	-	ENST00000650070	CTPS1	c.1774delT	p.Ter592fs	0.945
chr1	41010244	G	-	ENST00000650070	CTPS1	c.1775delG	p.Ter592fs	0.94
chr1	41010245	A	-	ENST00000650070	CTPS1	c.1776delA	p.Ter592fs	0.655
chr1	41016106	T	-	ENST00000302946	SLFNL1	c.1224delA	p.Ter408fs	0.425
chr1	41016108	A	-	ENST00000302946	SLFNL1	c.1222delT	p.Ter408fs	0.425
chr1	41028196	A	-	ENST00000695335	SCMH1	c.2011delT	p.Ter671fs	0.335
chr1	41479409	C	-	ENST00000372587	EDN2	c.537delG	p.Ter179fs	0.845
chr1	41479410	T	-	ENST00000372587	EDN2	c.536delA	p.Ter179fs	0.815
chr1	41479411	A	-	ENST00000372587	EDN2	c.535delT	p.Ter179fs	0.785
chr1	41510451	C	-	ENST00000372583	HIVEP3	c.7221delG	p.Ter2407fs	0.95
chr1	41510452	T	-	ENST00000372583	HIVEP3	c.7220delA	p.Ter2407fs	0.95
chr1	41510454	A	-	ENST00000372583	HIVEP3	c.7218delT	p.Ter2407fs	0.9
chr1	42155594	T	-	ENST00000372581	GUCA2B	c.337delT	p.Ter113fs	0.545
chr1	42155596	A	-	ENST00000372581	GUCA2B	c.339delA	p.Ter113fs	0.405
chr1	42162907	T	-	ENST00000357001	GUCA2A	c.347delA	p.Ter116fs	0.41
chr1	42162908	A	-	ENST00000357001	GUCA2A	c.346delT	p.Ter116fs	0.42
chr1	42179711	T	-	ENST00000361346	FOXJ3	c.1868delA	p.Ter623fs	0.87
chr1	42179712	A	-	ENST00000361346	FOXJ3	c.1867delT	p.Ter623fs	0.845
chr1	42414972	T	-	ENST00000431473	RIMKLA	c.1174delT	p.Ter392fs	0.685
chr1	42430736	C	-	ENST00000372565	ZMYND12	c.1098delG	p.Ter366fs	0.09
chr1	42430737	T	-	ENST00000372565	ZMYND12	c.1097delA	p.Ter366fs	0.09
chr1	42430739	A	-	ENST00000372565	ZMYND12	c.1095delT	p.Ter366fs	0.09
chr1	42459924	T	-	ENST00000372561	PPCS	c.934delT	p.Ter312fs	0.77
chr1	42654026	T	-	ENST00000657597	CCDC30	c.2815delT	p.Ter939fs	0.14
chr1	42667417	T	-	ENST00000304979	PPIH	c.532delT	p.Ter178fs	0.33
chr1	42667418	A	-	ENST00000304979	PPIH	c.533delA	p.Ter178fs	0.315
chr1	42667419	G	-	ENST00000304979	PPIH	c.534delG	p.Ter178fs	0.235
chr1	42701013	T	-	ENST00000321358	YBX1	c.973delT	p.Ter325fs	0.845
chr1	42735087	T	-	ENST00000296387	CLDN19	c.674delA	p.Ter225fs	0.84
chr1	42735088	A	-	ENST00000296387	CLDN19	c.673delT	p.Ter225fs	0.84
chr1	42746697	T	-	ENST00000296388	P3H1	c.2211delA	p.Ter737fs	0.515
chr1	42746698	C	-	ENST00000296388	P3H1	c.2210delG	p.Ter737fs	0.465
chr1	42746699	A	-	ENST00000296388	P3H1	c.2209delT	p.Ter737fs	0.305
chr1	42775392	T	-	ENST00000372525	C1orf50	c.598delT	p.Ter200fs	0.09
chr1	42775394	A	-	ENST00000372525	C1orf50	c.600delA	p.Ter200fs	0.105
chr1	42798223	T	-	ENST00000637012	TMEM269	c.610delT	p.Ter204fs	0.705
chr1	42798225	A	-	ENST00000637012	TMEM269	c.612delA	p.Ter204fs	0.73
chr1	42807414	T	-	ENST00000372521	SVBP	c.201delA	p.Ter67fs	0.255
chr1	42807416	A	-	ENST00000372521	SVBP	c.199delT	p.Ter67fs	0.195
chr1	42843230	T	-	ENST00000372517	ERMAP	c.1426delT	p.Ter476fs	0.705
chr1	42843231	A	-	ENST00000372517	ERMAP	c.1427delA	p.Ter476fs	0.685
chr1	42851811	T	-	ENST00000651192	ZNF691	c.946delT	p.Ter316fs	0.275
chr1	42927041	T	-	ENST00000426263	SLC2A1	c.1479delA	p.Ter493fs	0.705
chr1	42927043	A	-	ENST00000426263	SLC2A1	c.1477delT	p.Ter493fs	0.605
chr1	43156311	T	-	ENST00000335282	CFAP144	c.403delT	p.Ter135fs	0.15
chr1	43156312	A	-	ENST00000335282	CFAP144	c.404delA	p.Ter135fs	0.13
chr1	43156313	G	-	ENST00000335282	CFAP144	c.405delG	p.Ter135fs	0.155
chr1	43164445	A	-	ENST00000236051	EBNA1BP2	c.919delT	p.Ter307fs	0.175
chr1	43254189	T	-	ENST00000372492	CFAP57	c.3751delT	p.Ter1251fs	0.235
chr1	43254190	G	-	ENST00000372492	CFAP57	c.3752delG	p.Ter1251fs	0.21
chr1	43254191	A	-	ENST00000372492	CFAP57	c.3753delA	p.Ter1251fs	0.245
chr1	43273380	T	-	ENST00000439858	TMEM125	c.658delT	p.Ter220fs	0.565
chr1	43273381	G	-	ENST00000439858	TMEM125	c.659delG	p.Ter220fs	0.59
chr1	43273382	A	-	ENST00000439858	TMEM125	c.660delA	p.Ter220fs	0.41
chr1	43282785	T	-	ENST00000523677	C1orf210	c.342delA	p.Ter114fs	0.21
chr1	43282787	A	-	ENST00000523677	C1orf210	c.340delT	p.Ter114fs	0.145
chr1	43322720	T	-	ENST00000372476	TIE1	c.3415delT	p.Ter1139fs	0.765
chr1	43322722	A	-	ENST00000372476	TIE1	c.3417delA	p.Ter1139fs	0.78
chr1	43352770	T	-	ENST00000372470	MPL	c.1906delT	p.Ter636fs	0.555
chr1	43352772	A	-	ENST00000372470	MPL	c.1908delA	p.Ter636fs	0.39
chr1	43363127	T	-	ENST00000310955	CDC20	c.1498delT	p.Ter500fs	0.86
chr1	43363916	T	-	ENST00000372458	ELOVL1	c.840delA	p.Ter280fs	0.665
chr1	43363918	A	-	ENST00000372458	ELOVL1	c.838delT	p.Ter280fs	0.655
chr1	43385042	T	-	ENST00000372457	MED8	c.807delA	p.Ter269fs	0.595
chr1	43385044	A	-	ENST00000372457	MED8	c.805delT	p.Ter269fs	0.48
chr1	43450478	T	-	ENST00000634258	SZT2	c.10297delT	p.Ter3433fs	0.715
chr1	43450480	A	-	ENST00000634258	SZT2	c.10299delA	p.Ter3433fs	0.655
chr1	43451238	T	-	ENST00000372430	HYI	c.834delA	p.Ter278fs	0.225
chr1	43451240	A	-	ENST00000372430	HYI	c.832delT	p.Ter278fs	0.235
chr1	43622001	T	-	ENST00000359947	PTPRF	c.5722delT	p.Ter1908fs	0.89
chr1	43622003	A	-	ENST00000359947	PTPRF	c.5724delA	p.Ter1908fs	0.88
chr1	43704368	T	-	ENST00000372396	KDM4A	c.3193delT	p.Ter1065fs	0.72
chr1	43704369	A	-	ENST00000372396	KDM4A	c.3194delA	p.Ter1065fs	0.72
chr1	43930219	T	-	ENST00000347631	ST3GAL3	c.1126delT	p.Ter376fs	0.92
chr1	43930221	A	-	ENST00000347631	ST3GAL3	c.1128delA	p.Ter376fs	0.92
chr1	43936763	T	-	ENST00000372359	ARTN	c.661delT	p.Ter221fs	0.825
chr1	43936765	A	-	ENST00000372359	ARTN	c.663delA	p.Ter221fs	0.465
chr1	43967680	T	-	ENST00000372343	IPO13	c.2890delT	p.Ter964fs	0.7
chr1	43967682	A	-	ENST00000372343	IPO13	c.2892delA	p.Ter964fs	0.705
chr1	43972537	T	-	ENST00000255108	DPH2	c.1468delT	p.Ter490fs	0.8
chr1	43972538	G	-	ENST00000255108	DPH2	c.1469delG	p.Ter490fs	0.805
chr1	43972539	A	-	ENST00000255108	DPH2	c.1470delA	p.Ter490fs	0.615
chr1	43978005	T	-	ENST00000472174	ATP6V0B	c.616delT	p.Ter206fs	0.385
chr1	43990446	T	-	ENST00000372324	B4GALT2	c.1117delT	p.Ter373fs	0.865
chr1	43990447	G	-	ENST00000372324	B4GALT2	c.1118delG	p.Ter373fs	0.905
chr1	43990448	A	-	ENST00000372324	B4GALT2	c.1119delA	p.Ter373fs	0.695
chr1	43996158	T	-	ENST00000372318	CCDC24	c.922delT	p.Ter308fs	0.165
chr1	43997545	T	-	ENST00000372310	SLC6A9	c.1902delA	p.Ter634fs	0.5
chr1	43997547	A	-	ENST00000372310	SLC6A9	c.1900delT	p.Ter634fs	0.37
chr1	44130754	T	-	ENST00000372299	KLF17	c.1168delT	p.Ter390fs	0.09
chr1	44130755	A	-	ENST00000372299	KLF17	c.1169delA	p.Ter390fs	0.125
chr1	44220616	T	-	ENST00000372289	DMAP1	c.1402delT	p.Ter468fs	0.785
chr1	44220618	A	-	ENST00000372289	DMAP1	c.1404delA	p.Ter468fs	0.845
chr1	44221558	T	-	ENST00000372257	ERI3	c.1014delA	p.Ter338fs	0.795
chr1	44221559	C	-	ENST00000372257	ERI3	c.1013delG	p.Ter338fs	0.72
chr1	44221560	A	-	ENST00000372257	ERI3	c.1012delT	p.Ter338fs	0.62
chr1	44650773	T	-	ENST00000361799	RNF220	c.1699delT	p.Ter567fs	0.94
chr1	44650775	A	-	ENST00000361799	RNF220	c.1701delA	p.Ter567fs	0.94
chr1	44654559	T	-	ENST00000372237	TMEM53	c.834delA	p.Ter278fs	0.855
chr1	44654561	A	-	ENST00000372237	TMEM53	c.832delT	p.Ter278fs	0.93
chr1	44725401	T	-	ENST00000535358	ARMH1	c.1321delT	p.Ter441fs	0.32
chr1	44725403	A	-	ENST00000535358	ARMH1	c.1323delA	p.Ter441fs	0.345
chr1	44767177	T	-	ENST00000372224	KIF2C	c.2176delT	p.Ter726fs	0.365
chr1	44767178	G	-	ENST00000372224	KIF2C	c.2177delG	p.Ter726fs	0.355
chr1	44767179	A	-	ENST00000372224	KIF2C	c.2178delA	p.Ter726fs	0.255
chr1	44778683	T	-	ENST00000396651	RPS8	c.625delT	p.Ter209fs	0.85
chr1	44784210	T	-	ENST00000372207	BEST4	c.1422delA	p.Ter474fs	0.8
chr1	44784212	A	-	ENST00000372207	BEST4	c.1420delT	p.Ter474fs	0.83
chr1	44805676	T	-	ENST00000372201	PLK3	c.1939delT	p.Ter647fs	0.935
chr1	44805677	A	-	ENST00000372201	PLK3	c.1940delA	p.Ter647fs	0.925
chr1	44806003	T	-	ENST00000339355	DYNLT4	c.666delA	p.Ter222fs	0.52
chr1	44806005	A	-	ENST00000339355	DYNLT4	c.664delT	p.Ter222fs	0.5
chr1	44813770	T	-	ENST00000450269	BTBD19	c.874delT	p.Ter292fs	0.82
chr1	44813771	G	-	ENST00000450269	BTBD19	c.875delG	p.Ter292fs	0.775
chr1	44813772	A	-	ENST00000450269	BTBD19	c.876delA	p.Ter292fs	0.57
chr1	44822417	A	-	ENST00000372192	PTCH2	c.3610delT	p.Ter1204fs	0.575
chr1	44850951	T	-	ENST00000360403	EIF2B3	c.1359delA	p.Ter453fs	0.325
chr1	44850953	A	-	ENST00000360403	EIF2B3	c.1357delT	p.Ter453fs	0.345
chr1	45003492	T	-	ENST00000372172	HECTD3	c.2586delA	p.Ter862fs	0.93
chr1	45003494	A	-	ENST00000372172	HECTD3	c.2584delT	p.Ter862fs	0.935
chr1	45015496	T	-	ENST00000246337	UROD	c.1102delT	p.Ter368fs	0.315
chr1	45015498	A	-	ENST00000246337	UROD	c.1104delA	p.Ter368fs	0.31
chr1	45018454	T	-	ENST00000359600	ZSWIM5	c.3558delA	p.Ter1186fs	0.61
chr1	45018456	A	-	ENST00000359600	ZSWIM5	c.3556delT	p.Ter1186fs	0.5
chr1	45328262	T	-	ENST00000334815	HPDL	c.1114delT	p.Ter372fs	0.28
chr1	45329306	T	-	ENST00000456914	MUTYH	c.1566delA	p.Ter522fs	0.64
chr1	45329307	C	-	ENST00000456914	MUTYH	c.1565delG	p.Ter522fs	0.67
chr1	45329308	A	-	ENST00000456914	MUTYH	c.1564delT	p.Ter522fs	0.65
chr1	45343700	T	-	ENST00000372090	TOE1	c.1531delT	p.Ter511fs	0.78
chr1	45343701	G	-	ENST00000372090	TOE1	c.1532delG	p.Ter511fs	0.775
chr1	45343702	A	-	ENST00000372090	TOE1	c.1533delA	p.Ter511fs	0.65
chr1	45344840	T	-	ENST00000372086	TESK2	c.1716delA	p.Ter572fs	0.135
chr1	45344842	A	-	ENST00000372086	TESK2	c.1714delT	p.Ter572fs	0.125
chr1	45495061	A	-	ENST00000629482	CCDC163	c.436delT	p.Ter146fs	0.13
chr1	45509213	T	-	ENST00000401061	MMACHC	c.847delT	p.Ter283fs	0.17
chr1	45509214	G	-	ENST00000401061	MMACHC	c.848delG	p.Ter283fs	0.22
chr1	45509215	A	-	ENST00000401061	MMACHC	c.849delA	p.Ter283fs	0.3
chr1	45511329	T	-	ENST00000319248	PRDX1	c.600delA	p.Ter200fs	0.445
chr1	45511331	A	-	ENST00000319248	PRDX1	c.598delT	p.Ter200fs	0.26
chr1	45569954	T	-	ENST00000351829	AKR1A1	c.976delT	p.Ter326fs	0.45
chr1	45569956	A	-	ENST00000351829	AKR1A1	c.978delA	p.Ter326fs	0.39
chr1	45618139	T	-	ENST00000350030	NASP	c.2365delT	p.Ter789fs	0.535
chr1	45620277	A	-	ENST00000528266	CCDC17	c.1867delT	p.Ter623fs	0.155
chr1	45628257	T	-	ENST00000355105	GPBP1L1	c.1424delA	p.Ter475fs	0.615
chr1	45628258	A	-	ENST00000355105	GPBP1L1	c.1423delT	p.Ter475fs	0.45
chr1	45693903	T	-	ENST00000372025	TMEM69	c.742delT	p.Ter248fs	0.18
chr1	45699968	A	-	ENST00000396478	IPP	c.1753delT	p.Ter585fs	0.13
chr1	46036064	T	-	ENST00000361297	MAST2	c.5395delT	p.Ter1799fs	0.84
chr1	46036065	A	-	ENST00000361297	MAST2	c.5396delA	p.Ter1799fs	0.785
chr1	46036066	G	-	ENST00000361297	MAST2	c.5397delG	p.Ter1799fs	0.755
chr1	46043675	A	-	ENST00000262741	PIK3R3	c.1384delT	p.Ter462fs	0.795
chr1	46175588	A	-	ENST00000506599	P3R3URF	c.286delT	p.Ter96fs	0.515
chr1	46185531	T	-	ENST00000372003	TSPAN1	c.724delT	p.Ter242fs	0.32
chr1	46220218	T	-	ENST00000371980	LURAP1	c.718delT	p.Ter240fs	0.16
chr1	46220220	A	-	ENST00000371980	LURAP1	c.720delA	p.Ter240fs	0.175
chr1	46278280	T	-	ENST00000371975	RAD54L	c.2242delT	p.Ter748fs	0.325
chr1	46278281	G	-	ENST00000371975	RAD54L	c.2243delG	p.Ter748fs	0.335
chr1	46278282	A	-	ENST00000371975	RAD54L	c.2244delA	p.Ter748fs	0.41
chr1	46278865	T	-	ENST00000617190	LRRC41	c.2439delA	p.Ter813fs	0.935
chr1	46278866	C	-	ENST00000617190	LRRC41	c.2438delG	p.Ter813fs	0.935
chr1	46278867	A	-	ENST00000617190	LRRC41	c.2437delT	p.Ter813fs	0.935
chr1	46316582	T	-	ENST00000311672	UQCRH	c.274delT	p.Ter92fs	0.825
chr1	46361844	T	-	ENST00000474844	NSUN4	c.1153delT	p.Ter385fs	0.625
chr1	46361845	A	-	ENST00000474844	NSUN4	c.1154delA	p.Ter385fs	0.615
chr1	46361846	G	-	ENST00000474844	NSUN4	c.1155delG	p.Ter385fs	0.38
chr1	46413573	T	-	ENST00000243167	FAAH	c.1738delT	p.Ter580fs	0.21
chr1	46413574	G	-	ENST00000243167	FAAH	c.1739delG	p.Ter580fs	0.19
chr1	46413575	A	-	ENST00000243167	FAAH	c.1740delA	p.Ter580fs	0.215
chr1	46512492	T	-	ENST00000360032	DMBX1	c.1132delT	p.Ter378fs	0.94
chr1	46512493	G	-	ENST00000360032	DMBX1	c.1133delG	p.Ter378fs	0.945
chr1	46512494	A	-	ENST00000360032	DMBX1	c.1134delA	p.Ter378fs	0.9
chr1	46532994	C	-	ENST00000697682	TMEM275	c.534delG	p.Ter178fs	0.46
chr1	46532995	T	-	ENST00000697682	TMEM275	c.533delA	p.Ter178fs	0.46
chr1	46532996	A	-	ENST00000697682	TMEM275	c.532delT	p.Ter178fs	0.45
chr1	46547730	T	-	ENST00000481882	KNCN	c.375delA	p.Ter125fs	0.39
chr1	46547732	A	-	ENST00000481882	KNCN	c.373delT	p.Ter125fs	0.595
chr1	46558577	A	-	ENST00000371945	MKNK1	c.1237delT	p.Ter413fs	0.775
chr1	46609655	T	-	ENST00000319928	MOB3C	c.651delA	p.Ter217fs	0.25
chr1	46609657	A	-	ENST00000319928	MOB3C	c.649delT	p.Ter217fs	0.255
chr1	46635779	A	-	ENST00000574428	ATPAF1	c.984delT	p.Ter329fs	0.495
chr1	46673454	T	-	ENST00000334122	TEX38	c.619delT	p.Ter207fs	0.485
chr1	46673455	A	-	ENST00000334122	TEX38	c.620delA	p.Ter207fs	0.415
chr1	46673456	G	-	ENST00000334122	TEX38	c.621delG	p.Ter207fs	0.335
chr1	46678461	C	-	ENST00000371933	EFCAB14	c.1488delG	p.Ter496fs	0.94
chr1	46678462	T	-	ENST00000371933	EFCAB14	c.1487delA	p.Ter496fs	0.94
chr1	46678463	A	-	ENST00000371933	EFCAB14	c.1486delT	p.Ter496fs	0.925
chr1	46818812	T	-	ENST00000371923	CYP4B1	c.1537delT	p.Ter513fs	0.3
chr1	46818813	A	-	ENST00000371923	CYP4B1	c.1538delA	p.Ter513fs	0.31
chr1	46818814	G	-	ENST00000371923	CYP4B1	c.1539delG	p.Ter513fs	0.33
chr1	46930115	T	-	ENST00000310638	CYP4A11	c.1560delA	p.Ter520fs	0.39
chr1	46930118	A	-	ENST00000310638	CYP4A11	c.1557delT	p.Ter520fs	0.355
chr1	47050172	T	-	ENST00000371901	CYP4X1	c.1528delT	p.Ter510fs	0.47
chr1	47117932	T	-	ENST00000334194	CYP4Z1	c.1516delT	p.Ter506fs	0.325
chr1	47117934	A	-	ENST00000334194	CYP4Z1	c.1518delA	p.Ter506fs	0.325
chr1	47148795	T	-	ENST00000371891	CYP4A22	c.1558delT	p.Ter520fs	0.35
chr1	47148797	A	-	ENST00000371891	CYP4A22	c.1560delA	p.Ter520fs	0.36
chr1	47183972	T	-	ENST00000294338	PDZK1IP1	c.344delA	p.Ter115fs	0.56
chr1	47183973	A	-	ENST00000294338	PDZK1IP1	c.343delT	p.Ter115fs	0.56
chr1	47219720	T	-	ENST00000691006	TAL1	c.996delA	p.Ter332fs	0.935
chr1	47219721	C	-	ENST00000691006	TAL1	c.995delG	p.Ter332fs	0.935
chr1	47219722	A	-	ENST00000691006	TAL1	c.994delT	p.Ter332fs	0.925
chr1	47251137	T	-	ENST00000371877	STIL	c.3866delA	p.Ter1289fs	0.915
chr1	47251139	A	-	ENST00000371877	STIL	c.3864delT	p.Ter1289fs	0.89
chr1	47376743	T	-	ENST00000371873	CMPK1	c.685delT	p.Ter229fs	0.92
chr1	47376745	A	-	ENST00000371873	CMPK1	c.687delA	p.Ter229fs	0.905
chr1	47417273	T	-	ENST00000335071	FOXE3	c.958delT	p.Ter320fs	0.8
chr1	47417275	A	-	ENST00000335071	FOXE3	c.960delA	p.Ter320fs	0.8
chr1	47439621	T	-	ENST00000334793	FOXD2	c.1486delT	p.Ter496fs	0.27
chr1	47439622	G	-	ENST00000334793	FOXD2	c.1487delG	p.Ter496fs	0.285
chr1	47439623	A	-	ENST00000334793	FOXD2	c.1488delA	p.Ter496fs	0.395
chr1	47765902	T	-	ENST00000606738	TRABD2B	c.1554delA	p.Ter518fs	0.935
chr1	47765903	C	-	ENST00000606738	TRABD2B	c.1553delG	p.Ter518fs	0.935
chr1	47765904	A	-	ENST00000606738	TRABD2B	c.1552delT	p.Ter518fs	0.925
chr1	48247541	T	-	ENST00000438567	SLC5A9	c.2044delT	p.Ter682fs	0.21
chr1	48247542	G	-	ENST00000438567	SLC5A9	c.2045delG	p.Ter682fs	0.25
chr1	48247543	A	-	ENST00000438567	SLC5A9	c.2046delA	p.Ter682fs	0.165
chr1	48298713	T	-	ENST00000371847	SPATA6	c.1467delA	p.Ter489fs	0.175
chr1	48298715	A	-	ENST00000371847	SPATA6	c.1465delT	p.Ter489fs	0.15
chr1	48534176	A	-	ENST00000371839	AGBL4	c.1509delT	p.Ter504fs	0.26
chr1	48727888	A	-	ENST00000371833	BEND5	c.1264delT	p.Ter422fs	0.885
chr1	50201176	T	-	ENST00000371824	ELAVL4	c.1099delT	p.Ter367fs	0.7
chr1	50418666	T	-	ENST00000404795	DMRTA2	c.1628delA	p.Ter543fs	0.945
chr1	50418667	A	-	ENST00000404795	DMRTA2	c.1627delT	p.Ter543fs	0.93
chr1	50441442	A	-	ENST00000396153	FAF1	c.1951delT	p.Ter651fs	0.54
chr1	50974268	T	-	ENST00000371761	CDKN2C	c.505delT	p.Ter169fs	0.745
chr1	51147769	T	-	ENST00000371759	C1orf185	c.598delT	p.Ter200fs	0.115
chr1	51147770	G	-	ENST00000371759	C1orf185	c.599delG	p.Ter200fs	0.075
chr1	51147771	A	-	ENST00000371759	C1orf185	c.600delA	p.Ter200fs	0.115
chr1	51271320	T	-	ENST00000242719	RNF11	c.463delT	p.Ter155fs	0.635
chr1	51271322	A	-	ENST00000242719	RNF11	c.465delA	p.Ter155fs	0.625
chr1	51288157	C	-	ENST00000680483	TTC39A	c.1734delG	p.Ter578fs	0.93
chr1	51288158	T	-	ENST00000680483	TTC39A	c.1733delA	p.Ter578fs	0.935
chr1	51288159	A	-	ENST00000680483	TTC39A	c.1732delT	p.Ter578fs	0.865
chr1	51356702	A	-	ENST00000371733	EPS15	c.2689delT	p.Ter897fs	0.46
chr1	51787787	T	-	ENST00000428468	OSBPL9	c.2209delT	p.Ter737fs	0.94
chr1	51787788	A	-	ENST00000428468	OSBPL9	c.2210delA	p.Ter737fs	0.965
chr1	51789238	A	-	ENST00000352171	NRDC	c.3454delT	p.Ter1152fs	0.33
chr1	51919928	T	-	ENST00000371655	RAB3B	c.659delA	p.Ter220fs	0.39
chr1	51919929	A	-	ENST00000371655	RAB3B	c.658delT	p.Ter220fs	0.35
chr1	52020934	T	-	ENST00000371626	TXNDC12	c.518delA	p.Ter173fs	0.665
chr1	52020935	A	-	ENST00000371626	TXNDC12	c.517delT	p.Ter173fs	0.65
chr1	52032697	T	-	ENST00000371614	KTI12	c.1065delA	p.Ter355fs	0.095
chr1	52032698	C	-	ENST00000371614	KTI12	c.1064delG	p.Ter355fs	0.12
chr1	52032699	A	-	ENST00000371614	KTI12	c.1063delT	p.Ter355fs	0.1
chr1	52086756	T	-	ENST00000313334	BTF3L4	c.475delT	p.Ter159fs	0.865
chr1	52346219	T	-	ENST00000287727	ZFYVE9	c.4276delT	p.Ter1426fs	0.93
chr1	52353519	T	-	ENST00000284376	CC2D1B	c.2559delA	p.Ter853fs	0.425
chr1	52353521	A	-	ENST00000284376	CC2D1B	c.2557delT	p.Ter853fs	0.255
chr1	52373183	A	-	ENST00000371568	ORC1	c.2584delT	p.Ter862fs	0.97
chr1	52416688	T	-	ENST00000257181	PRPF38A	c.937delT	p.Ter313fs	0.935
chr1	52416690	A	-	ENST00000257181	PRPF38A	c.939delA	p.Ter313fs	0.94
chr1	52423936	T	-	ENST00000257177	TUT4	c.4937delA	p.Ter1646fs	0.76
chr1	52423937	A	-	ENST00000257177	TUT4	c.4936delT	p.Ter1646fs	0.675
chr1	52608423	T	-	ENST00000361314	GPX7	c.562delT	p.Ter188fs	0.27
chr1	52608425	A	-	ENST00000361314	GPX7	c.564delA	p.Ter188fs	0.26
chr1	52657038	T	-	ENST00000517870	SHISAL2A	c.571delT	p.Ter191fs	0.15
chr1	52687721	T	-	ENST00000371538	COA7	c.695delA	p.Ter232fs	0.48
chr1	52687722	A	-	ENST00000371538	COA7	c.694delT	p.Ter232fs	0.45
chr1	52821627	T	-	ENST00000294353	ZYG11B	c.2233delT	p.Ter745fs	0.74
chr1	52821628	G	-	ENST00000294353	ZYG11B	c.2234delG	p.Ter745fs	0.75
chr1	52821629	A	-	ENST00000294353	ZYG11B	c.2235delA	p.Ter745fs	0.695
chr1	52892955	T	-	ENST00000371528	ZYG11A	c.2278delT	p.Ter760fs	0.555
chr1	52896520	T	-	ENST00000371522	ECHDC2	c.879delA	p.Ter293fs	0.33
chr1	52896521	C	-	ENST00000371522	ECHDC2	c.878delG	p.Ter293fs	0.215
chr1	52896522	A	-	ENST00000371522	ECHDC2	c.877delT	p.Ter293fs	0.14
chr1	53050702	T	-	ENST00000371514	SCP2	c.1642delT	p.Ter548fs	0.64
chr1	53082159	T	-	ENST00000312553	PODN	c.1840delT	p.Ter614fs	0.28
chr1	53082160	A	-	ENST00000312553	PODN	c.1841delA	p.Ter614fs	0.365
chr1	53082161	G	-	ENST00000312553	PODN	c.1842delG	p.Ter614fs	0.285
chr1	53088009	T	-	ENST00000371494	SLC1A7	c.1683delA	p.Ter561fs	0.325
chr1	53088011	A	-	ENST00000371494	SLC1A7	c.1681delT	p.Ter561fs	0.23
chr1	53213593	T	-	ENST00000371486	CPT2	c.1975delT	p.Ter659fs	0.26
chr1	53213595	A	-	ENST00000371486	CPT2	c.1977delA	p.Ter659fs	0.26
chr1	53214659	T	-	ENST00000294360	CZIB	c.483delA	p.Ter161fs	0.205
chr1	53214660	C	-	ENST00000294360	CZIB	c.482delG	p.Ter161fs	0.195
chr1	53214661	A	-	ENST00000294360	CZIB	c.481delT	p.Ter161fs	0.175
chr1	53227047	A	-	ENST00000371470	MAGOH	c.439delT	p.Ter147fs	0.815
chr1	53247018	T	-	ENST00000306052	LRP8	c.2892delA	p.Ter964fs	0.805
chr1	53247020	A	-	ENST00000306052	LRP8	c.2890delT	p.Ter964fs	0.705
chr1	53466660	T	-	ENST00000371445	DMRTB1	c.1027delT	p.Ter343fs	0.76
chr1	53466661	A	-	ENST00000371445	DMRTB1	c.1028delA	p.Ter343fs	0.79
chr1	53506621	A	-	ENST00000628545	GLIS1	c.2386delT	p.Ter796fs	0.585
chr1	53767970	C	-	ENST00000371429	NDC1	c.2025delG	p.Ter675fs	0.325
chr1	53767971	T	-	ENST00000371429	NDC1	c.2024delA	p.Ter675fs	0.38
chr1	53767972	A	-	ENST00000371429	NDC1	c.2023delT	p.Ter675fs	0.3
chr1	53860065	T	-	ENST00000072644	YIPF1	c.920delA	p.Ter307fs	0.525
chr1	53860066	A	-	ENST00000072644	YIPF1	c.919delT	p.Ter307fs	0.55
chr1	53921652	T	-	ENST00000194214	IFT25	c.434delA	p.Ter145fs	0.57
chr1	53921653	A	-	ENST00000194214	IFT25	c.433delT	p.Ter145fs	0.57
chr1	53967937	T	-	ENST00000371370	LRRC42	c.1285delT	p.Ter429fs	0.05
chr1	53967938	G	-	ENST00000371370	LRRC42	c.1286delG	p.Ter429fs	0.045
chr1	53967939	A	-	ENST00000371370	LRRC42	c.1287delA	p.Ter429fs	0.12
chr1	54008982	T	-	ENST00000371360	LDLRAD1	c.618delA	p.Ter206fs	0.32
chr1	54008984	A	-	ENST00000371360	LDLRAD1	c.616delT	p.Ter206fs	0.26
chr1	54032153	A	-	ENST00000234831	TMEM59	c.969delT	p.Ter324fs	0.325
chr1	54096471	T	-	ENST00000234827	TCEANC2	c.625delT	p.Ter209fs	0.49
chr1	54096472	G	-	ENST00000234827	TCEANC2	c.626delG	p.Ter209fs	0.505
chr1	54096473	A	-	ENST00000234827	TCEANC2	c.627delA	p.Ter209fs	0.455
chr1	54132971	A	-	ENST00000530059	CDCP2	c.1620delT	p.Ter541fs	0.1
chr1	54174619	C	-	ENST00000534324	CYB5RL	c.948delG	p.Ter316fs	0.195
chr1	54174620	T	-	ENST00000534324	CYB5RL	c.947delA	p.Ter316fs	0.215
chr1	54174621	A	-	ENST00000534324	CYB5RL	c.946delT	p.Ter316fs	0.2
chr1	54218247	T	-	ENST00000360840	MRPL37	c.1270delT	p.Ter424fs	0.615
chr1	54218249	A	-	ENST00000360840	MRPL37	c.1272delA	p.Ter424fs	0.355
chr1	54227131	T	-	ENST00000610401	SSBP3	c.1167delA	p.Ter389fs	0.92
chr1	54227132	C	-	ENST00000610401	SSBP3	c.1166delG	p.Ter389fs	0.925
chr1	54227133	A	-	ENST00000610401	SSBP3	c.1165delT	p.Ter389fs	0.91
chr1	54609110	T	-	ENST00000343744	ACOT11	c.1783delT	p.Ter595fs	0.485
chr1	54609268	T	-	ENST00000302250	FAM151A	c.1758delA	p.Ter586fs	0.345
chr1	54609270	A	-	ENST00000302250	FAM151A	c.1756delT	p.Ter586fs	0.335
chr1	54710185	T	-	ENST00000421030	MROH7	c.3970delT	p.Ter1324fs	0.505
chr1	54710186	G	-	ENST00000421030	MROH7	c.3971delG	p.Ter1324fs	0.55
chr1	54710187	A	-	ENST00000421030	MROH7	c.3972delA	p.Ter1324fs	0.425
chr1	54741511	T	-	ENST00000371281	TTC4	c.1162delT	p.Ter388fs	0.12
chr1	54741512	G	-	ENST00000371281	TTC4	c.1163delG	p.Ter388fs	0.14
chr1	54741513	A	-	ENST00000371281	TTC4	c.1164delA	p.Ter388fs	0.16
chr1	54757736	A	-	ENST00000371279	PARS2	c.1426delT	p.Ter476fs	0.525
chr1	54781244	T	-	ENST00000371276	TTC22	c.1709delA	p.Ter570fs	0.205
chr1	54781245	A	-	ENST00000371276	TTC22	c.1708delT	p.Ter570fs	0.185
chr1	54841871	T	-	ENST00000371273	CIMAP2	c.1255delT	p.Ter419fs	0.45
chr1	54852233	T	-	ENST00000371269	DHCR24	c.1551delA	p.Ter517fs	0.77
chr1	54852235	A	-	ENST00000371269	DHCR24	c.1549delT	p.Ter517fs	0.81
chr1	54992101	T	-	ENST00000371268	TMEM61	c.631delT	p.Ter211fs	0.025
chr1	55008626	T	-	ENST00000651561	BSND	c.961delT	p.Ter321fs	0.27
chr1	55008628	A	-	ENST00000651561	BSND	c.963delA	p.Ter321fs	0.33
chr1	55063582	T	-	ENST00000302118	PCSK9	c.2077delT	p.Ter693fs	0.63
chr1	55063583	G	-	ENST00000302118	PCSK9	c.2078delG	p.Ter693fs	0.505
chr1	55063584	A	-	ENST00000302118	PCSK9	c.2079delA	p.Ter693fs	0.52
chr1	55069047	A	-	ENST00000294383	USP24	c.7861delT	p.Ter2621fs	0.43
chr1	56496552	T	-	ENST00000371250	PLPP3	c.935delA	p.Ter312fs	0.755
chr1	56496553	A	-	ENST00000371250	PLPP3	c.934delT	p.Ter312fs	0.775
chr1	56707711	T	-	ENST00000371244	PRKAA2	c.1657delT	p.Ter553fs	0.8
chr1	56707712	G	-	ENST00000371244	PRKAA2	c.1658delG	p.Ter553fs	0.825
chr1	56707713	A	-	ENST00000371244	PRKAA2	c.1659delA	p.Ter553fs	0.76
chr1	56719674	A	-	ENST00000343433	FYB2	c.2184delT	p.Ter729fs	0.265
chr1	56917714	T	-	ENST00000361249	C8A	c.1753delT	p.Ter585fs	0.26
chr1	56917716	A	-	ENST00000361249	C8A	c.1755delA	p.Ter585fs	0.23
chr1	56929404	C	-	ENST00000371237	C8B	c.1776delG	p.Ter592fs	0.13
chr1	56929405	T	-	ENST00000371237	C8B	c.1775delA	p.Ter592fs	0.14
chr1	56929406	A	-	ENST00000371237	C8B	c.1774delT	p.Ter592fs	0.125
chr1	57010697	A	-	ENST00000371236	DAB1	c.1666delT	p.Ter556fs	0.515
chr1	58480968	A	-	ENST00000371226	OMA1	c.1572delT	p.Ter525fs	0.34
chr1	58576186	T	-	ENST00000371225	TACSTD2	c.971delA	p.Ter324fs	0.38
chr1	58576187	A	-	ENST00000371225	TACSTD2	c.970delT	p.Ter324fs	0.355
chr1	58659997	T	-	ENST00000472487	MYSM1	c.2487delA	p.Ter829fs	0.47
chr1	58659998	C	-	ENST00000472487	MYSM1	c.2486delG	p.Ter829fs	0.565
chr1	58659999	A	-	ENST00000472487	MYSM1	c.2485delT	p.Ter829fs	0.435
chr1	58782078	A	-	ENST00000371222	JUN	c.993delT	p.Ter332fs	0.54
chr1	59762582	T	-	ENST00000303721	FGGY	c.1654delT	p.Ter552fs	0.375
chr1	59872963	T	-	ENST00000371208	HOOK1	c.2185delT	p.Ter729fs	0.34
chr1	59893652	T	-	ENST00000371204	CYP2J2	c.1508delA	p.Ter503fs	0.18
chr1	59893653	A	-	ENST00000371204	CYP2J2	c.1507delT	p.Ter503fs	0.13
chr1	59990673	T	-	ENST00000371201	C1orf87	c.1641delA	p.Ter547fs	0.14
chr1	59990674	C	-	ENST00000371201	C1orf87	c.1640delG	p.Ter547fs	0.135
chr1	59990675	A	-	ENST00000371201	C1orf87	c.1639delT	p.Ter547fs	0.105
chr1	61683438	A	-	ENST00000606498	TM2D1	c.622delT	p.Ter208fs	0.645
chr1	62161052	T	-	ENST00000642238	PATJ	c.5647delT	p.Ter1883fs	0.22
chr1	62161054	A	-	ENST00000642238	PATJ	c.5649delA	p.Ter1883fs	0.255
chr1	62211370	T	-	ENST00000498273	L1TD1	c.2596delT	p.Ter866fs	0.04
chr1	62211371	A	-	ENST00000498273	L1TD1	c.2597delA	p.Ter866fs	0.055
chr1	62211372	G	-	ENST00000498273	L1TD1	c.2598delG	p.Ter866fs	0.035
chr1	62238278	T	-	ENST00000371153	KANK4	c.2987delA	p.Ter996fs	0.645
chr1	62238279	A	-	ENST00000371153	KANK4	c.2986delT	p.Ter996fs	0.31
chr1	62450979	T	-	ENST00000339950	USP1	c.2356delT	p.Ter786fs	0.945
chr1	62455416	A	-	ENST00000635253	DOCK7	c.6421delT	p.Ter2141fs	0.95
chr1	62604815	T	-	ENST00000371129	ANGPTL3	c.1381delT	p.Ter461fs	0.11
chr1	62864157	T	-	ENST00000317868	ATG4C	c.1375delT	p.Ter459fs	0.08
chr1	63324493	T	-	ENST00000371116	FOXD3	c.1435delT	p.Ter479fs	0.52
chr1	63324494	A	-	ENST00000371116	FOXD3	c.1436delA	p.Ter479fs	0.73
chr1	63437018	T	-	ENST00000263440	ALG6	c.1522delT	p.Ter508fs	0.32
chr1	63437019	A	-	ENST00000263440	ALG6	c.1523delA	p.Ter508fs	0.38
chr1	63437020	G	-	ENST00000263440	ALG6	c.1524delG	p.Ter508fs	0.215
chr1	63446807	T	-	ENST00000271002	ITGB3BP	c.534delA	p.Ter178fs	0.425
chr1	63446809	A	-	ENST00000271002	ITGB3BP	c.532delT	p.Ter178fs	0.495
chr1	63572514	T	-	ENST00000371088	EFCAB7	c.1888delT	p.Ter630fs	0.06
chr1	63659673	T	-	ENST00000371084	PGM1	c.1687delT	p.Ter563fs	0.375
chr1	64178853	T	-	ENST00000371079	ROR1	c.2812delT	p.Ter938fs	0.92
chr1	64267206	T	-	ENST00000371077	UBE2U	c.952delT	p.Ter318fs	0.16
chr1	64691559	T	-	ENST00000651257	CACHD1	c.3823delT	p.Ter1275fs	0.545
chr1	64691561	A	-	ENST00000651257	CACHD1	c.3825delA	p.Ter1275fs	0.575
chr1	64830983	T	-	ENST00000294428	RAVER2	c.2074delT	p.Ter692fs	0.785
chr1	64830985	A	-	ENST00000294428	RAVER2	c.2076delA	p.Ter692fs	0.745
chr1	64834564	A	-	ENST00000342505	JAK1	c.3463delT	p.Ter1155fs	0.375
chr1	65226175	T	-	ENST00000327299	AK4	c.670delT	p.Ter224fs	0.775
chr1	65226176	G	-	ENST00000327299	AK4	c.671delG	p.Ter224fs	0.77
chr1	65226177	A	-	ENST00000327299	AK4	c.672delA	p.Ter224fs	0.77
chr1	65413023	T	-	ENST00000371069	DNAJC6	c.2911delT	p.Ter971fs	0.405
chr1	65413025	A	-	ENST00000371069	DNAJC6	c.2913delA	p.Ter971fs	0.375
chr1	65637013	T	-	ENST00000349533	LEPR	c.3496delT	p.Ter1166fs	0.825
chr1	65637015	A	-	ENST00000349533	LEPR	c.3498delA	p.Ter1166fs	0.715
chr1	66372676	T	-	ENST00000341517	PDE4B	c.2209delT	p.Ter737fs	0.935
chr1	66372678	A	-	ENST00000341517	PDE4B	c.2211delA	p.Ter737fs	0.935
chr1	66777452	T	-	ENST00000282670	DYNLT5	c.538delT	p.Ter180fs	0.045
chr1	66777453	G	-	ENST00000282670	DYNLT5	c.539delG	p.Ter180fs	0.05
chr1	66777454	A	-	ENST00000282670	DYNLT5	c.540delA	p.Ter180fs	0.075
chr1	66798015	A	-	ENST00000304526	INSL5	c.406delT	p.Ter136fs	0.395
chr1	66814131	T	-	ENST00000371026	DNAI4	c.2546delA	p.Ter849fs	0.585
chr1	66814132	A	-	ENST00000371026	DNAI4	c.2545delT	p.Ter849fs	0.545
chr1	66984898	T	-	ENST00000401041	MIER1	c.1696delT	p.Ter566fs	0.245
chr1	67004340	T	-	ENST00000235345	SLC35D1	c.1068delA	p.Ter356fs	0.415
chr1	67004341	C	-	ENST00000235345	SLC35D1	c.1067delG	p.Ter356fs	0.375
chr1	67004342	A	-	ENST00000235345	SLC35D1	c.1066delT	p.Ter356fs	0.26
chr1	67093007	A	-	ENST00000684719	C1orf141	c.1201delT	p.Ter401fs	0.295
chr1	67259126	T	-	ENST00000347310	IL23R	c.1888delT	p.Ter630fs	0.46
chr1	67396087	T	-	ENST00000674203	IL12RB2	c.2587delT	p.Ter863fs	0.11
chr1	67396089	A	-	ENST00000674203	IL12RB2	c.2589delA	p.Ter863fs	0.105
chr1	67413208	T	-	ENST00000361219	SERBP1	c.1181delA	p.Ter394fs	0.59
chr1	67413210	A	-	ENST00000361219	SERBP1	c.1179delT	p.Ter394fs	0.59
chr1	67687772	T	-	ENST00000370986	GADD45A	c.496delT	p.Ter166fs	0.31
chr1	67687773	G	-	ENST00000370986	GADD45A	c.497delG	p.Ter166fs	0.26
chr1	67687774	A	-	ENST00000370986	GADD45A	c.498delA	p.Ter166fs	0.28
chr1	67705451	C	-	ENST00000370982	GNG12	c.219delG	p.Ter73fs	0.815
chr1	67705452	T	-	ENST00000370982	GNG12	c.218delA	p.Ter73fs	0.82
chr1	67705453	A	-	ENST00000370982	GNG12	c.217delT	p.Ter73fs	0.755
chr1	68046608	T	-	ENST00000646789	DIRAS3	c.690delA	p.Ter230fs	0.855
chr1	68046610	A	-	ENST00000646789	DIRAS3	c.688delT	p.Ter230fs	0.96
chr1	68126227	T	-	ENST00000262348	WLS	c.1625delA	p.Ter542fs	0.655
chr1	68126228	A	-	ENST00000262348	WLS	c.1624delT	p.Ter542fs	0.525
chr1	68429776	T	-	ENST00000262340	RPE65	c.1602delA	p.Ter534fs	0.6
chr1	68429779	A	-	ENST00000262340	RPE65	c.1599delT	p.Ter534fs	0.465
chr1	68476933	T	-	ENST00000456315	DEPDC1	c.2435delA	p.Ter812fs	0.08
chr1	68476934	A	-	ENST00000456315	DEPDC1	c.2434delT	p.Ter812fs	0.085
chr1	70121885	T	-	ENST00000651989	LRRC7	c.4726delT	p.Ter1576fs	0.56
chr1	70145801	T	-	ENST00000370952	LRRC40	c.1808delA	p.Ter603fs	0.665
chr1	70145803	A	-	ENST00000370952	LRRC40	c.1806delT	p.Ter603fs	0.535
chr1	70250803	T	-	ENST00000370949	SRSF11	c.1453delT	p.Ter485fs	0.565
chr1	70262718	T	-	ENST00000370944	ANKRD13C	c.1625delA	p.Ter542fs	0.325
chr1	70262720	A	-	ENST00000370944	ANKRD13C	c.1623delT	p.Ter542fs	0.305
chr1	70439125	T	-	ENST00000370938	CTH	c.1216delT	p.Ter406fs	0.305
chr1	70439126	A	-	ENST00000370938	CTH	c.1217delA	p.Ter406fs	0.32
chr1	70439127	G	-	ENST00000370938	CTH	c.1218delG	p.Ter406fs	0.31
chr1	70971731	T	-	ENST00000306666	PTGER3	c.1172delA	p.Ter391fs	0.725
chr1	70971732	A	-	ENST00000306666	PTGER3	c.1171delT	p.Ter391fs	0.89
chr1	71065075	T	-	ENST00000370920	ZRANB2	c.992delA	p.Ter331fs	0.68
chr1	71065076	A	-	ENST00000370920	ZRANB2	c.991delT	p.Ter331fs	0.72
chr1	71407448	A	-	ENST00000357731	NEGR1	c.1063delT	p.Ter355fs	0.45
chr1	74026815	A	-	ENST00000354431	LRRIQ3	c.1873delT	p.Ter625fs	0.145
chr1	74205830	T	-	ENST00000370898	FPGT	c.1783delT	p.Ter595fs	0.44
chr1	74469880	A	-	ENST00000294635	LRRC53	c.3742delT	p.Ter1248fs	0.715
chr1	74543980	T	-	ENST00000326637	TNNI3K	c.2506delT	p.Ter836fs	0.495
chr1	74543981	G	-	ENST00000326637	TNNI3K	c.2507delG	p.Ter836fs	0.5
chr1	74543982	A	-	ENST00000326637	TNNI3K	c.2508delA	p.Ter836fs	0.425
chr1	74571118	T	-	ENST00000326665	ERICH3	c.4592delA	p.Ter1531fs	0.32
chr1	74571119	A	-	ENST00000326665	ERICH3	c.4591delT	p.Ter1531fs	0.2
chr1	74706296	T	-	ENST00000340866	CRYZ	c.990delA	p.Ter330fs	0.205
chr1	74706297	C	-	ENST00000340866	CRYZ	c.989delG	p.Ter330fs	0.19
chr1	74706298	A	-	ENST00000340866	CRYZ	c.988delT	p.Ter330fs	0.2
chr1	74764111	T	-	ENST00000370867	TYW3	c.778delT	p.Ter260fs	0.135
chr1	75160893	T	-	ENST00000356261	LHX8	c.1039delT	p.Ter347fs	0.7
chr1	75160895	A	-	ENST00000356261	LHX8	c.1041delA	p.Ter347fs	0.7
chr1	75203729	A	-	ENST00000370859	SLC44A5	c.2152delT	p.Ter718fs	0.77
chr1	75762761	T	-	ENST00000370841	ACADM	c.1264delT	p.Ter422fs	0.405
chr1	75794648	T	-	ENST00000319942	RABGGTB	c.994delT	p.Ter332fs	0.745
chr1	75912885	T	-	ENST00000263187	MSH4	c.2809delT	p.Ter937fs	0.4
chr1	75912887	A	-	ENST00000263187	MSH4	c.2811delA	p.Ter937fs	0.42
chr1	75918953	T	-	ENST00000284142	ASB17	c.887delA	p.Ter296fs	0.37
chr1	75918954	A	-	ENST00000284142	ASB17	c.886delT	p.Ter296fs	0.295
chr1	76628804	T	-	ENST00000328299	ST6GALNAC3	c.916delT	p.Ter306fs	0.86
chr1	76628805	G	-	ENST00000328299	ST6GALNAC3	c.917delG	p.Ter306fs	0.875
[truncated: 33,609 more rows]

## Sheet: Table S6
Table S6. Re-classification of ClinVar VUS variants using TAILVAR
[truncated: 689 more rows]

[truncated: 5 more sheets: Table S7, Table S8, Table S9, Table S10, Table S11]
